# Supplementary material for: Evidence that G-quadruplexes form in pathogenic fungi and represent promising antifungal targets
Source: EMBO Mol Med. 2025 Nov 17;17(12):3636–56. doi: 10.1038/s44321-025-00340-1 (PMC12686049; doi:10.1038/s44321-025-00340-1)
Supplement: Supplementary file 3 — Source data Fig. 1 [file 44321_2025_340_MOESM3_ESM.zip]

Archive with 13 entries (6 files):
- Figure 1/
- Figure 1/Figure 1A/
- Figure 1/Figure 1A/Figure 1A source data.xlsx
- Figure 1/Figure 1B/
- Figure 1/Figure 1B/Figure 1B source data.xlsx
- Figure 1/Figure 1C/
- Figure 1/Figure 1C/Figure 1C source data.xlsx
- Figure 1/Figure 1D/
- Figure 1/Figure 1D/Figure 1D source data.xlsx
- Figure 1/Figure 1E/
- Figure 1/Figure 1E/Figure 1E source data.xlsx
- Figure 1/Figure 1F/
- Figure 1/Figure 1F/Figure 1F source data.xlsx
