# Supplementary material for: Evidence that G-quadruplexes form in pathogenic fungi and represent promising antifungal targets
Source: EMBO Mol Med. 2025 Nov 17;17(12):3636–56. doi: 10.1038/s44321-025-00340-1 (PMC12686049; doi:10.1038/s44321-025-00340-1)
Supplement: Supplementary file 3 — Source data Fig. 1 [file 44321_2025_340_MOESM3_ESM.zip › Figure 1/Figure 1A/Figure 1A source data.xlsx]

## Sheet: Sheet1
[PhenDC3] µM	CEA10				A1160+				22M7007854				TR34/L98H				22M7004177
0.097656	100	100	100		98.6215	97.5475	95.3755		100	100	100		100	85.299	100		95.51	97.2918	100
0.195313	100	97.8667	95.0504		96.3286	95.4063	92.7234		100	100	100		100	54.387	100		98.6842	100	100
0.390625	100	77.3164	84.589		87.1065	87.0482	76.4753		100	100	100		64.2743	11.8177	63.5826		48.997	45.3498	66.443
0.78125	64.2069	60.8758	60.2395		77.8441	72.1269	74.2132		59.9627	73.4867	40.3003		0	0.201513	5.17535		6.10211	2.22042	2.95186
1.5625	15.5431	13.0316	16.5126		22.4603	22.0438	27.1627		8.65273	11.7191	7.43242		5.94797	0	0		0	0	0
3.125	5.2776	3.44668	3.95653		9.41533	10.8845	9.86276		9.5052	3.14446	1.89854		0	0	0		0	0	0
6.25	3.31106	1.6233	1.39558		3.25668	1.75323	0		2.70542	0	0		0	0	0		0	0	0
12.5	5.74894	3.86192	3.66351		1.71895	0	0		1.49011	0	3.22877		0	0.066541	0.048084		0	0	0
