# Supplementary material for: Evidence that G-quadruplexes form in pathogenic fungi and represent promising antifungal targets
Source: EMBO Mol Med. 2025 Nov 17;17(12):3636–56. doi: 10.1038/s44321-025-00340-1 (PMC12686049; doi:10.1038/s44321-025-00340-1)
Supplement: Supplementary file 3 — Source data Fig. 1 [file 44321_2025_340_MOESM3_ESM.zip › Figure 1/Figure 1B/Figure 1B source data.xlsx]

## Sheet: Sheet1
[PDS] µM	CEA10				A1160+				22M7007854				TR34/L98H					22M7004177
0.097656	95.8793	91.7135	94.534		96.9512	100.075	90.9336		97.1348	100	100		82.5421	100	100		96.8917	100	86.8706
0.195313	95.681	87.5501	95.7843		100	100	96.729		100	100	100		100	81.0165	100		92.9464	95.8748	97.1658
0.390625	96.9836	90.9727	95.9772		100	100	100		99.1597	100	99.3968		84.2178	100	100		97.356	100	98.7262
0.78125	97.6216	89.7588	98.5466		100	100	96.7739		100	100	95.8121		100	100	99.7973		98.1285	100	100
1.5625	100	97.641	100		100	100	100		100	100	100		100	100	100		100	100	100
3.125	92.2768	97.7414	97.9809		85.0032	75.9598	50.3607		100	100	100		100	100	100		97.2455	100	100
6.25	1.89779	3.55578	0.410456		0	0	0.698072		78.748	4.73242	88.9826		8.755	6.07525	71.4644		76.8724	75.2711	67.4437
12.5	0	0	0.952937		0	0	0.825173		0	30.9794	15.603		0	0.551669	2.07221		12.4947	10.3079	9.60241
25	0	0	0		0	0	0		0	0	0		0	0	0		0	0	0
