# Supplementary material for: Evidence that G-quadruplexes form in pathogenic fungi and represent promising antifungal targets
Source: EMBO Mol Med. 2025 Nov 17;17(12):3636–56. doi: 10.1038/s44321-025-00340-1 (PMC12686049; doi:10.1038/s44321-025-00340-1)
Supplement: Supplementary file 3 — Source data Fig. 1 [file 44321_2025_340_MOESM3_ESM.zip › Figure 1/Figure 1C/Figure 1C source data.xlsx]

## Sheet: Sheet1
[PhenDC3] µM		A. hiratsukae				A. udagawae				A. flavus				A. brasiliensis				A. niger
0.097656		95.4489	92.6825	95.3722		93.7843	100	100		100	100	87.02		100	100	100		100	100	98.1246
0.195313		85.3228	85.7832	91.9987		89.8895	86.9053	71.6737		100	95.3932	98.9975		99.2729	100	100		100	96.307	95.5551
0.390625		76.2778	77.3899	75.6523		76.62	84.7691	73.954		100	100	95.6175		100	100	99.3441		100	96.6623	95.147
0.78125		68.6775	64.9543	65.6495		41.0483	38.2527	39.5995		100	100	100		97.6881	100	100		98.2459	100	93.0091
1.5625		52.2116	44.0485	72.4432		23.6714	21.4672	23.1813		100	100	100		97.357	98.7554	100		95.8735	99.3843	91.0414
3.125		27.0829	30.967	48.9571		12.3454	6.48769	5.26335		100	98.39	100		100	100	100		87.069	100	86.6908
6.25		27.8917	27.7528	26.6601		2.31392	1.03605	2.75505		100	100	100		92.3503	100	100		80.4163	79.0772	67.3651
12.5		27.0949	28.89	26.3725		3.4908	1.42164	1.44973		100	100	91.6739		90.4416	98.4482	100		69.6557	86.2639	71.3783
