# Supplementary material for: Evidence that G-quadruplexes form in pathogenic fungi and represent promising antifungal targets
Source: EMBO Mol Med. 2025 Nov 17;17(12):3636–56. doi: 10.1038/s44321-025-00340-1 (PMC12686049; doi:10.1038/s44321-025-00340-1)
Supplement: Supplementary file 3 — Source data Fig. 1 [file 44321_2025_340_MOESM3_ESM.zip › Figure 1/Figure 1D/Figure 1D source data.xlsx]

## Sheet: Sheet1
[PDS] μM		A. hiratsukae				A. udagawae				A. flavus				A. brasiliensis				A. niger
0.097656		100	100	100		100	100	100		94.3092	91.7175	93.1184		94.9053	100	93.0008		98.342	96.1187	97.3248
0.195313		100	100	100		97.3949	100	95.8885		95.4434	100	100		96.9026	97.6657	99.3728		100	94.8078	97.4207
0.390625		100	100	97.7407		94.7682	99.6375	100		100	100	94.9555		100	99.9998	100		100	95.1399	96.8397
0.78125		99.9606	98.6482	100		100	100	100		100	100	100		100	99.5505	100		99.8368	93.9989	95.0553
1.5625		99.8988	96.7072	100		98.5532	97.1304	100		100	99.8333	100		98.8579	100	100		98.8845	89.6927	99.7861
3.125		85.6835	100	82.3116		100	96.2022	100		100	99.3704	100		99.9271	99.703	100		100	86.2379	93.4804
6.25		0	0	0		96.2261	12.5596	25.0061		100	100	100		100	100	100		99.2165	83.6776	89.9534
12.5		0	1.07859	0		-0.38969	0.840766	-0.06501		100	100	100		2.44341	0.70733	8.1578		11.8882	4.61408	3.71456
