# Supplementary material for: Evidence that G-quadruplexes form in pathogenic fungi and represent promising antifungal targets
Source: EMBO Mol Med. 2025 Nov 17;17(12):3636–56. doi: 10.1038/s44321-025-00340-1 (PMC12686049; doi:10.1038/s44321-025-00340-1)
Supplement: Supplementary file 3 — Source data Fig. 1 [file 44321_2025_340_MOESM3_ESM.zip › Figure 1/Figure 1E/Figure 1E source data.xlsx]

## Sheet: Sheet1
PhenDC3 (μM)		C. albicans				C. auris				C. glabrata
50		100	100	100		2.39894	1.74522	8.22919		100	100	98.6544
25		98.3479	100	100		54.1019	48.2633	98.3222		99.9389	100	100
12.5		85.3682	100	94.2839		88.898	86.2582	100		86.2966	97.4862	99.101
6.25		100	100	94.2031		100	89.9237	100		83.418	98.4957	100
3.125		96.6697	100	86.5157		100	91.3196	88.2993		83.0478	100	100
1.5625		100	100	90.7727		99.7362	84.5859	82.7337		74.3557	100	100
0.78125		92.6448	100	89.8198		99.6864	80.0871	91.0239		81.3759	100	100
0.390625		100	100	100		94.1526	91.472	90.5469		77.0347	100	100
0.195312		100	100	100		99.9168	91.9933	98.1631		88.4338	99.762	100
