# Supplementary material for: Evidence that G-quadruplexes form in pathogenic fungi and represent promising antifungal targets
Source: EMBO Mol Med. 2025 Nov 17;17(12):3636–56. doi: 10.1038/s44321-025-00340-1 (PMC12686049; doi:10.1038/s44321-025-00340-1)
Supplement: Supplementary file 3 — Source data Fig. 1 [file 44321_2025_340_MOESM3_ESM.zip › Figure 1/Figure 1F/Figure 1F source data.xlsx]

## Sheet: Sheet1
PDS (μM)		C. albicans				C. auris				C. glabrata
50		0.0267466	0	0		0	0	0		0	0	0.241357
25		0	0	0		0	0	0		0	0	0
12.5		0	30.9139	0		0	0	0		0	0	0
6.25		66.6667	33.3333	0		0	0	0		0	0	13.8966
3.125		100	98.2228	100		100	92.7313	96.7928		39.9083	100	100
1.5625		99.1548	96.5905	100		97.1289	86.3852	80.7735		94.0877	100	95.7733
0.78125		99.6408	92.1437	94.9649		98.7996	82.0187	86.8103		100	100	96.3503
0.390625		100	90.8703	100		98.703	87.2143	90.2658		100	100	94.1884
0.195312		98.071	91.977	100		98.1418	87.2	91.6101		100	97.9645	93.35
