# Supplementary material for: Evidence that G-quadruplexes form in pathogenic fungi and represent promising antifungal targets
Source: EMBO Mol Med. 2025 Nov 17;17(12):3636–56. doi: 10.1038/s44321-025-00340-1 (PMC12686049; doi:10.1038/s44321-025-00340-1)
Supplement: Supplementary file 4 — Source data Fig. 2 [file 44321_2025_340_MOESM4_ESM.zip]

Archive with 69 entries (64 files):
- Figure 2/
- Figure 2/Figure 2A/
- Figure 2/Figure 2A/Figure 2A source data.xlsx
- Figure 2/Figure 2B/
- Figure 2/Figure 2B/0.39 PHENDC3 24H.tif
- Figure 2/Figure 2B/0.39 PHENDC3 48H.tif
- Figure 2/Figure 2B/0.78 PHENDC3 24H.tif
- Figure 2/Figure 2B/0.78 PHENDC3 48H.tif
- Figure 2/Figure 2B/1.56 PDS 24H.tif
- Figure 2/Figure 2B/1.56 PDS 48H.tif
- Figure 2/Figure 2B/1.56 PHENDC3 24H.tif
- Figure 2/Figure 2B/1.56 PHENDC3 48H.tif
- Figure 2/Figure 2B/12.5 PDS 24H.tif
- Figure 2/Figure 2B/12.5 PDS 48H.tif
- Figure 2/Figure 2B/12.5 PHENDC3 24H.tif
- Figure 2/Figure 2B/12.5 PHENDC3 48H.tif
- Figure 2/Figure 2B/25 PDS 24H.tif
- Figure 2/Figure 2B/25 PDS 48H.tif
- Figure 2/Figure 2B/25 PHENDC3 24H.tif
- Figure 2/Figure 2B/25 PHENDC3 48H.tif
- Figure 2/Figure 2B/3.13 PDS 24H.tif
- Figure 2/Figure 2B/3.13 PDS 48H.tif
- Figure 2/Figure 2B/3.13 PHENDC3 24H.tif
- Figure 2/Figure 2B/3.13 PHENDC3 48H.tif
- Figure 2/Figure 2B/50 PDS 24H.tif
- Figure 2/Figure 2B/50 PDS 48H.tif
- Figure 2/Figure 2B/50 PHENDC3 24H.tif
- Figure 2/Figure 2B/6.25 PDS 48H.tif
- Figure 2/Figure 2B/6.25 PHENDC3 24H.tif
- Figure 2/Figure 2B/6.25 PHENDC3 48H.tif
- Figure 2/Figure 2B/AMB 24H.tif
- Figure 2/Figure 2B/AMB 48H.tif
- Figure 2/Figure 2C/
- Figure 2/Figure 2C/Figure 2C source data.xlsx
- Figure 2/Figure 2D/
- Figure 2/Figure 2D/0.5 PDS 24H.tif
- Figure 2/Figure 2D/0.5 PDS 48H.tif
- Figure 2/Figure 2D/0.5 PHEN 24.tif
- Figure 2/Figure 2D/0.5 PHEN 48.tif
- Figure 2/Figure 2D/1 PDS 24H.tif
- Figure 2/Figure 2D/1 PDS 48H.tif
- Figure 2/Figure 2D/1 PHEN 24.tif
- Figure 2/Figure 2D/1 PHEN 48.tif
- Figure 2/Figure 2D/10 PDS 24H.tif
- Figure 2/Figure 2D/10 PDS 48H.tif
- Figure 2/Figure 2D/10 PHEN 24.tif
- Figure 2/Figure 2D/10 PHEN 48.tif
- Figure 2/Figure 2D/12 PDS 24H.tif
- Figure 2/Figure 2D/12 PDS 48H.tif
- Figure 2/Figure 2D/12 PHEN 24.tif
- Figure 2/Figure 2D/12 PHEN 48.tif
- Figure 2/Figure 2D/2.5 PDS 24H.tif
- Figure 2/Figure 2D/2.5 PDS 48H.tif
- Figure 2/Figure 2D/2.5 PHEN 24.tif
- Figure 2/Figure 2D/2.5 PHEN 48.tif
- Figure 2/Figure 2D/24H PRE.tif
- Figure 2/Figure 2D/4 PDS 24H.tif
- Figure 2/Figure 2D/4 PDS 48H.tif
- Figure 2/Figure 2D/4 PHEN 24.tif
- Figure 2/Figure 2D/4 PHEN 48.tif
- Figure 2/Figure 2D/48H PRE.tif
- Figure 2/Figure 2D/6 PDS 24H.tif
- Figure 2/Figure 2D/6 PDS 48H.tif
- Figure 2/Figure 2D/6 PHEN 24.tif
- Figure 2/Figure 2D/6 PHEN 48.tif
- Figure 2/Figure 2D/8 PDS 24H.tif
- Figure 2/Figure 2D/8 PDS 48H.tif
- Figure 2/Figure 2D/8 PHEN 24.tif
- Figure 2/Figure 2D/8 PHEN 48.tif
