# Supplementary material for: Evidence that G-quadruplexes form in pathogenic fungi and represent promising antifungal targets
Source: EMBO Mol Med. 2025 Nov 17;17(12):3636–56. doi: 10.1038/s44321-025-00340-1 (PMC12686049; doi:10.1038/s44321-025-00340-1)
Supplement: Supplementary file 4 — Source data Fig. 2 [file 44321_2025_340_MOESM4_ESM.zip › Figure 2/Figure 2A/Figure 2A source data.xlsx]

## Sheet: Sheet1
[Drug] µM		PDS				PhenDC3			No drug
50		5	1	1		0	0	0
25		0	0	0		0	0	0
12.5		1	0	0		0	0	0
6.25		5	4	4		0	0	0
3.125		326	254	283		0	0	0
1.563		405	370	430		0	0	0
0.782						0	7	12
0.391						224	501	322
0									471	390	376
