# Supplementary material for: Evidence that G-quadruplexes form in pathogenic fungi and represent promising antifungal targets
Source: EMBO Mol Med. 2025 Nov 17;17(12):3636–56. doi: 10.1038/s44321-025-00340-1 (PMC12686049; doi:10.1038/s44321-025-00340-1)
Supplement: Supplementary file 4 — Source data Fig. 2 [file 44321_2025_340_MOESM4_ESM.zip › Figure 2/Figure 2C/Figure 2C source data.xlsx]

## Sheet: Sheet1
Time (h)		No drug				PhenDC3 (1.56 µM)				PDS (12.5 µM)
0		1287	1401	1232
0.5						941	1025	1236		1195	1094	1344
1						1307	1097	1255		36	39	34
2.5						1427	1567	1282		0	1	0
4						1098	1005	1516		1	3	0
6						549	612	561		1	1	2
8						3	2	6		0	11	1
10						2	0	3		1	2	0
12						0	4	1		1	0	2
