# Supplementary material for: Evidence that G-quadruplexes form in pathogenic fungi and represent promising antifungal targets
Source: EMBO Mol Med. 2025 Nov 17;17(12):3636–56. doi: 10.1038/s44321-025-00340-1 (PMC12686049; doi:10.1038/s44321-025-00340-1)
Supplement: Supplementary file 5 — Source data Fig. 3 [file 44321_2025_340_MOESM5_ESM.zip]

Archive with 32 entries (25 files):
- Figure 3/
- Figure 3/Figure 3A/
- Figure 3/Figure 3A/Figure 3A source data.xlsx
- Figure 3/Figure 3B/
- Figure 3/Figure 3B/Figure 3B source data.xlsx
- Figure 3/Figure 3C/
- Figure 3/Figure 3C/Figure 3C source data.xlsx
- Figure 3/Figure 3D/
- Figure 3/Figure 3D/Figure 3D source data.xlsx
- Figure 3/Figure 3E/
- Figure 3/Figure 3E/300724 cea10 pds 0.3.tif
- Figure 3/Figure 3E/300724 cea10 pds 1.5.tif
- Figure 3/Figure 3E/300724 cea10 pds 12.5.tif
- Figure 3/Figure 3E/300724 cea10 pds 25.tif
- Figure 3/Figure 3E/300724 cea10 pds 3.1.tif
- Figure 3/Figure 3E/300724 cea10 pds 50.tif
- Figure 3/Figure 3E/300724 cea10 pds 6.25.tif
- Figure 3/Figure 3E/300724 cea10 pds neg.tif
- Figure 3/Figure 3E/300724 cea10 phen 0.3.tif
- Figure 3/Figure 3E/300724 cea10 phen 0.7.tif
- Figure 3/Figure 3E/300724 cea10 phen 1.5.tif
- Figure 3/Figure 3E/300724 cea10 phen 12.5.tif
- Figure 3/Figure 3E/300724 cea10 phen 3.1.tif
- Figure 3/Figure 3E/300724 cea10 phen 50 SCALE.tif
- Figure 3/Figure 3E/300724 cea10 phen 50.tif
- Figure 3/Figure 3E/300724 cea10 phen 6.25.tif
- Figure 3/Figure 3E/300724 cea10 phen neg.tif
- Figure 3/Figure 3E/300724 cea10 phen pos SCALE.tif
- Figure 3/Figure 3F/
- Figure 3/Figure 3F/Figure 3f Source CONTROL.tif
- Figure 3/Figure 3F/Figure 3f Source PDS.tif
- Figure 3/Figure 3F/Figure 3f Source.tif
