# Supplementary material for: Evidence that G-quadruplexes form in pathogenic fungi and represent promising antifungal targets
Source: EMBO Mol Med. 2025 Nov 17;17(12):3636–56. doi: 10.1038/s44321-025-00340-1 (PMC12686049; doi:10.1038/s44321-025-00340-1)
Supplement: Supplementary file 5 — Source data Fig. 3 [file 44321_2025_340_MOESM5_ESM.zip › Figure 3/Figure 3A/Figure 3A source data.xlsx]

## Sheet: Sheet1
[Drug] µM	PDS
0	100	100	100
1.56	100	100	100
3.12	62.5	83.1169	56.25
6.25	1.88679	3.84615	9.72222
12.5	0	0	0
25	0	0	0
