# Supplementary material for: Evidence that G-quadruplexes form in pathogenic fungi and represent promising antifungal targets
Source: EMBO Mol Med. 2025 Nov 17;17(12):3636–56. doi: 10.1038/s44321-025-00340-1 (PMC12686049; doi:10.1038/s44321-025-00340-1)
Supplement: Supplementary file 5 — Source data Fig. 3 [file 44321_2025_340_MOESM5_ESM.zip › Figure 3/Figure 3B/Figure 3B source data.xlsx]

## Sheet: Sheet1
[Drug] µM		PhenDC3
0		100	100	100
0.19		100	100	100
0.39		27.8986	96.1538	68.5185
0.78		7.18563	25.9259	45.5446
1.56		1.50376	18.9189	11.8812
3.12		0	9.30233	0
