# Supplementary material for: Evidence that G-quadruplexes form in pathogenic fungi and represent promising antifungal targets
Source: EMBO Mol Med. 2025 Nov 17;17(12):3636–56. doi: 10.1038/s44321-025-00340-1 (PMC12686049; doi:10.1038/s44321-025-00340-1)
Supplement: Supplementary file 5 — Source data Fig. 3 [file 44321_2025_340_MOESM5_ESM.zip › Figure 3/Figure 3C/Figure 3C source data.xlsx]

## Sheet: Sheet1
0	6.25	12.5	25
5.179	3.34	3.63	2.13
2.856	3.646	3.098	4.211
3.727	2.372	3.63	4.597
3.146	5.6	3.63	1.549
3.92	3.984	4.404	3.614
3.872	2.13	5.468	2.226
3.388	1.984	2.517	4.453
4.937	2.033	3.226	2.856
2.71	4.791	3.742	1.597
2.323	3.63	2.856	3.694
4.21	2.178	2.323	3.824
2.484	5.759	3.92	3.678
4.259	4.742	1.791	4.066
5.421	2.646	8.228	1.742
4.308	3.759	1.597	2.888
5.663	1.839	3.984	3.984
3.436	3.372	2.597	3.388
5.566	4.178	2.646	2.662
4.84	1.984	5.082	3.936
2.759	5.597	5.421	3.533
2.178	2.323	2.807	3.194
7.744	3.517	2.614	3.436
3.727	4.372	2.13	2.759
4.985	2.081	4.13	1.694
2.856	2.42	2.71	3.436
3.049	3.614	2.178	2.178
3.727	2.081	2.13	3.662
3.436	3.098	1.742	3.291
3.969	3.646	5.372	5.485
2.678	4.372	4.937	3.824
4.211	2.42	2.275	1.984
2.081	2.565	4.211	3.275
2.968	4.178	4.614	4.033
5.953	1.791	2.856	6.759
4.308	6.243	2.275	4.066
3.969	1.936	1.694	2.807
3.243	3.839	4.356	3.63
7.647	4.694	3.001	3.291
2.856	2.13	2.178	4.259
4.55	6.389	3.533	3.92
7.405	2.226	2.323	2.275
2.048	1.888	2.42	2.081
5.179	2.13	4.937	3.888
6.679	2.178	1.5	1.888
4.501	3.323	5.469	3.582
5.759	2.178	2.372	3.033
9.389	4.759	1.646	3.5
5.179	2.13	2.807	2.226
4.92	2.468	1.742	3.678
3.485	3.888	4.162	4.017
7.792	2.178	2.033	4.453
3.387	2.614	4.308	2.807
3.694	3.081	4.937	2.888
5.372	2.565	2.081	4.211
9.873	4.597	2.597	3.888
2.646	3.742	1.5	3.533
3.048	7.502	1.791	2.178
2.048	2.275	3.694	3.146
4.695	1.742	3.984	2.275
5.082	3.678	4.985	2.565
4.694	3.742	1.839	3.533
2.387	1.646	1.888	1.984
3.21	6.873	2.468	4.888
3.097	6.582	5.711	3.984
2.145	7.018	3.646	2.226
