# Supplementary material for: Evidence that G-quadruplexes form in pathogenic fungi and represent promising antifungal targets
Source: EMBO Mol Med. 2025 Nov 17;17(12):3636–56. doi: 10.1038/s44321-025-00340-1 (PMC12686049; doi:10.1038/s44321-025-00340-1)
Supplement: Supplementary file 5 — Source data Fig. 3 [file 44321_2025_340_MOESM5_ESM.zip › Figure 3/Figure 3D/Figure 3D source data.xlsx]

## Sheet: Sheet1
0	0.39	0.78	1.56	3.13	6.25
2.662	14.326	5.227	28.071	21.15	6.582
3.146	3.678	2.275	2.662	3.388	9.97
3.969	2.856	9.486	4.888	25.99	19.311
2.759	55.949	4.066	2.807	15.342	14.955
3.436	48.447	4.985	5.905	19.65	13.745
1.936	27.926	24.345	2.807	16.649	19.118
3.049	64.226	35.186	21.344	16.794	31.605
1.791	46.511	36.057	5.324	20.521	9.196
2.759	1.549	9.728	22.844	14.762	16.359
2.904	39.106	4.017	16.988	40.22	28.652
2.952	58.079	4.598	2.614	19.456	12.632
1.936	61.902	20.037	3.582	14.568	30.879
1.5	66.887	35.041	29.814	11.616	24.926
3.001	55.465	26.813	5.517	38.38	7.066
2.13	42.882	29.475	30.83	18.295	21.15
3.485	44.672	31.943	18.924	15.826	19.553
1.984	51.206	28.652	4.55	11.858	15.73
1.5	83.295	42.252	16.988	13.068	14.181
3.001	45.979	29.427	3.775	13.358	10.261
2.081	26.958	26.135	3.485	19.892	18.198
1.646	40.074	35.718	22.022	19.166	18.634
2.178	24.103	29.378	24.974	12.439	3.485
1.791	49.415	25.216	4.55	22.506	6.873
4.211	57.643	23.619	19.602	11.713	28.555
2.759	35.089	10.551	4.259	11.616	4.646
2.178	38.719	4.743	46.947	13.649	12.874
2.323	5.808	29.911	21.054	3.146	11.18
1.791	37.509	30.927	28.362	16.94	4.404
2.323	31.411	41.914	16.988	16.214	4.066
1.549	60.741	24.538	17.472	3.049	8.615
2.42	31.024	33.637	24.877	28.894	12.487
2.71	40.752	24.296	29.233	24.054	7.55
4.162	42.736	19.069	4.017	2.952	9.051
2.856	36.154	27.781	21.054	14.375	31.411
1.791	47.189	32.476	24.49	13.019	22.312
3.678	29.959	42.107	6.582	13.891	11.761
2.372	33.589	27.878	4.646	12.003	10.745
3.194	33.879	2.856	24.49	12.632	3.727
3.63	3.727	30.007	46.608	20.57	20.812
2.662	19.311	3.872	32.524	12.729	11.761
3.194	2.468	7.308	18.924	16.891	13.987
3.34	4.84	41.478	3.049	19.989	11.229
2.033	29.136	26.91	24.006	28.313	16.843
2.807	34.509	2.517	27.539	10.987	32.911
3.824	40.413	35.718	4.114	12.826	19.747
2.081	33.395	31.314	3.049	14.036	14.568
4.55	54.788	5.759	21.344	12.777	25.555
3.291	3.533	2.759	3.92	16.698	10.551
3.582	42.107	29.039	16.988	12.245	4.985
3.098	36.299	26.668	32.089	12.777	26.958
5.808	29.475	46.85	25.216	20.666	18.004
2.033	28.168	2.081	19.553	12.245	7.841
1.888	30.54	29.669	49.609	12.197	14.423
1.984	38.477	26.571	3.872	14.52	10.938
2.033	44.721	35.089	7.792	34.896	13.794
1.597	43.656	5.324	30.975	13.745	12.584
3.194	41.72	28.555	3.775	12.003	16.601
1.549	1.549	37.461	37.364	11.18	15.488
2.517	26.426	4.017	30.782	12.584	12.148
1.742	2.856	4.646	3.582	18.779	3.678
1.888	35.138	8.76	42.93	14.955	15.004
3.194	28.604	6.679	2.614	11.422	15.342
2.178	30.395	44.963	6.727	14.665	10.115
2.517	28.991	32.718	26.765	21.925	12.584
2.759	1.597	27.297	22.215	25.942	15.633
