# Supplementary material for: Evidence that G-quadruplexes form in pathogenic fungi and represent promising antifungal targets
Source: EMBO Mol Med. 2025 Nov 17;17(12):3636–56. doi: 10.1038/s44321-025-00340-1 (PMC12686049; doi:10.1038/s44321-025-00340-1)
Supplement: Supplementary file 6 — Source data Fig. 4 [file 44321_2025_340_MOESM6_ESM.zip]

Archive with 7 entries (3 files):
- Figure 4/
- Figure 4/Figure 4A/
- Figure 4/Figure 4A/Figure 4A source data.xlsx
- Figure 4/Figure 4B/
- Figure 4/Figure 4B/Figure 4B source data.xlsx
- Figure 4/Figure 4C/
- Figure 4/Figure 4C/Figure 4C source data.xlsx
