# Supplementary material for: Evidence that G-quadruplexes form in pathogenic fungi and represent promising antifungal targets
Source: EMBO Mol Med. 2025 Nov 17;17(12):3636–56. doi: 10.1038/s44321-025-00340-1 (PMC12686049; doi:10.1038/s44321-025-00340-1)
Supplement: Supplementary file 6 — Source data Fig. 4 [file 44321_2025_340_MOESM6_ESM.zip › Figure 4/Figure 4A/Figure 4A source data.xlsx]

## Sheet: Sheet1
	8	4	2	1	0.5	0.25	0.125	0.063	0.031	0.015	0.008	0	Voriconazole				8	4	2	1	0.5	0.25	0.125	0.063	0.031	0.015	0.008	0	Itraconazole				8	4	2	1	0.5	0.25	0.125	0.063	0.031	0.015	0.008	0	Amphotericin B
12.5	0	0	0	0	0	0	0	0	0	0	0	0				12.5	0	0	0	0	0	0	0	0	0	0	0	0				12.5	0	0	0	0	0	0	0	0	0	0	0	0
6.25	0	0	0	0	0	0	0	0	0	0	0	0				6.25	0	0	0	0	0	0	0	0	0	0	0	0				6.25	0	0	0	0	0	0	0	0	0	0	0	0
3.125	0	0	0	0	0	0	0	0	0	0	0	0				3.125	0	0	0	0	0	0	0	0	0	0	0	0				3.125	0	0	0	0	0	0	0	0	0	0	0	0
1.563	0	0	0	0	0	100	0	0	0	0	0	0				1.563	0	0	0	0	0	0	0	0	0	0	0	0				1.563	0	0	0	0	0	0	0	0	0	0	0	0
0.781	0	0	0	0	0	100	100	100	100	100	100	100				0.781	0	0	0	0	100	100	100	100	100	100	100	100				0.781	0	0	0	0	0	0	0	0	100	100	100	100
0.391	0	0	0	0	0	100	100	100	100	100	100	100				0.391	0	0	0	0	100	100	100	100	100	100	100	100				0.391	0	0	0	0	0	0	0	100	100	100	100	100
0.195	0	0	0	0	0	100	100	100	100	100	100	100				0.195	0	0	0	0	0	100	100	100	100	100	100	100				0.195	0	0	0	0	0	100	100	100	100	100	100	100
0	0	0	0	0	0	0	100	100	100	100	100	100				0	0	0	0	0	0	0	100	100	100	100	100	100				0	0	0	0	0	100	100	100	100	100	100	100	100
PhenDC3																PhenDC3																PhenDC3
