# Supplementary material for: Evidence that G-quadruplexes form in pathogenic fungi and represent promising antifungal targets
Source: EMBO Mol Med. 2025 Nov 17;17(12):3636–56. doi: 10.1038/s44321-025-00340-1 (PMC12686049; doi:10.1038/s44321-025-00340-1)
Supplement: Supplementary file 6 — Source data Fig. 4 [file 44321_2025_340_MOESM6_ESM.zip › Figure 4/Figure 4B/Figure 4B source data.xlsx]

## Sheet: Sheet1
Days	No injection	PBS	106 conidia	0.25 mg/kg PhenDC3	2.5 mg/kg PhenDC3	2.5 mg/kg PhenDC3 alone
4	1
7	0
7	0
7	0
7	0
7	0
7	0
7	0
7	0
7	0
2		1
7		0
7		0
7		0
7		0
7		0
7		0
7		0
7		0
7		0
1			1
2			1
3			1
4			1
4			1
5			1
5			1
7			1
7			1
1			1
2			1
2			1
3			1
3			1
3			1
3			1
4			1
4			1
5			1
5			1
6			1
7			0
7			0
7			0
7			0
3				1
3				1
4				1
5				1
6				1
7				0
7				0
7				0
7				0
7				0
7				0
7				0
7				0
7				0
7				0
3					1
3					1
4					1
4					1
4					1
5					1
5					1
7					0
7					0
7					0
7					0
7					0
7					0
7					0
7					0
1						1
7						0
7						0
7						0
7						0
7						0
7						0
7						0
7						0
7						0
4	1
7	0
7	0
7	0
7	0
7	0
7	0
7	0
7	0
7	0
3		1
7		0
7		0
7		0
7		0
7		0
7		0
7		0
7		0
7		0
7						0
7						0
7						0
7						0
7						0
7						0
7						0
7						0
7						0
7						0
3			1
3			1
3			1
4			1
4			1
4			1
4			1
4			1
4			1
6			1
3				1
3				1
3				1
4				1
4				1
5				1
5				1
5				1
7				0
7				0
2					1
2					1
3					1
3					1
4					1
5					1
5					1
5					1
7					1
7					0
2
4
4
4
4
5
5
5
7
7
3
4
4
4
4
5
6
7
7
7
7	0
7	0
7	0
7	0
7	0
7	0
7	0
7	0
7	0
7	0
7		0
7		0
7		0
7		0
7		0
7		0
7		0
7		0
7		0
7		0
7
7
7
7
7
7
7
7
7
7
7					0
7					0
7					0
7					0
7					0
7					0
7					0
7					0
7					0
7					0
