# Supplementary material for: Evidence that G-quadruplexes form in pathogenic fungi and represent promising antifungal targets
Source: EMBO Mol Med. 2025 Nov 17;17(12):3636–56. doi: 10.1038/s44321-025-00340-1 (PMC12686049; doi:10.1038/s44321-025-00340-1)
Supplement: Supplementary file 6 — Source data Fig. 4 [file 44321_2025_340_MOESM6_ESM.zip › Figure 4/Figure 4C/Figure 4C source data.xlsx]

## Sheet: Sheet1
Days	No injection	PBS	106 conidia	2.5 mg/kg AmB	AmB alone	0.025 mg/kg PhenDC3 + AmB
4	1
7	0
7	0
7	0
7	0
7	0
7	0
7	0
7	0
7	0
2		1
7		0
7		0
7		0
7		0
7		0
7		0
7		0
7		0
7		0
1			1
2			1
3			1
4			1
4			1
5			1
5			1
7			1
7			1
1			1
2			1
2			1
3			1
3			1
3			1
3			1
4			1
4			1
5			1
5			1
6			1
7			0
7			0
7			0
7			0
3
3
4
5
6
7
7
7
7
7
7
7
7
7
7
3
3
4
4
4
5
5
7
7
7
7
7
7
7
7
1
7
7
7
7
7
7
7
7
7
4	1
7	0
7	0
7	0
7	0
7	0
7	0
7	0
7	0
7	0
3		1
7		0
7		0
7		0
7		0
7		0
7		0
7		0
7		0
7		0
7					0
7					0
7					0
7					0
7					0
7					0
7					0
7					0
7					0
7					0
3			1
3			1
3			1
4			1
4			1
4			1
4			1
4			1
4			1
6			1
3
3
3
4
4
5
5
5
7
7
2
2
3
3
4
5
5
5
7
7
2				1
4				1
4				1
4				1
4				1
5				1
5				1
5				1
7				0
7				0
3						1
4						1
4						1
4						1
4						1
5						1
6						1
7						1
7						0
7						0
7	0
7	0
7	0
7	0
7	0
7	0
7	0
7	0
7	0
7	0
7		0
7		0
7		0
7		0
7		0
7		0
7		0
7		0
7		0
7		0
7
7
7
7
7
7
7
7
7
7
7					0
7					0
7					0
7					0
7					0
7					0
7					0
7					0
7					0
7					0
