# Supplementary material for: Evidence that G-quadruplexes form in pathogenic fungi and represent promising antifungal targets
Source: EMBO Mol Med. 2025 Nov 17;17(12):3636–56. doi: 10.1038/s44321-025-00340-1 (PMC12686049; doi:10.1038/s44321-025-00340-1)
Supplement: Supplementary file 7 — Source data Fig. 5 [file 44321_2025_340_MOESM7_ESM.zip]

Archive with 40 entries (31 files):
- Figure 5/
- Figure 5/Figure 5A/
- Figure 5/Figure 5A/Figure 5A source data.xlsx
- Figure 5/Figure 5B/
- Figure 5/Figure 5B/Figure 5B source data.xlsx
- Figure 5/Figure 5C/
- Figure 5/Figure 5C/CONTROL -01-Airyscan Processing-01 3min.czi
- Figure 5/Figure 5C/DNA Damage Images/
- Figure 5/Figure 5C/DNA Damage Images/CONTROL/
- Figure 5/Figure 5C/DNA Damage Images/CONTROL/Composite DAPI CONTROL SCALEBAR ZOOM.jpg
- Figure 5/Figure 5C/DNA Damage Images/CONTROL/Composite DAPI CONTROL SCALEBAR.jpg
- Figure 5/Figure 5C/DNA Damage Images/CONTROL/Composite DAPI CONTROL.jpg
- Figure 5/Figure 5C/DNA Damage Images/CONTROL/Composite F ACTIN CONTROL ZOOM.jpg
- Figure 5/Figure 5C/DNA Damage Images/CONTROL/Composite F ACTIN CONTROL.jpg
- Figure 5/Figure 5C/DNA Damage Images/CONTROL/Composite H2AX CONTROL ZOOM.jpg
- Figure 5/Figure 5C/DNA Damage Images/CONTROL/Composite H2AX CONTROL.jpg
- Figure 5/Figure 5C/DNA Damage Images/CONTROL/Composite MERGED CONTROL ZOOM.jpg
- Figure 5/Figure 5C/DNA Damage Images/CONTROL/Composite MERGED CONTROL.jpg
- Figure 5/Figure 5C/DNA Damage Images/PHENDC3 25/
- Figure 5/Figure 5C/DNA Damage Images/PHENDC3 25/COMPOSITE DAPI PHENDC3 25.jpg
- Figure 5/Figure 5C/DNA Damage Images/PHENDC3 25/COMPOSITE DAPI ZOOM PHENDC3 25.jpg
- Figure 5/Figure 5C/DNA Damage Images/PHENDC3 25/Composite F ACTIN PHENDC3 25.jpg
- Figure 5/Figure 5C/DNA Damage Images/PHENDC3 25/Composite F ACTIN ZOOM PHENDC3 25.jpg
- Figure 5/Figure 5C/DNA Damage Images/PHENDC3 25/Composite H2AX PHENDC3 25 ZOOM.jpg
- Figure 5/Figure 5C/DNA Damage Images/PHENDC3 25/Composite H2AX PHENDC3 25.jpg
- Figure 5/Figure 5C/DNA Damage Images/PHENDC3 25/Composite MERGED PHENDC3 25 ZOOM.jpg
- Figure 5/Figure 5C/DNA Damage Images/PHENDC3 25/Composite MERGED PHENDC3 25.jpg
- Figure 5/Figure 5C/DNA Damage Images/PHENDC3 50/
- Figure 5/Figure 5C/DNA Damage Images/PHENDC3 50/C2-Composite H2AX PHENDC3 50 ZOOM.jpg
- Figure 5/Figure 5C/DNA Damage Images/PHENDC3 50/C2-Composite H2AX PHENDC3 50.jpg
- Figure 5/Figure 5C/DNA Damage Images/PHENDC3 50/C3-Composite PHENDC3 50 DAPI ZOOM.jpg
- Figure 5/Figure 5C/DNA Damage Images/PHENDC3 50/C3-Composite PHENDC3 50 DAPI.jpg
- Figure 5/Figure 5C/DNA Damage Images/PHENDC3 50/Composite F ACTIN PHENDC3 50 ZOOM.jpg
- Figure 5/Figure 5C/DNA Damage Images/PHENDC3 50/Composite F ACTIN PHENDC3 50.jpg
- Figure 5/Figure 5C/DNA Damage Images/PHENDC3 50/Composite MERGED PHENDC3 50 ZOOM.jpg
- Figure 5/Figure 5C/DNA Damage Images/PHENDC3 50/Composite MERGED PHENDC3 50.jpg
- Figure 5/Figure 5C/PHENDC3 25UM-Airyscan Processing-08.czi
- Figure 5/Figure 5C/PHENDC3 50UM-01-Airyscan Processing-13.czi
- Figure 5/Figure 5D/
- Figure 5/Figure 5D/Figure 5D source data.xlsx
