# Supplementary material for: Evidence that G-quadruplexes form in pathogenic fungi and represent promising antifungal targets
Source: EMBO Mol Med. 2025 Nov 17;17(12):3636–56. doi: 10.1038/s44321-025-00340-1 (PMC12686049; doi:10.1038/s44321-025-00340-1)
Supplement: Supplementary file 7 — Source data Fig. 5 [file 44321_2025_340_MOESM7_ESM.zip › Figure 5/Figure 5A/Figure 5A source data.xlsx]

## Sheet: Sheet1
[Drug] µM	PhenDC3				PDS
0.78	100	100	94.3614		100	100	86.504
1.56	100	100	91.5535		82.7547	100	65.24
3.12	100	100	94.5025		80.5298	100	63.2042
6.25	100	100	94.1623		77.9604	77.4704	85.177
12.5	100	100	100		75.0468	96.29	40.9822
25	100	100	100		65.9838	87.8838	56.8848
50	100	100	100		45.8688	51.8478	38.8488
