# Supplementary material for: Evidence that G-quadruplexes form in pathogenic fungi and represent promising antifungal targets
Source: EMBO Mol Med. 2025 Nov 17;17(12):3636–56. doi: 10.1038/s44321-025-00340-1 (PMC12686049; doi:10.1038/s44321-025-00340-1)
Supplement: Supplementary file 7 — Source data Fig. 5 [file 44321_2025_340_MOESM7_ESM.zip › Figure 5/Figure 5B/Figure 5B source data.xlsx]

## Sheet: Sheet1
[G4-ligand] μM	PhenDC3								PDS
25	70.8312	63.1453	75.9888	66.2632	100	100	100		26.4851	20.1134	26.0675	23.8779	73.8454	47.8707	76.2378
50	64.3461	69.8331	60.6726						35.3261	18.2671	21.3247
75	40.6622	57.0607	47.2225						8.42416	29.3379	23.9002
100	29.4129	27.9938	34.9003						6.56509	3.55889	4.32956
