# Supplementary material for: Evidence that G-quadruplexes form in pathogenic fungi and represent promising antifungal targets
Source: EMBO Mol Med. 2025 Nov 17;17(12):3636–56. doi: 10.1038/s44321-025-00340-1 (PMC12686049; doi:10.1038/s44321-025-00340-1)
Supplement: Supplementary file 7 — Source data Fig. 5 [file 44321_2025_340_MOESM7_ESM.zip › Figure 5/Figure 5D/Figure 5D source data.xlsx]

## Sheet: Sheet1
Untreated	PhenDC3 (25 μM)	PhenDC3 (50 μM)
1.52248	0.0461224	0.063125
0.100125	0.233384	0.707755
0.619889	0.235167	0.427111
