# Supplementary material for: Evidence that G-quadruplexes form in pathogenic fungi and represent promising antifungal targets
Source: EMBO Mol Med. 2025 Nov 17;17(12):3636–56. doi: 10.1038/s44321-025-00340-1 (PMC12686049; doi:10.1038/s44321-025-00340-1)
Supplement: Supplementary file 8 — Source data Fig. 6 [file 44321_2025_340_MOESM8_ESM.zip]

Archive with 24 entries (21 files):
- Figure 6/
- Figure 6/Figure 6A/
- Figure 6/Figure 6A/control 6-Airyscan Processing-20.czi
- Figure 6/Figure 6A/Merge PDS 1.56.tif
- Figure 6/Figure 6A/Merge PDS 12.5.tif
- Figure 6/Figure 6A/Merge PhenDC3 1.56.tif
- Figure 6/Figure 6A/Merge PhenDC3 12.5.tif
- Figure 6/Figure 6A/Merge untreated.tif
- Figure 6/Figure 6A/PDS 1.56 Hoechst.tif
- Figure 6/Figure 6A/PDS 1.56 QUMA1.tif
- Figure 6/Figure 6A/PDS 12.5 Hoechst.tif
- Figure 6/Figure 6A/PDS 12.5 QUMA1.tif
- Figure 6/Figure 6A/pds 1_5 1-Airyscan Processing-16.czi
- Figure 6/Figure 6A/pds `12 1-Airyscan Processing-14.czi
- Figure 6/Figure 6A/phen 1_5 2-Airyscan Processing-11.czi
- Figure 6/Figure 6A/phen12 3-Airyscan Processing-07.czi
- Figure 6/Figure 6A/PhenDC3 1.56 Hoechst.tif
- Figure 6/Figure 6A/PhenDC3 1.56 QUMA1.tif
- Figure 6/Figure 6A/PhenDC3 12.5 Hoechst.tif
- Figure 6/Figure 6A/PhenDC3 12.5 QUMA1.tif
- Figure 6/Figure 6A/Untreated Hoechst.tif
- Figure 6/Figure 6A/Untreated QUMA1.tif
- Figure 6/Figure 6B/
- Figure 6/Figure 6B/Figure 6B source data.xlsx
