# Supplementary material for: Evidence that G-quadruplexes form in pathogenic fungi and represent promising antifungal targets
Source: EMBO Mol Med. 2025 Nov 17;17(12):3636–56. doi: 10.1038/s44321-025-00340-1 (PMC12686049; doi:10.1038/s44321-025-00340-1)
Supplement: Supplementary file 8 — Source data Fig. 6 [file 44321_2025_340_MOESM8_ESM.zip › Figure 6/Figure 6B/Figure 6B source data.xlsx]

## Sheet: Sheet1
Untreated	PhenDC3 (1.56 µM)	PhenDC3 (12.5 µM)
1.0528	3.89196	2.02378
0.581378	3.01989	2.65334
0	4.25514	2.67787
0.469065	2.57518	5.60448
0	2.95524	2.37436
0.312705	1.59408	1.73516
0.80916	2.59451	5.22807
0	2.55308	5.12719
0	3.18969	2.69026
0	1.98143	2.49966
0.352299	1.15704	2.4428
0.623752	2.01505	1.99752
