# Supplementary material for: Evidence that G-quadruplexes form in pathogenic fungi and represent promising antifungal targets
Source: EMBO Mol Med. 2025 Nov 17;17(12):3636–56. doi: 10.1038/s44321-025-00340-1 (PMC12686049; doi:10.1038/s44321-025-00340-1)
Supplement: Supplementary file 9 — Source data Fig. 7 [file 44321_2025_340_MOESM9_ESM.zip]

Archive with 2 entries (1 files):
- Figure 7/
- Figure 7/Figure 7 source data.xlsx
