# Supplementary material for: Evidence that G-quadruplexes form in pathogenic fungi and represent promising antifungal targets
Source: EMBO Mol Med. 2025 Nov 17;17(12):3636–56. doi: 10.1038/s44321-025-00340-1 (PMC12686049; doi:10.1038/s44321-025-00340-1)
Supplement: Supplementary file 9 — Source data Fig. 7 [file 44321_2025_340_MOESM9_ESM.zip › Figure 7/Figure 7 source data.xlsx]

## Sheet: A1-G
														A1-G	CCGGGAGGAATCATGTAAGGGGTCCCGGGAACGGGCAAGGGGCTTTTCACC										A1-G(2)	CCGGGAGGAATCATGTAAGGGGTCCCGGGAACGGGCAAGGGGCTTTTCACC
	10 mM Sodium cocodylate 100 mM KCl pH as indicated													10 uM DNA in 10 mM Sodium cocodylate 100 mM KCl pH as indicated											10 uM DNA in 10 mM Sodium cocodylate 100 mM KCl pH as indicated
	Wavelength (nm)	pH4.0	pH4.5	pH5.0	pH5.5	pH6.0	pH6.5	pH7.0	pH7.5	pH8.0				Wavelength (nm)	pH4.0	pH4.5	pH5.0	pH5.5	pH6.0	pH6.5	pH7.0	pH7.5	pH8.0		Wavelength (nm)	pH4.0	pH4.5	pH5.0	pH5.5	pH6.0	pH6.5	pH7.0	pH7.5	pH8.0
	320	-0.549372	-0.44259	-0.444013	-0.316249	-0.096254	-0.275198	-0.612617	-0.426415	-0.497735				320	-2.43085	-1.17795	-1.55728	-1.43003	-1.15291	-2.32201	-1.58135	-1.54528	-1.4205		320	-0.760184	-0.538086	-0.239877	-0.947032	-1.01317	-0.585776	-1.22939	-0.460078	-0.773284
	319.5	-0.526734	-0.475987	-0.442656	-0.395023	-0.168519	-0.399778	-0.629059	-0.482964	-0.547076				319.5	-2.55849	-1.34504	-1.61483	-1.5278	-1.2916	-2.3515	-1.63766	-1.63528	-1.44599		319.5	-0.741933	-0.561773	-0.210018	-0.919568	-1.0881	-0.60348	-1.12789	-0.353203	-0.744223
	319	-0.62468	-0.474134	-0.532591	-0.356795	-0.195642	-0.443316	-0.688049	-0.401365	-0.646795				319	-2.65758	-1.33067	-1.6619	-1.58358	-1.30923	-2.35827	-1.56724	-1.64822	-1.44117		319	-0.791506	-0.605703	-0.263554	-0.885305	-1.08303	-0.650553	-1.16318	-0.40444	-0.777394
	318.5	-0.751897	-0.469378	-0.578126	-0.332706	-0.344656	-0.445464	-0.756544	-0.337587	-0.756691				318.5	-2.62034	-1.27837	-1.64688	-1.5181	-1.36033	-2.42881	-1.65254	-1.68484	-1.48083		318.5	-0.752854	-0.550687	-0.187149	-0.907952	-1.06923	-0.670794	-1.14952	-0.26335	-0.737622
	318	-0.734265	-0.457039	-0.599214	-0.359973	-0.286257	-0.455483	-0.816107	-0.2856	-0.756486				318	-2.63556	-1.36541	-1.68382	-1.53973	-1.42235	-2.47894	-1.73925	-1.67387	-1.45632		318	-0.679199	-0.534942	-0.064429	-0.89794	-0.948254	-0.664957	-1.14867	-0.305124	-0.732395
	317.5	-0.791599	-0.427104	-0.579007	-0.312405	-0.324255	-0.440959	-0.820347	-0.254607	-0.846262				317.5	-2.50609	-1.33317	-1.66599	-1.55242	-1.36022	-2.45559	-1.65531	-1.65102	-1.47469		317.5	-0.711197	-0.555834	0.0202163	-0.817403	-0.922393	-0.698399	-1.17025	-0.30363	-0.73233
	317	-0.821737	-0.374613	-0.619189	-0.278508	-0.235684	-0.461445	-0.8446	-0.240353	-0.845611				317	-2.62352	-1.31661	-1.58579	-1.48118	-1.275	-2.39494	-1.56903	-1.68151	-1.43317		317	-0.80267	-0.605944	0.0464889	-0.829299	-0.932059	-0.784336	-1.16073	-0.436647	-0.833876
	316.5	-0.860378	-0.480628	-0.6536	-0.353054	-0.176176	-0.517854	-0.871371	-0.305355	-0.845887				316.5	-2.54516	-1.28754	-1.56053	-1.52561	-1.2533	-2.25223	-1.47923	-1.64396	-1.32279		316.5	-0.789507	-0.611323	0.0315907	-0.805382	-0.75171	-0.697002	-1.19975	-0.512791	-0.910261
	316	-0.953292	-0.457307	-0.71631	-0.331528	-0.301693	-0.466071	-1.00701	-0.243666	-0.907914				316	-2.37908	-1.13767	-1.50535	-1.42365	-1.14791	-2.26917	-1.41769	-1.57513	-1.34385		316	-0.803348	-0.630765	0.0256448	-0.886022	-0.781943	-0.740643	-1.15344	-0.512034	-0.896662
	315.5	-0.981019	-0.364607	-0.714792	-0.342542	-0.32785	-0.445865	-0.969314	-0.260724	-0.873807				315.5	-2.36241	-1.18515	-1.504	-1.39524	-1.21872	-2.38731	-1.48248	-1.63898	-1.36716		315.5	-0.92922	-0.628857	-0.0750747	-1.03609	-0.819029	-0.78757	-1.22203	-0.595583	-0.956559
	315	-1.07901	-0.367029	-0.774282	-0.309953	-0.35006	-0.421992	-0.985687	-0.360271	-0.977856				315	-2.33349	-1.06665	-1.44672	-1.30444	-1.08874	-2.30279	-1.25645	-1.5407	-1.30028		315	-0.939789	-0.504344	-0.0960083	-1.0041	-0.767504	-0.707215	-1.26386	-0.569788	-0.907974
	314.5	-1.11135	-0.428528	-0.711952	-0.333975	-0.364106	-0.435061	-1.09367	-0.379399	-1.05661				314.5	-2.40457	-1.02821	-1.48785	-1.241	-0.995489	-2.27773	-1.2853	-1.58005	-1.31228		314.5	-1.03173	-0.499721	-0.113284	-1.06148	-0.800337	-0.767715	-1.25673	-0.657501	-0.929021
	314	-1.14131	-0.412424	-0.692253	-0.319765	-0.374578	-0.429645	-1.08394	-0.399728	-1.0532				314	-2.52572	-1.02877	-1.4584	-1.22345	-1.05328	-2.40388	-1.42638	-1.60739	-1.35954		314	-0.961045	-0.46578	-0.150588	-1.07481	-0.750495	-0.733207	-1.26119	-0.613118	-0.948567
	313.5	-1.22882	-0.454762	-0.663153	-0.346856	-0.487555	-0.445638	-1.11285	-0.369771	-1.07377				313.5	-2.55247	-1.04299	-1.59914	-1.32972	-1.16337	-2.525	-1.54539	-1.65969	-1.49914		313.5	-0.934362	-0.505988	-0.0813365	-1.01958	-0.751118	-0.768759	-1.24527	-0.603331	-0.916589
	313	-1.22724	-0.408297	-0.688539	-0.390678	-0.502724	-0.437994	-1.04516	-0.395364	-1.04063				313	-2.5554	-0.995757	-1.52587	-1.2708	-1.10953	-2.57957	-1.55655	-1.5345	-1.53041		313	-0.96541	-0.455659	-0.0970417	-0.901197	-0.824131	-0.776409	-1.237	-0.600512	-0.843932
	312.5	-1.11672	-0.405667	-0.544143	-0.348606	-0.380458	-0.416826	-0.95705	-0.420491	-0.847178				312.5	-2.63604	-1.10117	-1.51051	-1.25944	-1.10323	-2.64043	-1.6456	-1.58707	-1.54304		312.5	-0.89677	-0.389335	-0.0947776	-0.840812	-0.793264	-0.741769	-1.20352	-0.591137	-0.840316
	312	-1.21944	-0.342164	-0.616137	-0.326812	-0.433439	-0.368907	-1.02756	-0.36254	-0.868818				312	-2.56415	-1.09127	-1.43379	-1.19634	-0.95564	-2.49817	-1.56609	-1.54174	-1.48837		312	-0.791091	-0.447662	-0.0855835	-0.687334	-0.747601	-0.770366	-1.2062	-0.572991	-0.787711
	311.5	-1.11254	-0.225319	-0.512033	-0.332817	-0.397922	-0.330432	-0.96669	-0.358516	-0.684758				311.5	-2.55286	-1.0601	-1.40996	-1.20493	-0.962039	-2.50416	-1.53775	-1.45809	-1.46588		311.5	-0.841471	-0.547975	-0.0817	-0.750187	-0.852988	-0.843752	-1.20018	-0.654408	-0.890682
	311	-1.13552	-0.188221	-0.495716	-0.314858	-0.398933	-0.377938	-0.85045	-0.348159	-0.648857				311	-2.4693	-0.916244	-1.31867	-1.06395	-0.898322	-2.46419	-1.3778	-1.36647	-1.27431		311	-0.794445	-0.625059	-0.00665253	-0.743476	-0.914268	-0.901498	-1.17876	-0.701738	-0.956834
	310.5	-1.04287	-0.188312	-0.461873	-0.323203	-0.347039	-0.381466	-0.905471	-0.383747	-0.59027				310.5	-2.30582	-0.799419	-1.12497	-0.844379	-0.679273	-2.30108	-1.2203	-1.25905	-1.17908		310.5	-0.711943	-0.574684	0.0163749	-0.661856	-0.905735	-0.872217	-1.21149	-0.615966	-0.853986
	310	-0.966481	-0.243603	-0.413149	-0.293618	-0.323152	-0.349911	-0.896482	-0.433399	-0.541369				310	-2.15771	-0.666386	-0.966335	-0.673927	-0.505295	-2.18621	-1.14146	-1.153	-1.06824		310	-0.622853	-0.562428	0.0965632	-0.637058	-0.943941	-0.967584	-1.22114	-0.605494	-0.874309
	309.5	-0.960265	-0.278233	-0.468904	-0.294046	-0.389308	-0.382264	-0.941026	-0.336925	-0.624896				309.5	-2.03813	-0.491091	-0.823582	-0.509876	-0.379429	-2.08118	-1.0036	-1.06453	-0.938116		309.5	-0.569198	-0.455058	0.235426	-0.615083	-0.739282	-0.909224	-1.21309	-0.56404	-0.859328
	309	-0.894007	-0.309758	-0.427804	-0.2862	-0.359328	-0.362416	-0.827335	-0.294613	-0.598398				309	-1.93324	-0.358988	-0.776667	-0.477448	-0.261662	-1.98299	-0.93365	-1.05671	-0.869914		309	-0.554223	-0.384141	0.340608	-0.565759	-0.791952	-0.885491	-1.25379	-0.612097	-0.864313
	308.5	-0.900714	-0.396829	-0.465714	-0.294212	-0.302696	-0.347517	-0.892123	-0.226713	-0.685506				308.5	-1.7904	-0.230354	-0.632994	-0.358444	-0.314195	-1.95828	-0.98149	-0.926327	-0.808329		308.5	-0.449967	-0.245456	0.405332	-0.523492	-0.703281	-0.744376	-1.25909	-0.563287	-0.877881
	308	-0.91901	-0.558105	-0.492925	-0.392199	-0.324712	-0.402272	-0.891248	-0.31556	-0.782684				308	-1.68646	-0.122829	-0.635547	-0.309095	-0.269395	-1.89008	-0.915084	-0.992179	-0.875962		308	-0.430849	-0.191125	0.461664	-0.485016	-0.65167	-0.799188	-1.22119	-0.579858	-0.909336
	307.5	-0.887073	-0.541249	-0.616095	-0.455837	-0.266042	-0.409241	-0.871289	-0.281184	-0.895369				307.5	-1.72815	-0.174353	-0.626506	-0.330228	-0.312771	-1.95682	-0.986965	-1.06233	-1.01259		307.5	-0.432263	-0.0352031	0.548968	-0.454344	-0.59891	-0.696501	-1.25188	-0.557366	-0.89164
	307	-0.959339	-0.573687	-0.614017	-0.479373	-0.27365	-0.413411	-0.893818	-0.262789	-1.00405				307	-1.62514	-0.0209465	-0.482338	-0.247785	-0.275683	-1.88759	-1.00118	-1.00453	-0.944667		307	-0.306922	0.0997572	0.578603	-0.339346	-0.415377	-0.654552	-1.16593	-0.564439	-0.795287
	306.5	-0.965949	-0.628238	-0.56532	-0.517738	-0.111132	-0.461412	-0.772018	-0.346488	-0.954937				306.5	-1.50523	0.0476532	-0.39967	-0.19476	-0.233874	-1.8382	-0.992899	-0.947543	-0.925846		306.5	-0.226568	0.204721	0.67492	-0.296504	-0.482754	-0.578836	-1.04319	-0.551405	-0.815011
	306	-1.02399	-0.600264	-0.579552	-0.525375	-0.115476	-0.401997	-0.81572	-0.364944	-0.904114				306	-1.45936	0.184723	-0.30966	-0.0454038	-0.118057	-1.85353	-0.954816	-0.900274	-0.889995		306	-0.177354	0.291998	0.715315	-0.274734	-0.410724	-0.589836	-1.00987	-0.599602	-0.91055
	305.5	-1.05607	-0.52256	-0.70242	-0.513427	-0.131925	-0.3065	-0.831336	-0.415626	-1.04627				305.5	-1.39077	0.298924	-0.125179	0.119779	0.014113	-1.78296	-0.893157	-0.902741	-0.898614		305.5	0.0364157	0.446975	0.843006	-0.181052	-0.246077	-0.54347	-1.0459	-0.56152	-0.816935
	305	-0.993042	-0.452175	-0.711537	-0.528796	-0.122023	-0.357721	-0.809949	-0.442411	-0.985065				305	-1.30131	0.386461	-0.0244367	0.148029	0.108898	-1.74734	-0.796766	-0.96209	-0.958772		305	0.111206	0.57047	0.96581	-0.120322	-0.215989	-0.594397	-1.00349	-0.574246	-0.749095
	304.5	-0.962605	-0.33097	-0.677999	-0.498731	-0.0947085	-0.372237	-0.784379	-0.393586	-0.889636				304.5	-1.12238	0.668405	0.221495	0.351249	0.353573	-1.61822	-0.695706	-0.854813	-0.854105		304.5	0.303783	0.749894	1.12163	0.0506208	-0.104312	-0.497031	-1.08082	-0.552307	-0.644913
	304	-0.927976	-0.34848	-0.563008	-0.344204	-0.114702	-0.289201	-0.830891	-0.313796	-0.892492				304	-0.913885	0.941435	0.460135	0.626406	0.510294	-1.45848	-0.609164	-0.73574	-0.776089		304	0.608981	1.01271	1.2236	0.231794	0.0748699	-0.425865	-1.09756	-0.481967	-0.490343
	303.5	-0.928674	-0.27874	-0.611978	-0.3229	-0.23379	-0.297837	-0.808393	-0.352371	-0.893813				303.5	-0.752646	1.07686	0.624532	0.755257	0.581698	-1.51252	-0.585073	-0.772155	-0.712245		303.5	0.806029	1.22955	1.40493	0.365551	0.202522	-0.389354	-1.09228	-0.383441	-0.464254
	303	-0.739869	-0.304943	-0.504035	-0.396579	-0.135757	-0.325787	-0.726962	-0.331547	-0.838376				303	-0.555926	1.18763	0.796172	0.856614	0.630191	-1.46327	-0.651615	-0.758908	-0.722594		303	1.09695	1.44491	1.58224	0.620223	0.411239	-0.235695	-1.1323	-0.290854	-0.367028
	302.5	-0.841392	-0.316229	-0.621754	-0.397341	-0.17449	-0.468744	-0.741669	-0.375004	-0.893218				302.5	-0.376449	1.4107	0.984156	0.932684	0.711392	-1.405	-0.585895	-0.779362	-0.671147		302.5	1.19354	1.53696	1.76295	0.830002	0.38385	-0.156393	-1.10266	-0.255316	-0.467827
	302	-0.795637	-0.460276	-0.569512	-0.420292	-0.214376	-0.554025	-0.713728	-0.368706	-0.822823				302	-0.203238	1.59668	1.18133	1.10014	0.83659	-1.37337	-0.590056	-0.741878	-0.566943		302	1.35384	1.69561	1.88991	0.982195	0.419338	-0.176924	-1.03961	-0.22198	-0.544519
	301.5	-0.797179	-0.535327	-0.543229	-0.425177	-0.277986	-0.622223	-0.629699	-0.343008	-0.809153				301.5	-0.128274	1.69685	1.31102	1.19793	0.959875	-1.43548	-0.725045	-0.798787	-0.552093		301.5	1.61412	1.92437	2.11623	1.18362	0.570614	-0.082638	-0.936482	-0.144692	-0.52893
	301	-0.829495	-0.574422	-0.6106	-0.399524	-0.309418	-0.579245	-0.670925	-0.380368	-0.856225				301	-0.0875906	1.74996	1.3971	1.3146	0.935869	-1.48714	-0.725657	-0.780803	-0.543654		301	1.85329	2.12812	2.32688	1.42735	0.698287	0.0905261	-0.853019	-0.0758768	-0.445639
	300.5	-0.763475	-0.624361	-0.52584	-0.529839	-0.297671	-0.566538	-0.649748	-0.425859	-0.739076				300.5	0.143226	1.93548	1.67729	1.4326	1.09771	-1.45646	-0.639955	-0.666688	-0.501158		300.5	1.90064	2.23281	2.56203	1.48208	0.756383	0.0887612	-0.795243	-0.049927	-0.555214
	300	-0.778627	-0.631262	-0.611659	-0.548051	-0.298091	-0.53025	-0.705515	-0.406841	-0.711234				300	0.195581	2.04934	1.74863	1.53505	1.10251	-1.48904	-0.693256	-0.732042	-0.604036		300	2.03526	2.38494	2.66022	1.62388	0.781798	0.124426	-0.813146	-0.0291358	-0.557137
	299.5	-0.732717	-0.614519	-0.6956	-0.541706	-0.357225	-0.578299	-0.788948	-0.456522	-0.75148				299.5	0.392063	2.34577	2.07281	1.76338	1.35106	-1.3995	-0.493229	-0.660422	-0.454418		299.5	2.23268	2.62093	2.79118	1.7422	0.892211	0.140745	-0.756288	0.0102075	-0.445149
	299	-0.7142	-0.533852	-0.726739	-0.428323	-0.328789	-0.489854	-0.828004	-0.425427	-0.765762				299	0.589644	2.48812	2.30883	2.07455	1.48408	-1.29474	-0.378922	-0.475391	-0.411607		299	2.48016	2.81714	3.02825	1.86027	1.04727	0.197174	-0.758602	0.113833	-0.360441
	298.5	-0.626376	-0.480319	-0.707341	-0.370298	-0.260931	-0.479664	-0.867761	-0.450191	-0.743548				298.5	0.693173	2.57816	2.42222	2.22656	1.52918	-1.29943	-0.381625	-0.470868	-0.387421		298.5	2.58797	2.92105	3.14377	2.05605	1.11753	0.232007	-0.76014	0.159021	-0.227162
	298	-0.625974	-0.493349	-0.727184	-0.371462	-0.250356	-0.557707	-0.920747	-0.520805	-0.764689				298	0.90653	2.84099	2.62747	2.38859	1.62308	-1.1812	-0.293562	-0.405094	-0.341339		298	2.70565	3.04006	3.25473	2.12531	1.2236	0.311708	-0.797778	0.13692	-0.234953
	297.5	-0.660307	-0.591365	-0.834636	-0.467759	-0.270883	-0.668191	-0.941005	-0.643096	-0.841088				297.5	1.12717	3.11626	2.79737	2.6641	1.85426	-0.979168	-0.0891742	-0.331071	-0.193878		297.5	2.90171	3.22903	3.41609	2.19342	1.35318	0.396344	-0.801915	0.105251	-0.212856
	297	-0.689935	-0.547665	-0.901524	-0.43744	-0.302917	-0.714415	-0.924248	-0.636159	-0.934175				297	1.23534	3.19312	2.9042	2.83832	1.96013	-0.917183	-0.137254	-0.344467	-0.115293		297	3.02287	3.41265	3.48409	2.39665	1.44499	0.468644	-0.717383	0.132678	-0.198285
	296.5	-0.757552	-0.621251	-0.869901	-0.406819	-0.306229	-0.793452	-0.879501	-0.685156	-0.996602				296.5	1.49047	3.34677	3.13931	3.02225	2.07385	-0.788813	-0.098472	-0.319501	-0.0547903		296.5	3.19717	3.57511	3.6526	2.54736	1.6196	0.530245	-0.684115	0.136087	-0.201638
	296	-0.814792	-0.636453	-0.834245	-0.436383	-0.313542	-0.780311	-0.925767	-0.694979	-0.968212				296	1.61403	3.44019	3.17034	3.16988	2.10098	-0.636876	-0.0622289	-0.313566	-0.0984662		296	3.24812	3.73773	3.77724	2.71011	1.74077	0.579884	-0.694549	0.195217	-0.133635
	295.5	-0.891565	-0.663925	-0.800389	-0.503325	-0.378572	-0.861318	-0.919452	-0.76935	-1.03818				295.5	1.65512	3.61141	3.25766	3.20331	2.11195	-0.692792	-0.100011	-0.409251	-0.10658		295.5	3.44324	3.94681	3.85819	2.8709	1.91343	0.669377	-0.632069	0.205962	-0.102281
	295	-0.982872	-0.659651	-0.801484	-0.554575	-0.441816	-0.79947	-0.997279	-0.732832	-1.03923				295	1.8416	3.85101	3.5179	3.39261	2.33977	-0.524275	-0.00102646	-0.220643	-0.0231134		295	3.68865	4.14509	4.01522	3.06599	1.93593	0.775843	-0.560329	0.257857	-0.0712816
	294.5	-0.983308	-0.619469	-0.773804	-0.473749	-0.509544	-0.719428	-0.942023	-0.671744	-1.08413				294.5	2.03263	4.0059	3.75205	3.61447	2.41639	-0.402082	0.116565	-0.142634	0.0890432		294.5	3.88302	4.34617	4.10372	3.24627	1.93947	0.894739	-0.584872	0.363636	-0.0677947
	294	-0.956236	-0.618384	-0.72757	-0.480184	-0.506223	-0.713669	-0.954976	-0.623637	-1.03828				294	2.06067	4.06193	3.84639	3.71216	2.53354	-0.483068	0.0160321	-0.16916	0.111528		294	4.03017	4.51371	4.105	3.42352	2.01689	0.914128	-0.576525	0.461938	0.158189
	293.5	-0.971231	-0.597469	-0.742951	-0.485018	-0.530668	-0.659394	-0.975691	-0.6023	-1.0712				293.5	2.16063	4.25026	3.94577	3.79497	2.58874	-0.408545	0.203591	-0.109184	0.175087		293.5	4.17285	4.6676	4.08897	3.52179	2.08373	1.00453	-0.674407	0.534373	0.258001
	293	-0.989618	-0.593161	-0.790634	-0.557732	-0.56872	-0.635334	-1.03059	-0.720537	-1.06974				293	2.17979	4.39015	4.02577	3.9095	2.70453	-0.386794	0.325039	-0.000494242	0.249134		293	4.34915	4.80902	4.23214	3.61692	2.15417	1.15698	-0.586038	0.556224	0.345075
	292.5	-0.883155	-0.651447	-0.750925	-0.547405	-0.505452	-0.618914	-0.922629	-0.691855	-1.05124				292.5	2.30796	4.51436	4.14992	4.07441	2.81326	-0.320772	0.374806	0.0702092	0.277199		292.5	4.45076	4.86638	4.23462	3.67828	2.13376	1.14898	-0.611567	0.574821	0.336434
	292	-0.92937	-0.711178	-0.89204	-0.593569	-0.525767	-0.579419	-0.956049	-0.6944	-1.00397				292	2.3888	4.68893	4.23293	4.22101	2.82401	-0.217095	0.383014	0.137136	0.323899		292	4.47279	4.89955	4.27302	3.78864	2.18121	1.17535	-0.595812	0.613651	0.392611
	291.5	-0.908259	-0.694766	-0.798771	-0.539611	-0.484464	-0.661046	-0.835754	-0.758585	-0.994202				291.5	2.53754	4.82494	4.35089	4.42893	2.861	-0.107946	0.546435	0.2256	0.390897		291.5	4.48901	4.97235	4.3395	3.81206	2.33201	1.14371	-0.555544	0.632103	0.399548
	291	-0.81162	-0.699974	-0.8162	-0.497992	-0.4025	-0.592011	-0.821121	-0.652206	-0.949157				291	2.5705	4.88256	4.423	4.45196	2.85969	-0.0756697	0.505897	0.195507	0.459413		291	4.52324	4.96056	4.49676	3.74059	2.37996	1.13665	-0.384671	0.631131	0.33708
	290.5	-0.833001	-0.760454	-0.846508	-0.503511	-0.463212	-0.696555	-0.914288	-0.759487	-1.01057				290.5	2.63041	4.97922	4.49039	4.45957	2.83085	-0.0334567	0.590157	0.298785	0.462045		290.5	4.58735	5.00936	4.65343	3.68322	2.3835	1.1862	-0.384592	0.602854	0.278443
	290	-0.844802	-0.789814	-0.811513	-0.500607	-0.409377	-0.705038	-0.869729	-0.689398	-0.90287				290	2.71401	5.11375	4.54689	4.47496	2.93024	0.00118447	0.622927	0.338317	0.542297		290	4.57933	4.88218	4.7161	3.7488	2.48383	1.19498	-0.360003	0.732541	0.246751
	289.5	-0.873205	-0.763866	-0.830952	-0.401521	-0.451604	-0.671031	-0.972522	-0.509269	-0.944063				289.5	2.76951	5.23391	4.61191	4.59942	2.92	-0.00305463	0.606834	0.341255	0.589997		289.5	4.51031	4.88141	4.85674	3.61572	2.43361	1.2336	-0.285834	0.724038	0.16877
	289	-0.870986	-0.805324	-0.784684	-0.476389	-0.462199	-0.792208	-0.993334	-0.535102	-1.04086				289	2.81612	5.2477	4.64286	4.55696	2.95278	0.0600717	0.615558	0.399317	0.628253		289	4.4835	4.97868	4.82191	3.6736	2.51521	1.24046	-0.275785	0.777466	0.247866
	288.5	-0.872482	-0.771322	-0.779987	-0.377819	-0.362401	-0.785398	-0.97731	-0.533624	-1.13815				288.5	2.92983	5.20945	4.61964	4.44445	2.92835	0.00966113	0.619018	0.414374	0.590875		288.5	4.59519	5.11883	4.88314	3.64736	2.52939	1.21818	-0.174229	0.879191	0.232066
	288	-1.03247	-0.771104	-0.895636	-0.408504	-0.482458	-0.747721	-1.12694	-0.504661	-1.23088				288	3.02091	5.32032	4.65985	4.47043	3.04523	0.0804209	0.664512	0.530934	0.680995		288	4.57096	5.11684	4.90879	3.7261	2.46977	1.19854	-0.151055	0.935365	0.266957
	287.5	-0.969233	-0.821002	-0.692479	-0.411251	-0.401893	-0.790478	-0.986733	-0.58041	-1.07479				287.5	3.09712	5.35392	4.68197	4.52961	3.07107	0.0732718	0.752095	0.526463	0.680947		287.5	4.58155	5.18902	4.93937	3.85086	2.45989	1.22475	-0.0827636	0.939157	0.299873
	287	-0.990499	-0.714723	-0.731764	-0.418849	-0.426219	-0.707028	-0.961348	-0.469582	-1.10487				287	3.07335	5.29992	4.64093	4.53689	3.00176	0.10673	0.767695	0.4304	0.560802		287	4.48103	5.11029	4.84619	3.79293	2.46887	1.21	-0.0695329	0.924347	0.291386
	286.5	-0.985811	-0.682937	-0.661428	-0.471388	-0.366401	-0.759986	-0.939389	-0.504051	-1.08791				286.5	3.06811	5.24514	4.6263	4.41235	3.03999	0.165103	0.816359	0.535377	0.56154		286.5	4.44062	5.23858	4.8416	3.85723	2.39809	1.26909	0.00843038	0.887394	0.423588
	286	-0.982693	-0.630949	-0.654852	-0.488165	-0.328469	-0.662725	-0.879433	-0.571123	-1.01453				286	3.02811	5.05919	4.49481	4.33041	2.87535	0.0666693	0.798993	0.490519	0.659777		286	4.57868	5.13232	4.79314	3.88091	2.41887	1.26976	-0.0183333	0.991875	0.468539
	285.5	-0.95088	-0.625571	-0.599824	-0.500387	-0.361388	-0.591353	-0.847958	-0.640267	-0.917972				285.5	3.04978	5.06304	4.41645	4.30023	2.95572	0.134901	0.805007	0.513196	0.673766		285.5	4.50473	5.02112	4.89113	3.7656	2.3402	1.27807	0.106944	0.932617	0.387188
	285	-0.918894	-0.702775	-0.624661	-0.63034	-0.34735	-0.693575	-0.77554	-0.631824	-0.867322				285	2.9867	5.01162	4.36395	4.31852	3.03041	0.13095	0.807012	0.517787	0.739398		285	4.44082	5.07491	4.98351	3.82029	2.46851	1.39342	0.163692	1.00116	0.490042
	284.5	-0.858517	-0.628897	-0.597223	-0.628866	-0.296001	-0.665152	-0.805119	-0.652321	-0.915767				284.5	2.90511	4.94065	4.27701	4.24407	2.93235	0.146532	0.819994	0.48308	0.760154		284.5	4.50429	5.07346	4.90927	3.84035	2.51367	1.5246	0.159697	1.03942	0.592144
	284	-0.898263	-0.618978	-0.694234	-0.587018	-0.311383	-0.615099	-0.887965	-0.595651	-1.02559				284	2.83797	4.94834	4.2424	4.15559	2.95634	0.144146	0.778159	0.535891	0.864375		284	4.50175	5.01659	4.77023	3.75107	2.54648	1.6787	0.109808	1.16445	0.665705
	283.5	-0.927365	-0.625698	-0.802191	-0.524726	-0.313229	-0.64849	-0.914742	-0.653975	-0.985433				283.5	2.79338	4.96884	4.2623	4.26737	3.03296	0.190151	0.786832	0.551636	1.00329		283.5	4.45931	4.9757	4.74659	3.78578	2.49239	1.78162	0.0915614	1.21927	0.771201
	283	-0.963588	-0.656093	-0.902461	-0.520818	-0.376245	-0.614884	-1.00969	-0.59151	-1.00342				283	2.84541	5.0243	4.28919	4.23127	3.16348	0.245664	0.822994	0.660321	1.10822		283	4.37402	4.98092	4.73571	3.69204	2.57794	1.70799	0.122044	1.30601	0.786996
	282.5	-1.01183	-0.687044	-0.918824	-0.558286	-0.403289	-0.765252	-1.03099	-0.630656	-1.06024				282.5	2.87382	5.04725	4.30991	4.23439	3.29883	0.3468	0.888521	0.669044	1.14439		282.5	4.2611	5.02648	4.71465	3.60521	2.56962	1.69036	0.280726	1.28189	0.794419
	282	-1.00885	-0.680215	-0.947283	-0.584795	-0.405073	-0.723721	-1.10922	-0.628641	-1.09859				282	2.83019	5.06667	4.378	4.18736	3.19299	0.413186	0.912026	0.678311	1.14995		282	4.2978	5.05128	4.64719	3.5997	2.6514	1.75915	0.193755	1.38616	0.976263
	281.5	-0.984652	-0.583715	-0.80329	-0.472132	-0.37041	-0.652812	-1.10775	-0.573215	-1.07104				281.5	2.81265	4.93028	4.38596	4.04133	3.11137	0.400038	0.962009	0.715051	1.14036		281.5	4.24567	4.92168	4.70166	3.45163	2.59167	1.70168	0.256128	1.38193	0.910314
	281	-1.07534	-0.551926	-0.902951	-0.457235	-0.477443	-0.659025	-1.07124	-0.502205	-1.12124				281	2.82048	4.85428	4.33132	3.93371	3.1356	0.403572	0.97496	0.798248	1.2132		281	4.16808	4.8655	4.73252	3.4263	2.60263	1.66056	0.432705	1.32475	0.849552
	280.5	-1.03774	-0.537	-0.886183	-0.475753	-0.466476	-0.690879	-1.04511	-0.504619	-1.12434				280.5	2.74782	4.75847	4.24969	3.89494	3.13204	0.335445	1.02958	0.86481	1.15097		280.5	4.14246	4.86413	4.70298	3.25894	2.55633	1.60925	0.527641	1.38021	0.907817
	280	-1.03418	-0.553352	-0.873441	-0.475847	-0.549608	-0.659943	-1.0395	-0.44921	-1.14242				280	2.78284	4.74636	4.22473	3.76987	2.98265	0.427721	1.1286	1.00765	1.23323		280	4.08525	4.83219	4.73276	3.12615	2.39888	1.59481	0.535107	1.39509	1.00781
	279.5	-1.0548	-0.536643	-0.81519	-0.5463	-0.582634	-0.585427	-1.00751	-0.465682	-1.15381				279.5	2.77306	4.6269	4.11689	3.68227	2.83528	0.381036	1.11016	0.964262	1.25703		279.5	4.04054	4.73294	4.7214	3.03866	2.29425	1.64663	0.61345	1.52836	1.0047
	279	-1.01581	-0.554041	-0.823066	-0.508477	-0.630266	-0.51554	-1.03848	-0.445133	-1.0818				279	2.87263	4.71721	4.12783	3.68611	2.77471	0.416291	1.2113	1.03298	1.33797		279	4.066	4.70356	4.56366	3.01392	2.26797	1.74845	0.632161	1.62348	1.09874
	278.5	-1.07188	-0.551732	-0.924974	-0.493632	-0.703162	-0.576308	-1.00957	-0.402831	-1.04857				278.5	2.8221	4.699	3.98284	3.58763	2.63753	0.402883	1.2411	1.0753	1.28707		278.5	4.09648	4.89325	4.53245	3.0349	2.20109	1.88447	0.721233	1.78204	1.23042
	278	-1.04163	-0.615706	-0.964053	-0.557961	-0.740487	-0.529682	-1.0157	-0.474139	-0.964059				278	2.91111	4.73355	3.89731	3.57032	2.64871	0.415857	1.29721	1.17529	1.34751		278	4.10424	4.89224	4.47011	3.12178	2.17136	1.89399	0.788075	1.79494	1.33559
	277.5	-0.943444	-0.665051	-0.877361	-0.623304	-0.690605	-0.591555	-1.0436	-0.538106	-0.834534				277.5	3.06926	4.86098	3.93344	3.65442	2.65514	0.478972	1.44363	1.35878	1.45864		277.5	4.04428	4.82617	4.38619	3.02605	2.17049	1.94556	0.720136	1.84708	1.45871
	277	-0.917518	-0.679218	-0.843903	-0.598905	-0.715144	-0.540099	-1.00461	-0.539972	-0.807257				277	3.10201	4.87142	3.98349	3.48422	2.65629	0.608783	1.58902	1.40045	1.56456		277	4.00812	4.85477	4.39599	3.08678	2.1849	1.99278	0.790896	1.84627	1.48293
	276.5	-0.81859	-0.677848	-0.720266	-0.650913	-0.614835	-0.518003	-0.823341	-0.537817	-0.723594				276.5	3.03142	4.86554	3.97378	3.53826	2.77404	0.614985	1.69264	1.45822	1.53943		276.5	4.12937	4.87634	4.30036	3.11808	2.28387	2.02753	0.910562	1.81973	1.45899
	276	-0.809425	-0.626973	-0.699157	-0.61594	-0.549121	-0.538991	-0.820278	-0.502869	-0.736935				276	2.97789	4.88073	3.99114	3.58086	2.80561	0.761518	1.79525	1.64737	1.64193		276	4.18373	4.90095	4.34673	3.14562	2.23084	2.10997	0.996453	1.88815	1.53862
	275.5	-0.759757	-0.590142	-0.686803	-0.551599	-0.481037	-0.516479	-0.741996	-0.401868	-0.754799				275.5	3.08736	4.95068	4.05313	3.68086	2.89321	0.907144	2.01072	1.9181	1.76469		275.5	4.14324	5.00393	4.33113	3.29195	2.40344	2.2031	1.02601	1.97237	1.73692
	275	-0.711775	-0.557965	-0.635228	-0.511877	-0.373723	-0.486127	-0.740042	-0.395582	-0.792439				275	3.05837	4.94247	4.03957	3.72609	2.93916	1.022	2.12829	1.9909	2.05727		275	4.02537	4.91313	4.35701	3.21759	2.38185	2.16411	1.19517	1.97054	1.73777
	274.5	-0.725935	-0.497646	-0.675539	-0.372803	-0.363762	-0.462521	-0.782292	-0.333583	-0.836958				274.5	3.16603	5.01201	4.15279	3.80229	3.07041	1.18573	2.24101	2.13001	2.3169		274.5	4.178	4.99161	4.40928	3.19794	2.41405	2.25722	1.40042	2.15065	1.78919
	274	-0.732658	-0.491474	-0.701197	-0.347845	-0.372536	-0.469884	-0.762233	-0.291093	-0.893582				274	3.1176	4.98013	4.17321	3.80426	3.0626	1.41023	2.31583	2.15371	2.33626		274	4.33643	5.20028	4.38976	3.32237	2.63766	2.39051	1.51468	2.50495	2.02766
	273.5	-0.768297	-0.433076	-0.683023	-0.240403	-0.38122	-0.42344	-0.746806	-0.273771	-0.909728				273.5	3.18805	5.03874	4.18546	3.77836	3.09649	1.41083	2.34747	2.31257	2.4714		273.5	4.35717	5.14244	4.49544	3.26236	2.70468	2.4043	1.7849	2.64544	2.19263
	273	-0.775403	-0.392847	-0.614518	-0.229534	-0.317831	-0.462955	-0.749724	-0.368408	-0.842223				273	3.38823	5.15152	4.23098	3.86513	3.18623	1.63788	2.53517	2.40899	2.69559		273	4.38783	5.06696	4.46107	3.27176	2.78284	2.46453	1.89208	2.8519	2.38749
	272.5	-0.703139	-0.271235	-0.572452	-0.268406	-0.30543	-0.305876	-0.715721	-0.371842	-0.809658				272.5	3.46847	5.17081	4.30259	3.79073	3.30811	1.73458	2.62286	2.59186	2.92154		272.5	4.4208	5.23796	4.54873	3.26142	2.90089	2.55471	2.08469	3.02798	2.53327
	272	-0.776718	-0.387637	-0.526898	-0.339832	-0.330994	-0.39763	-0.671203	-0.458517	-0.788255				272	3.42967	5.2441	4.30471	3.72281	3.39566	1.85733	2.68489	2.606	3.00349		272	4.50367	5.30033	4.56229	3.21978	2.93898	2.74085	2.17265	3.17019	2.7444
	271.5	-0.818986	-0.373176	-0.548591	-0.366988	-0.440063	-0.409419	-0.663295	-0.442308	-0.862657				271.5	3.57299	5.29095	4.33397	3.76853	3.53209	1.98719	2.86794	2.75881	3.1551		271.5	4.52948	5.21181	4.62858	3.18226	3.02309	2.87383	2.34265	3.39148	2.98134
	271	-0.770066	-0.465219	-0.443906	-0.420349	-0.359709	-0.497863	-0.603211	-0.521925	-0.776584				271	3.44905	5.24552	4.2793	3.72301	3.55427	2.09016	2.91244	2.78303	3.11474		271	4.43424	5.07892	4.61383	3.26922	2.92732	2.91541	2.48178	3.51872	3.11209
	270.5	-0.826112	-0.413817	-0.461706	-0.373954	-0.281101	-0.506539	-0.628244	-0.506419	-0.73892				270.5	3.54045	5.17749	4.30539	3.77797	3.57747	2.18142	3.16511	3.03758	3.32062		270.5	4.50823	5.05867	4.64739	3.30426	3.00288	3.06828	2.65802	3.64096	3.33486
	270	-0.764332	-0.372554	-0.456693	-0.398426	-0.25155	-0.452432	-0.559141	-0.406201	-0.695139				270	3.46723	5.16578	4.16122	3.70214	3.70879	2.39718	3.27265	3.26292	3.55666		270	4.59023	5.07828	4.64763	3.36261	3.11187	3.23218	2.77915	3.88067	3.51182
	269.5	-0.815593	-0.38876	-0.60885	-0.388205	-0.388359	-0.510529	-0.65423	-0.38684	-0.740118				269.5	3.36131	5.13283	4.11956	3.67485	3.73146	2.43918	3.27583	3.36508	3.57167		269.5	4.60988	5.09256	4.72581	3.48432	3.08826	3.29024	2.99207	3.992	3.68146
	269	-0.858637	-0.408002	-0.649258	-0.321721	-0.405915	-0.494842	-0.687016	-0.360497	-0.804726				269	3.23321	5.10611	4.10829	3.72609	3.79346	2.59736	3.48028	3.51762	3.62368		269	4.50912	4.91264	4.65107	3.5182	3.14293	3.33407	3.18586	4.03193	3.80681
	268.5	-0.794182	-0.286717	-0.492151	-0.325488	-0.211403	-0.452194	-0.630168	-0.302243	-0.688179				268.5	3.30018	5.03495	4.12567	3.7411	3.86692	2.61961	3.70946	3.73831	3.76863		268.5	4.70058	5.02368	4.77747	3.60327	3.25491	3.52532	3.37897	4.28286	3.91067
	268	-0.780183	-0.202693	-0.595933	-0.263994	-0.193154	-0.341434	-0.715117	-0.175392	-0.772624				268	3.24707	5.0892	4.18226	3.84644	4.03913	2.7925	3.95449	3.96849	4.05586		268	4.69262	5.08913	4.78589	3.67119	3.40301	3.65653	3.5536	4.44974	3.93728
	267.5	-0.74858	-0.183594	-0.701047	-0.315575	-0.315118	-0.313093	-0.820578	-0.189098	-0.857017				267.5	3.21181	5.09804	4.24283	4.00263	4.20048	2.95335	4.05659	4.10873	4.28438		267.5	4.67199	5.04866	4.76561	3.6139	3.55702	3.8495	3.75096	4.60981	4.10392
	267	-0.73355	-0.219975	-0.644124	-0.404187	-0.324491	-0.387424	-0.810056	-0.231482	-0.816571				267	3.09244	5.15306	4.19124	4.00637	4.18163	3.08553	4.15191	4.17717	4.39179		267	4.60584	5.09837	4.75715	3.52699	3.61057	3.982	3.83067	4.71066	4.14137
	266.5	-0.702717	-0.262511	-0.552736	-0.398223	-0.229887	-0.368194	-0.815609	-0.292942	-0.77772				266.5	3.10069	5.1951	4.20775	4.23699	4.36052	3.23111	4.32032	4.35685	4.67325		266.5	4.60467	4.96567	4.63451	3.54118	3.55225	3.99373	3.8772	4.81123	4.43453
	266	-0.725586	-0.360235	-0.532379	-0.478045	-0.211754	-0.446218	-0.751467	-0.35713	-0.804328				266	3.07221	5.084	4.20203	4.22622	4.37118	3.28459	4.36869	4.35245	4.73425		266	4.67521	5.03399	4.61952	3.49012	3.68438	4.17282	4.0521	4.99503	4.51258
	265.5	-0.783211	-0.390676	-0.633857	-0.485325	-0.291612	-0.498679	-0.895216	-0.53528	-0.900826				265.5	3.17192	5.08887	4.19086	4.19415	4.50341	3.47346	4.48026	4.46508	4.99162		265.5	4.66161	4.93521	4.57527	3.41413	3.7216	4.2428	4.08056	5.13839	4.59653
	265	-0.758191	-0.348245	-0.680668	-0.473278	-0.367442	-0.505671	-0.881452	-0.523672	-0.934042				265	3.08407	5.06855	4.11029	4.15594	4.4699	3.78664	4.46654	4.58417	4.93015		265	4.61604	5.00986	4.58684	3.27299	3.78657	4.37739	4.10931	5.23949	4.76885
	264.5	-0.719172	-0.502869	-0.588609	-0.561175	-0.307047	-0.668311	-0.838394	-0.568322	-0.860926				264.5	3.15813	4.96267	3.91655	4.08847	4.49083	3.83032	4.46884	4.69073	5.01697		264.5	4.54237	4.87397	4.5182	3.1849	3.76156	4.3393	4.14508	5.27076	4.93991
	264	-0.77278	-0.467274	-0.580641	-0.524026	-0.272786	-0.598324	-0.770002	-0.476262	-0.873163				264	3.11595	4.77346	3.78305	3.94749	4.4608	3.82069	4.58512	4.7293	5.09633		264	4.40156	4.74886	4.42437	3.10225	3.64679	4.37612	4.19576	5.24759	5.03674
	263.5	-0.822755	-0.43415	-0.599954	-0.374031	-0.312973	-0.524882	-0.731483	-0.572534	-0.899932				263.5	2.93399	4.68655	3.83459	3.93991	4.50007	3.9084	4.76818	4.79685	4.95918		263.5	4.28546	4.6082	4.38168	3.08346	3.52028	4.55861	4.34846	5.31083	5.07878
	263	-0.817934	-0.395548	-0.703822	-0.308927	-0.33296	-0.52457	-0.68387	-0.567515	-0.836933				263	2.76568	4.44733	3.84443	3.77515	4.39753	3.94853	4.77845	4.82021	5.01664		263	4.12685	4.50743	4.41496	3.00386	3.55017	4.68589	4.36457	5.39719	5.09477
	262.5	-0.726114	-0.36693	-0.649095	-0.207928	-0.396477	-0.412611	-0.721596	-0.387622	-0.77452				262.5	2.59567	4.20253	3.70038	3.65092	4.25116	4.0666	4.91615	4.91449	5.08641		262.5	3.99358	4.43811	4.31906	2.98772	3.63816	4.7069	4.46989	5.43356	5.20421
	262	-0.764788	-0.366722	-0.651685	-0.23516	-0.414339	-0.448019	-0.675059	-0.376954	-0.803975				262	2.34289	4.02051	3.53531	3.51471	4.22108	3.90298	4.7953	4.84286	4.90123		262	3.85723	4.24982	4.20973	2.78866	3.52214	4.63122	4.53023	5.51588	5.20925
	261.5	-0.778781	-0.399361	-0.659151	-0.223941	-0.369983	-0.491383	-0.602535	-0.415716	-0.845017				261.5	2.13157	3.89817	3.41542	3.42616	4.13761	3.77794	4.7239	4.84323	4.99977		261.5	3.71367	4.05773	3.96952	2.77979	3.4647	4.6935	4.54253	5.59405	5.21335
	261	-0.731439	-0.377249	-0.608922	-0.200358	-0.506915	-0.431101	-0.568069	-0.419179	-0.764093				261	1.94844	3.68151	3.23448	3.26254	3.98637	3.87075	4.69838	4.75904	4.91562		261	3.65803	3.8597	3.83644	2.58887	3.49347	4.59794	4.32684	5.5341	5.07009
	260.5	-0.727898	-0.451204	-0.658292	-0.273869	-0.545191	-0.508759	-0.610201	-0.393339	-0.806309				260.5	1.86308	3.61054	3.10717	3.09899	4.01765	3.73092	4.56107	4.73001	4.83543		260.5	3.57299	3.61865	3.59193	2.47184	3.3223	4.44	4.43277	5.4051	4.94994
	260	-0.607022	-0.527969	-0.624008	-0.303159	-0.516093	-0.539975	-0.573532	-0.331112	-0.745123				260	1.79527	3.39617	2.88795	2.93314	3.72099	3.62654	4.35925	4.67893	4.80941		260	3.50174	3.4709	3.28035	2.25183	3.22789	4.23087	4.20427	5.19204	4.82722
	259.5	-0.683601	-0.451865	-0.515732	-0.25429	-0.531719	-0.501324	-0.636066	-0.354799	-0.748884				259.5	1.62658	3.39067	2.72976	2.90613	3.68884	3.52167	4.27657	4.48471	4.70919		259.5	3.31255	3.18555	2.9279	1.97648	2.8967	4.18589	4.10692	5.0294	4.6556
	259	-0.654436	-0.500021	-0.566304	-0.337145	-0.500342	-0.509108	-0.626313	-0.450898	-0.694326				259	1.30478	3.20699	2.50727	2.59966	3.44684	3.21031	4.12764	4.36042	4.43165		259	3.14357	2.90325	2.72582	1.84224	2.68707	4.01256	3.87184	4.68991	4.49329
	258.5	-0.707476	-0.448459	-0.528347	-0.294205	-0.494825	-0.455228	-0.635571	-0.439257	-0.740744				258.5	1.07986	2.84964	2.24088	2.39316	3.2419	2.89532	3.86495	4.06966	4.32692		258.5	2.84621	2.50332	2.4672	1.58607	2.54649	3.73198	3.69217	4.50301	4.2143
	258	-0.781027	-0.513499	-0.629349	-0.308941	-0.554604	-0.429587	-0.703575	-0.43655	-0.751755				258	0.680717	2.49663	1.94364	2.16103	3.07394	2.65252	3.76067	3.78627	3.99348		258	2.52108	2.32354	2.34657	1.37894	2.32407	3.48751	3.50305	4.27711	3.96839
	257.5	-0.806686	-0.519958	-0.640658	-0.329261	-0.531105	-0.38163	-0.73633	-0.465953	-0.792626				257.5	0.50897	2.09149	1.78367	1.92333	2.78569	2.28727	3.44024	3.57198	3.80021		257.5	2.38058	2.21158	2.20271	1.20732	2.15593	3.24812	3.08223	4.07848	3.90819
	257	-0.808306	-0.395274	-0.680717	-0.241235	-0.472447	-0.327209	-0.785483	-0.474697	-0.969037				257	0.229465	1.85564	1.66931	1.82461	2.67595	2.1616	3.22291	3.44225	3.53981		257	2.22514	2.00029	2.03505	0.907369	2.04379	3.01143	2.77584	3.97876	3.6618
	256.5	-0.850453	-0.405112	-0.814811	-0.288837	-0.560476	-0.401281	-0.888743	-0.516758	-1.0933				256.5	-0.0705731	1.55654	1.30393	1.60028	2.60638	1.90031	3.00423	3.15578	3.32107		256.5	1.91591	1.63396	1.84781	0.722042	1.89934	2.88379	2.55323	3.79134	3.53015
	256	-0.811532	-0.508049	-0.854675	-0.328182	-0.566908	-0.494245	-0.92051	-0.543959	-1.1042				256	-0.291844	1.15271	0.87495	1.32968	2.32244	1.51724	2.74217	2.91531	3.1942		256	1.77176	1.35366	1.65638	0.447459	1.51481	2.56778	2.25096	3.69335	3.26567
	255.5	-0.710548	-0.564679	-0.805791	-0.342238	-0.445479	-0.495145	-0.860165	-0.491024	-1.03967				255.5	-0.611104	0.91642	0.642822	1.04821	2.13638	1.21706	2.41668	2.6286	2.95552		255.5	1.49894	1.00973	1.3214	0.30167	1.19748	2.21661	1.87176	3.32601	2.97312
	255	-0.696213	-0.65331	-0.803081	-0.349867	-0.459253	-0.551479	-0.830463	-0.496278	-0.998727				255	-0.77599	0.633642	0.485671	0.790101	1.81738	1.02955	2.16305	2.2987	2.61083		255	1.25418	0.83876	0.950824	0.138849	0.901015	1.97521	1.57189	2.88744	2.69203
	254.5	-0.619477	-0.635399	-0.779479	-0.349117	-0.447982	-0.695765	-0.933399	-0.483573	-0.938559				254.5	-1.07576	0.598665	0.0997013	0.60336	1.65744	0.71256	1.82756	1.9922	2.24773		254.5	1.22584	0.628848	0.53124	-0.085635	0.658812	1.73313	1.16102	2.63426	2.36823
	254	-0.673916	-0.723399	-0.736005	-0.356675	-0.436906	-0.766027	-0.921311	-0.494273	-0.86848				254	-1.34374	0.431478	-0.18885	0.422315	1.41956	0.387899	1.57852	1.66452	1.88618		254	0.903373	0.208756	0.451528	-0.256571	0.320325	1.45812	0.901976	2.39979	2.13023
	253.5	-0.694674	-0.772797	-0.761037	-0.353065	-0.453398	-0.794582	-0.8581	-0.479053	-0.832412				253.5	-1.49922	0.174749	-0.461891	0.146519	1.15052	-0.136974	1.16147	1.39174	1.49245		253.5	0.591343	0.0868446	0.115	-0.436242	0.0694662	1.11382	0.542563	2.06286	1.83249
	253	-0.64777	-0.811606	-0.775822	-0.371112	-0.478353	-0.72609	-0.870806	-0.521335	-0.77255				253	-1.7517	-0.0948163	-0.61629	-0.0581032	0.885418	-0.414297	0.891044	1.06568	1.19448		253	0.396067	-0.0272551	-0.181555	-0.630183	-0.0646557	0.806109	0.120115	1.72083	1.47793
	252.5	-0.761825	-0.730438	-0.780581	-0.31408	-0.516494	-0.765018	-0.908027	-0.465983	-0.899726				252.5	-2.13369	-0.345967	-0.859996	-0.252003	0.543896	-0.764483	0.447406	0.557543	0.719412		252.5	0.138367	-0.194911	-0.376107	-0.940259	-0.182148	0.505726	-0.0617789	1.29566	1.0811
	252	-0.727151	-0.745402	-0.853571	-0.253816	-0.474249	-0.827474	-0.929251	-0.479293	-0.955109				252	-2.0947	-0.392381	-1.05467	-0.331515	0.529875	-1.02437	0.269812	0.363119	0.318652		252	-0.0249758	-0.383763	-0.502951	-1.19179	-0.305594	0.307791	-0.393471	1.06199	0.813526
	251.5	-0.822	-0.94069	-0.808008	-0.407399	-0.534107	-0.894933	-1.04285	-0.66499	-1.02567				251.5	-2.36002	-0.588946	-1.16202	-0.546036	0.146501	-1.23595	-0.091199	0.23459	0.161298		251.5	-0.306875	-0.67039	-0.695257	-1.29979	-0.689401	-0.096246	-0.761216	0.800352	0.34789
	251	-0.789307	-0.889331	-0.743476	-0.489514	-0.468018	-0.87679	-0.944765	-0.709021	-1.00849				251	-2.55029	-1.08105	-1.40074	-0.742059	-0.191069	-1.53831	-0.391196	-0.27333	-0.254228		251	-0.533057	-0.931681	-0.734173	-1.48798	-0.904404	-0.405116	-1.03045	0.499819	-0.0254313
	250.5	-0.833241	-0.842771	-0.85226	-0.465443	-0.52785	-0.858663	-1.13322	-0.731733	-1.12353				250.5	-2.83235	-1.36904	-1.55133	-0.981049	-0.504468	-1.91692	-0.63213	-0.573887	-0.578731		250.5	-0.888881	-1.13014	-0.90468	-1.75519	-1.13776	-0.763184	-1.23711	0.167869	-0.435406
	250	-0.762229	-0.817804	-0.766675	-0.494404	-0.501859	-0.81856	-1.14187	-0.747478	-1.16564				250	-2.96659	-1.44236	-1.53487	-1.12059	-0.63662	-2.0819	-0.92408	-0.898818	-0.956298		250	-1.02354	-1.34462	-1.14705	-1.78489	-1.29063	-0.946687	-1.4739	-0.145906	-0.856719
	249.5	-0.811824	-0.783772	-0.736677	-0.541732	-0.442981	-0.789927	-1.17233	-0.758802	-1.15664				249.5	-3.1297	-1.67283	-1.79103	-1.14619	-0.877905	-2.37973	-1.23495	-1.29451	-1.36139		249.5	-1.24928	-1.51293	-1.27782	-1.98532	-1.59847	-1.34655	-1.8499	-0.51271	-1.35144
	249	-0.804717	-0.721997	-0.70477	-0.611226	-0.437143	-0.760416	-1.17539	-0.765882	-1.0585				249	-3.28236	-1.72396	-1.85229	-1.47948	-1.28147	-2.79551	-1.5712	-1.51761	-1.65951		249	-1.49197	-1.66058	-1.47183	-2.23412	-1.96618	-1.70109	-2.34564	-0.944243	-1.61261
	248.5	-0.900274	-0.772241	-0.810698	-0.749916	-0.461163	-0.880467	-1.19042	-0.964164	-1.11514				248.5	-3.5635	-2.01367	-2.04614	-1.70417	-1.56647	-3.11231	-2.00671	-2.07216	-2.04593		248.5	-1.68361	-1.76366	-1.65464	-2.43062	-2.11014	-2.00342	-2.68827	-1.3161	-2.0027
	248	-0.896149	-0.722977	-0.831072	-0.60044	-0.52484	-0.822335	-1.22891	-0.839934	-1.07034				248	-3.60834	-1.97231	-2.20394	-1.78793	-1.76157	-3.34019	-2.20888	-2.37773	-2.34136		248	-1.80814	-1.87471	-2.055	-2.57943	-2.35152	-2.21791	-2.95761	-1.73319	-2.27938
	247.5	-0.955285	-0.750398	-0.824209	-0.604002	-0.550084	-0.879494	-1.1639	-0.809407	-1.03412				247.5	-3.57761	-1.90751	-2.27231	-1.97558	-1.76564	-3.55478	-2.4548	-2.59751	-2.47886		247.5	-1.98749	-2.00755	-2.2438	-2.68859	-2.67137	-2.63803	-3.34247	-2.18679	-2.5688
	247	-1.04125	-0.724244	-0.72803	-0.631144	-0.493959	-0.892259	-1.16874	-0.758275	-1.0839				247	-3.65658	-1.96547	-2.55157	-2.06506	-2.01711	-3.74462	-2.76113	-2.77776	-2.69203		247	-2.01962	-1.99952	-2.4075	-2.76265	-2.65669	-2.76564	-3.53478	-2.25626	-2.74417
	246.5	-1.0236	-0.78008	-0.765895	-0.631877	-0.536669	-0.913716	-1.06071	-0.790401	-1.03056				246.5	-3.75787	-2.06101	-2.69227	-2.21557	-2.28719	-4.05587	-3.0433	-2.90167	-2.95763		246.5	-2.0947	-1.977	-2.42776	-2.93098	-2.7528	-2.97437	-3.8265	-2.43796	-2.87476
	246	-1.09951	-0.865057	-0.787542	-0.67782	-0.549267	-0.942304	-1.0392	-0.823313	-1.07791				246	-3.78176	-2.14194	-2.73617	-2.31844	-2.42059	-4.29407	-3.30276	-3.22443	-3.04649		246	-2.13805	-2.04032	-2.7396	-2.97691	-2.98001	-3.163	-4.02021	-2.71473	-3.16581
	245.5	-0.992829	-0.827422	-0.694949	-0.592752	-0.514787	-0.93945	-0.934368	-0.743644	-1.00133				245.5	-3.71474	-2.27017	-2.83916	-2.45113	-2.65626	-4.56119	-3.47675	-3.46917	-3.30015		245.5	-2.37959	-2.24742	-3.03684	-3.19209	-3.08402	-3.37714	-4.21315	-2.98651	-3.42668
	245	-0.938313	-0.806926	-0.682879	-0.526173	-0.549677	-0.913015	-0.842921	-0.687864	-1.03862				245	-3.80796	-2.40832	-2.9847	-2.66544	-2.87358	-4.79689	-3.53129	-3.666	-3.42156		245	-2.58137	-2.31023	-3.11118	-3.13199	-3.1706	-3.53893	-4.37249	-3.17309	-3.51438
	244.5	-0.831405	-0.797524	-0.707407	-0.591516	-0.525395	-0.936215	-0.810725	-0.801953	-1.09539				244.5	-4.08996	-2.48301	-3.22621	-2.88757	-3.12817	-5.03635	-3.76735	-3.77951	-3.70726		244.5	-2.57624	-2.32128	-3.09513	-3.15241	-3.24086	-3.57256	-4.53118	-3.34209	-3.6114
	244	-0.820106	-0.829049	-0.746468	-0.657454	-0.490105	-0.972841	-0.771881	-0.885708	-1.09611				244	-4.05532	-2.46392	-3.21541	-2.92766	-3.2091	-5.07409	-3.86596	-3.81874	-3.84447		244	-2.62749	-2.44295	-3.05239	-3.23994	-3.5423	-3.65367	-4.61876	-3.45925	-3.74178
	243.5	-0.845115	-0.867665	-0.852247	-0.611091	-0.483749	-0.942622	-0.839114	-0.911248	-1.04201				243.5	-4.08843	-2.66094	-3.29031	-3.13384	-3.353	-5.28762	-4.01108	-4.12967	-4.00187		243.5	-2.69522	-2.62447	-3.07968	-3.44555	-3.81229	-3.90904	-4.87014	-3.86495	-4.04551
	243	-0.927635	-0.860403	-0.888389	-0.610318	-0.497838	-0.946082	-0.910103	-0.894441	-1.11537				243	-4.16559	-2.60349	-3.22818	-3.1678	-3.47666	-5.28512	-4.10048	-4.24421	-4.21956		243	-2.78468	-2.73626	-3.268	-3.44515	-3.98293	-4.04373	-5.10579	-3.91553	-4.11824
	242.5	-0.88716	-0.906798	-0.881448	-0.661931	-0.511573	-1.06237	-0.845296	-0.953087	-1.11769				242.5	-4.20825	-2.58161	-3.26697	-3.11453	-3.4695	-5.37289	-4.02524	-4.26913	-4.3046		242.5	-2.87533	-2.65284	-3.19133	-3.48124	-4.14236	-4.18846	-5.16358	-4.08607	-4.26577
	242	-0.987419	-0.907247	-1.07359	-0.688708	-0.555	-1.058	-0.919471	-1.05677	-1.12651				242	-4.39263	-2.63094	-3.33029	-3.12664	-3.39525	-5.53384	-4.21139	-4.38109	-4.34524		242	-2.84337	-2.67454	-3.13873	-3.51261	-4.18055	-4.27497	-5.31302	-4.21252	-4.42082
	241.5	-0.993567	-0.906478	-1.0853	-0.746373	-0.477946	-1.02529	-0.891782	-1.04017	-1.10306				241.5	-4.40312	-2.68303	-3.28854	-3.12381	-3.49467	-5.63837	-4.43232	-4.56113	-4.51021		241.5	-2.80866	-2.65653	-3.1717	-3.54815	-4.23908	-4.16549	-5.48679	-4.17422	-4.51892
	241	-1.05175	-0.943254	-1.11309	-0.752658	-0.515185	-1.0099	-0.896114	-0.988011	-1.13386				241	-4.35234	-2.68142	-3.21769	-3.14916	-3.4337	-5.57465	-4.41739	-4.74702	-4.47105		241	-2.86934	-2.59555	-3.13954	-3.67349	-4.2212	-4.28269	-5.61151	-4.17461	-4.65248
	240.5	-0.967622	-0.913726	-1.05615	-0.717032	-0.558888	-0.971604	-0.897905	-0.997072	-1.13995				240.5	-4.47217	-2.72026	-3.2407	-3.08128	-3.47408	-5.83785	-4.49028	-4.82313	-4.60019		240.5	-2.88921	-2.32723	-3.04484	-3.54016	-4.08734	-4.23456	-5.63702	-4.16942	-4.51515
	240	-1.03182	-1.0096	-0.967859	-0.786816	-0.68528	-1.10518	-0.959053	-1.11547	-1.28802				240	-4.48708	-2.4918	-3.30726	-3.03942	-3.38101	-5.79405	-4.41687	-4.75852	-4.56564		240	-2.91814	-2.23709	-2.90021	-3.56418	-4.10039	-4.23553	-5.51516	-4.19658	-4.52114
	239.5	-0.933255	-1.01746	-1.05076	-0.823185	-0.645074	-1.09217	-0.877913	-1.14306	-1.24579				239.5	-4.35802	-2.3222	-3.211	-3.00701	-3.35671	-5.68581	-4.36547	-4.56966	-4.37046		239.5	-2.9751	-2.3829	-2.95065	-3.55734	-4.14324	-4.15669	-5.39232	-4.15581	-4.54476
	239	-0.98147	-1.01994	-1.04815	-0.877661	-0.737225	-1.11308	-0.950039	-1.23638	-1.33449				239	-4.34517	-2.29633	-3.18271	-2.99965	-3.43839	-5.62338	-4.45066	-4.49444	-4.31222		239	-2.93606	-2.38707	-2.78296	-3.57044	-4.07221	-4.02699	-5.22206	-4.04818	-4.52038
	238.5	-1.04565	-1.04848	-1.04205	-0.838341	-0.760437	-1.08822	-0.959404	-1.19629	-1.42662				238.5	-4.24329	-2.13977	-3.17507	-2.77935	-3.28774	-5.52448	-4.24369	-4.3661	-4.38706		238.5	-2.84839	-2.39561	-2.72489	-3.49915	-4.03956	-4.0214	-5.15397	-3.98708	-4.44426
	238	-1.06729	-0.98694	-1.03342	-0.77093	-0.868645	-1.02027	-1.10449	-1.22342	-1.45727				238	-4.17855	-2.14236	-3.23046	-2.72872	-3.25595	-5.51453	-4.30344	-4.30109	-4.26232		238	-2.77959	-2.39203	-2.64848	-3.53088	-3.92062	-4.02969	-4.9715	-3.91276	-4.43759
	237.5	-1.21529	-1.0025	-1.0436	-0.796411	-0.91228	-1.04306	-1.23639	-1.18035	-1.58972				237.5	-4.06142	-2.04946	-3.10011	-2.64658	-3.1567	-5.3205	-4.14557	-4.2222	-4.12285		237.5	-2.90256	-2.40049	-2.55026	-3.40613	-3.83612	-3.96021	-4.73691	-3.72744	-4.36399
	237	-1.22427	-0.994358	-1.0623	-0.789857	-0.961987	-1.02497	-1.25481	-1.10732	-1.63969				237	-3.93513	-1.90939	-2.89371	-2.48788	-2.99108	-5.14308	-3.9653	-4.00133	-3.85741		237	-2.97736	-2.32807	-2.58493	-3.5208	-3.65402	-3.9021	-4.69536	-3.56281	-4.27225
	236.5	-1.29292	-0.846841	-1.13367	-0.748678	-0.91505	-1.02197	-1.40572	-1.06306	-1.64607				236.5	-3.8532	-1.98956	-2.76005	-2.41246	-2.8649	-5.04104	-3.83621	-3.89428	-3.76251		236.5	-2.91816	-2.35031	-2.4254	-3.37722	-3.56247	-3.82702	-4.61798	-3.56665	-4.20984
	236	-1.35724	-0.796746	-1.09128	-0.587825	-0.981591	-1.00016	-1.50171	-0.940951	-1.65164				236	-3.8054	-2.00631	-2.72885	-2.49224	-2.90687	-5.16314	-3.73822	-3.9498	-3.83794		236	-2.83245	-2.17169	-2.34294	-3.31442	-3.43378	-3.90835	-4.54962	-3.50435	-3.96455
	235.5	-1.4537	-0.804434	-1.0236	-0.622192	-0.9973	-1.05474	-1.63175	-0.960831	-1.61204				235.5	-3.75257	-1.95549	-2.72781	-2.37077	-2.79939	-4.94102	-3.57408	-3.92881	-3.69371		235.5	-2.84787	-2.038	-2.20448	-3.26833	-3.33577	-3.88545	-4.57998	-3.4333	-3.87224
	235	-1.41022	-0.817458	-1.0554	-0.651154	-1.15953	-1.12979	-1.76167	-0.990414	-1.68441				235	-3.79568	-1.96044	-2.57878	-2.33136	-2.67308	-4.92396	-3.41027	-3.93778	-3.43188		235	-2.89769	-2.00775	-2.17274	-3.15083	-3.29539	-3.80099	-4.62655	-3.29332	-3.81763
	234.5	-1.3549	-0.85028	-1.1291	-0.64429	-1.08831	-1.15182	-1.66713	-1.03426	-1.64168				234.5	-3.8294	-1.81067	-2.39468	-2.25889	-2.58023	-4.79863	-3.24379	-3.68186	-3.39296		234.5	-2.81054	-1.91642	-2.16834	-3.02538	-3.23872	-3.65784	-4.63336	-3.09123	-3.59031
	234	-1.35229	-0.865678	-1.2128	-0.58839	-1.0712	-1.17247	-1.65668	-1.06953	-1.64842				234	-3.80778	-1.65409	-2.26823	-2.1452	-2.40718	-4.72766	-3.15645	-3.48708	-3.23926		234	-2.65034	-1.8293	-2.1899	-3.00412	-3.16371	-3.49721	-4.6475	-2.97465	-3.40802
	233.5	-1.37215	-0.922265	-1.26527	-0.653653	-1.18529	-1.18904	-1.66065	-1.06662	-1.59633				233.5	-3.85001	-1.53903	-2.24701	-2.00224	-2.44218	-4.66867	-2.99639	-3.38817	-3.0714		233.5	-2.61606	-1.6669	-2.17008	-2.86678	-3.07834	-3.23654	-4.42444	-2.68008	-3.26027
	233	-1.27007	-1.06508	-1.16625	-0.748142	-1.07486	-1.23794	-1.59188	-1.19348	-1.5765				233	-3.88535	-1.55212	-2.171	-1.90831	-2.2821	-4.6067	-3.01481	-3.29158	-3.07845		233	-2.51747	-1.58964	-2.05362	-2.71357	-2.86364	-3.04463	-4.38831	-2.50836	-3.06066
	232.5	-1.28834	-1.13665	-1.19691	-0.804075	-1.05496	-1.26975	-1.53312	-1.23178	-1.63125				232.5	-3.88552	-1.46556	-2.07506	-1.73107	-2.12523	-4.48025	-2.97569	-3.09993	-3.01961		232.5	-2.62696	-1.49977	-2.08136	-2.66971	-2.75815	-2.85181	-4.35181	-2.3389	-3.03978
	232	-1.32186	-1.07255	-1.35519	-0.681235	-1.03546	-1.21711	-1.55636	-1.1983	-1.69196				232	-3.78599	-1.33714	-1.92717	-1.64392	-2.05516	-4.39477	-2.9016	-2.88938	-2.95068		232	-2.4792	-1.50058	-2.01511	-2.52551	-2.55482	-2.68477	-4.12354	-2.14171	-2.91149
	231.5	-1.47076	-1.17054	-1.46341	-0.769434	-1.09028	-1.29676	-1.64359	-1.20474	-1.88226				231.5	-3.62741	-1.12484	-1.73647	-1.43373	-1.82492	-4.26034	-2.63318	-2.56662	-2.79333		231.5	-2.33431	-1.34501	-1.87087	-2.50535	-2.3719	-2.54866	-3.98496	-2.0961	-2.53028
	231	-1.609	-1.29802	-1.47536	-0.86165	-1.12259	-1.39143	-1.73215	-1.19563	-1.92781				231	-3.51481	-0.998764	-1.63632	-1.24318	-1.57034	-4.15934	-2.48014	-2.46949	-2.59962		231	-2.26836	-1.23844	-1.79402	-2.32732	-2.18043	-2.37667	-3.83314	-1.99622	-2.32982
	230.5	-1.61286	-1.17003	-1.46502	-0.808198	-1.0903	-1.26483	-1.72304	-1.16799	-1.86233				230.5	-3.58176	-0.975193	-1.64127	-1.19517	-1.53348	-4.02578	-2.34983	-2.39966	-2.50398		230.5	-2.09048	-1.21088	-1.56989	-2.15651	-2.00497	-2.26956	-3.7307	-1.78667	-2.17501
	230	-1.60325	-1.09059	-1.4576	-0.811884	-1.05667	-1.32338	-1.68505	-1.15334	-2.01092				230	-3.54057	-0.866619	-1.48984	-1.07168	-1.21354	-3.90657	-2.09811	-2.14433	-2.27758		230	-2.04867	-1.10772	-1.44551	-1.98554	-1.78556	-2.13027	-3.6411	-1.76587	-2.09212

## Sheet: A2-G
														A2-G	GGGTGGGGGTGATAAACGGGGCATCAGGGACACATTGCTGGGTCGGGTCGT										A2-G(2)	GGGTGGGGGTGATAAACGGGGCATCAGGGACACATTGCTGGGTCGGGTCGT
	10 mM Sodium cocodylate 100 mM KCl pH as indicated													10 uM DNA in 10 mM Sodium cocodylate 100 mM KCl pH as indicated											10 uM DNA in 10 mM Sodium cocodylate 100 mM KCl pH as indicated
	Wavelength (nm)	pH4.0	pH4.5	pH5.0	pH5.5	pH6.0	pH6.5	pH7.0	pH7.5	pH8.0				Wavelength (nm)	pH4.0	pH4.5	pH5.0	pH5.5	pH6.0	pH6.5	pH7.0	pH7.5	pH8.0		Wavelength (nm)	pH4.0	pH4.5	pH5.0	pH5.5	pH6.0	pH6.5	pH7.0	pH7.5	pH8.0
	320	-0.549372	-0.44259	-0.444013	-0.316249	-0.096254	-0.275198	-0.612617	-0.426415	-0.497735				320	-0.583758	-0.49798	-0.484638	-0.758883	-1.68358	-0.160432	-0.317524	-1.53019	-0.656221		320	0.159923	0.194449	-1.11292	-0.327037	0.0135502	-0.300202	-0.642056	-0.0839736	0.204118
	319.5	-0.526734	-0.475987	-0.442656	-0.395023	-0.168519	-0.399778	-0.629059	-0.482964	-0.547076				319.5	-0.647796	-0.503052	-0.528407	-0.718851	-1.68868	-0.248029	-0.311067	-1.5409	-0.627396		319.5	0.199538	0.208103	-1.12626	-0.237872	-0.0245604	-0.255354	-0.561709	-0.0385041	0.143956
	319	-0.62468	-0.474134	-0.532591	-0.356795	-0.195642	-0.443316	-0.688049	-0.401365	-0.646795				319	-0.75194	-0.600635	-0.545353	-0.794463	-1.82513	-0.3565	-0.416923	-1.6614	-0.698286		319	0.212934	0.0393817	-1.15651	-0.290904	-0.0316369	-0.287378	-0.59592	-0.0278755	0.0903976
	318.5	-0.751897	-0.469378	-0.578126	-0.332706	-0.344656	-0.445464	-0.756544	-0.337587	-0.756691				318.5	-0.804557	-0.665319	-0.581176	-0.760067	-1.80072	-0.327917	-0.432674	-1.64735	-0.698051		318.5	0.34244	0.0824147	-1.16243	-0.153556	0.0300022	-0.251023	-0.514938	0.0349718	0.195087
	318	-0.734265	-0.457039	-0.599214	-0.359973	-0.286257	-0.455483	-0.816107	-0.2856	-0.756486				318	-0.73651	-0.655897	-0.573154	-0.665269	-1.86034	-0.342876	-0.497449	-1.63522	-0.646528		318	0.45163	0.221148	-1.04298	-0.0966281	0.0840839	-0.114391	-0.518216	0.13054	0.260966
	317.5	-0.791599	-0.427104	-0.579007	-0.312405	-0.324255	-0.440959	-0.820347	-0.254607	-0.846262				317.5	-0.642177	-0.706732	-0.606319	-0.641381	-1.84146	-0.274867	-0.504681	-1.57503	-0.610512		317.5	0.535391	0.309642	-0.993616	0.0273784	0.128794	-0.0387214	-0.469807	0.177037	0.370179
	317	-0.821737	-0.374613	-0.619189	-0.278508	-0.235684	-0.461445	-0.8446	-0.240353	-0.845611				317	-0.578153	-0.692586	-0.562674	-0.531747	-1.77853	-0.212395	-0.419844	-1.55741	-0.552337		317	0.53992	0.277059	-0.979312	0.0134151	0.106244	-0.0146528	-0.538412	0.159302	0.360033
	316.5	-0.860378	-0.480628	-0.6536	-0.353054	-0.176176	-0.517854	-0.871371	-0.305355	-0.845887				316.5	-0.59192	-0.609255	-0.534829	-0.51209	-1.81085	-0.193602	-0.419781	-1.57376	-0.465676		316.5	0.522251	0.296788	-1.03917	-0.0718851	0.0885909	-0.0188008	-0.618094	0.0322122	0.331864
	316	-0.953292	-0.457307	-0.71631	-0.331528	-0.301693	-0.466071	-1.00701	-0.243666	-0.907914				316	-0.414647	-0.590267	-0.453446	-0.399008	-1.7696	-0.0411147	-0.331573	-1.53231	-0.41608		316	0.578088	0.358439	-1.03515	-0.14855	0.0684974	-0.0617577	-0.58839	0.0454514	0.355836
	315.5	-0.981019	-0.364607	-0.714792	-0.342542	-0.32785	-0.445865	-0.969314	-0.260724	-0.873807				315.5	-0.367304	-0.534024	-0.448249	-0.374661	-1.68335	0.0372171	-0.18134	-1.4361	-0.374309		315.5	0.469703	0.302937	-1.12318	-0.173028	-0.0651657	-0.0961925	-0.697368	-0.0246258	0.204088
	315	-1.07901	-0.367029	-0.774282	-0.309953	-0.35006	-0.421992	-0.985687	-0.360271	-0.977856				315	-0.273248	-0.491287	-0.476145	-0.359576	-1.67549	0.0830512	-0.144773	-1.47755	-0.389207		315	0.42991	0.269177	-1.20887	-0.273362	-0.033403	-0.15184	-0.68974	-0.0489694	0.184501
	314.5	-1.11135	-0.428528	-0.711952	-0.333975	-0.364106	-0.435061	-1.09367	-0.379399	-1.05661				314.5	-0.318393	-0.511478	-0.461425	-0.313481	-1.67018	0.0881064	-0.17953	-1.50895	-0.417716		314.5	0.450357	0.319475	-1.2161	-0.166694	-0.015387	-0.130951	-0.64837	-0.0393997	0.200305
	314	-1.14131	-0.412424	-0.692253	-0.319765	-0.374578	-0.429645	-1.08394	-0.399728	-1.0532				314	-0.380896	-0.531537	-0.397026	-0.322506	-1.70035	0.0724687	-0.116389	-1.53485	-0.417429		314	0.409294	0.296548	-1.19126	-0.17953	-0.0421673	-0.138058	-0.741737	-0.0262627	0.170167
	313.5	-1.22882	-0.454762	-0.663153	-0.346856	-0.487555	-0.445638	-1.11285	-0.369771	-1.07377				313.5	-0.374986	-0.550914	-0.463232	-0.419657	-1.7839	0.0141824	-0.163953	-1.49294	-0.487944		313.5	0.485401	0.35767	-1.13035	-0.162791	0.0550146	-0.00413686	-0.643399	0.0666779	0.191469
	313	-1.22724	-0.408297	-0.688539	-0.390678	-0.502724	-0.437994	-1.04516	-0.395364	-1.04063				313	-0.384185	-0.4621	-0.472276	-0.340204	-1.71951	-0.0349545	-0.131206	-1.49167	-0.505147		313	0.45429	0.361903	-1.09669	-0.180356	0.0533246	0.0387186	-0.624788	0.121547	0.275994
	312.5	-1.11672	-0.405667	-0.544143	-0.348606	-0.380458	-0.416826	-0.95705	-0.420491	-0.847178				312.5	-0.461364	-0.426848	-0.519967	-0.379907	-1.74051	-0.138758	-0.162276	-1.55312	-0.525118		312.5	0.455783	0.46775	-1.07778	-0.2421	0.0811043	0.0512406	-0.599993	0.0979248	0.295241
	312	-1.21944	-0.342164	-0.616137	-0.326812	-0.433439	-0.368907	-1.02756	-0.36254	-0.868818				312	-0.491168	-0.399745	-0.4782	-0.438544	-1.7857	-0.200662	-0.272808	-1.5295	-0.491717		312	0.480963	0.508782	-0.97478	-0.14348	0.160721	0.0489897	-0.591334	0.0768972	0.380936
	311.5	-1.11254	-0.225319	-0.512033	-0.332817	-0.397922	-0.330432	-0.96669	-0.358516	-0.684758				311.5	-0.50431	-0.431764	-0.4331	-0.495941	-1.8386	-0.263385	-0.342402	-1.55663	-0.507642		311.5	0.500779	0.543913	-0.922675	-0.100426	0.104763	0.124018	-0.522589	0.0768478	0.409167
	311	-1.13552	-0.188221	-0.495716	-0.314858	-0.398933	-0.377938	-0.85045	-0.348159	-0.648857				311	-0.485696	-0.399781	-0.451564	-0.524941	-1.84092	-0.300363	-0.305186	-1.60355	-0.532353		311	0.563152	0.551088	-0.843649	-0.116207	0.107947	0.128393	-0.486188	0.129762	0.481386
	310.5	-1.04287	-0.188312	-0.461873	-0.323203	-0.347039	-0.381466	-0.905471	-0.383747	-0.59027				310.5	-0.427704	-0.334389	-0.415617	-0.47906	-1.81824	-0.293784	-0.313481	-1.57852	-0.503027		310.5	0.628434	0.552266	-0.877879	-0.105583	0.140264	0.135611	-0.389111	0.136633	0.455787
	310	-0.966481	-0.243603	-0.413149	-0.293618	-0.323152	-0.349911	-0.896482	-0.433399	-0.541369				310	-0.47961	-0.471821	-0.450181	-0.565847	-1.83677	-0.310184	-0.324961	-1.68358	-0.518899		310	0.606624	0.610612	-0.880617	-0.0362874	0.105857	0.0486246	-0.466291	0.107586	0.503207
	309.5	-0.960265	-0.278233	-0.468904	-0.294046	-0.389308	-0.382264	-0.941026	-0.336925	-0.624896				309.5	-0.446748	-0.523735	-0.387168	-0.589312	-1.88629	-0.272927	-0.361541	-1.70283	-0.533456		309.5	0.638562	0.573158	-0.865145	0.0782357	0.161937	0.0317935	-0.393599	0.157392	0.534204
	309	-0.894007	-0.309758	-0.427804	-0.2862	-0.359328	-0.362416	-0.827335	-0.294613	-0.598398				309	-0.302795	-0.450918	-0.245352	-0.428739	-1.79061	-0.151942	-0.278402	-1.72495	-0.513783		309	0.769782	0.66866	-0.788303	0.134325	0.209325	0.129262	-0.336443	0.344483	0.553696
	308.5	-0.900714	-0.396829	-0.465714	-0.294212	-0.302696	-0.347517	-0.892123	-0.226713	-0.685506				308.5	-0.344114	-0.421606	-0.276897	-0.440131	-1.79888	-0.177111	-0.301305	-1.73771	-0.512705		308.5	0.843658	0.757978	-0.812444	0.0902701	0.287115	0.135972	-0.340165	0.36848	0.580034
	308	-0.91901	-0.558105	-0.492925	-0.392199	-0.324712	-0.402272	-0.891248	-0.31556	-0.782684				308	-0.241877	-0.359659	-0.240963	-0.344004	-1.73917	-0.160578	-0.213576	-1.65957	-0.442165		308	0.923389	0.826542	-0.788428	0.0496626	0.301636	0.108067	-0.378179	0.376612	0.637271
	307.5	-0.887073	-0.541249	-0.616095	-0.455837	-0.266042	-0.409241	-0.871289	-0.281184	-0.895369				307.5	-0.237665	-0.295942	-0.205754	-0.252063	-1.67462	-0.0954563	-0.100035	-1.61191	-0.360031		307.5	0.939391	0.871161	-0.831221	0.0603732	0.302148	0.169912	-0.48763	0.290712	0.666831
	307	-0.959339	-0.573687	-0.614017	-0.479373	-0.27365	-0.413411	-0.893818	-0.262789	-1.00405				307	-0.157178	-0.231261	-0.129754	-0.28336	-1.65549	-0.0917178	-0.202411	-1.60275	-0.349442		307	0.931375	0.866673	-0.7844	0.0506726	0.291467	0.278818	-0.455282	0.347802	0.653709
	306.5	-0.965949	-0.628238	-0.56532	-0.517738	-0.111132	-0.461412	-0.772018	-0.346488	-0.954937				306.5	-0.0558565	-0.0457523	-0.0508918	-0.152732	-1.53745	-0.00545309	-0.102822	-1.50909	-0.32401		306.5	1.09736	1.02788	-0.589586	0.199637	0.446009	0.412168	-0.322601	0.46017	0.698172
	306	-1.02399	-0.600264	-0.579552	-0.525375	-0.115476	-0.401997	-0.81572	-0.364944	-0.904114				306	-0.0268797	0.0552447	-0.0159052	-0.174428	-1.47896	0.0287386	-0.0170294	-1.4069	-0.302783		306	1.18128	1.11388	-0.52557	0.237282	0.481499	0.528263	-0.335738	0.445341	0.683888
	305.5	-1.05607	-0.52256	-0.70242	-0.513427	-0.131925	-0.3065	-0.831336	-0.415626	-1.04627				305.5	-0.0125936	0.150493	0.00230423	-0.0453194	-1.50903	0.0281659	-0.0186994	-1.37186	-0.22926		305.5	1.17953	1.12639	-0.457275	0.320593	0.463237	0.519089	-0.270816	0.383563	0.683083
	305	-0.993042	-0.452175	-0.711537	-0.528796	-0.122023	-0.357721	-0.809949	-0.442411	-0.985065				305	0.0947963	0.174571	0.0806637	-0.0015486	-1.45526	0.0695013	0.0330679	-1.3451	-0.157662		305	1.3164	1.17129	-0.362489	0.430573	0.583585	0.672242	-0.187842	0.462861	0.748405
	304.5	-0.962605	-0.33097	-0.677999	-0.498731	-0.0947085	-0.372237	-0.784379	-0.393586	-0.889636				304.5	0.247215	0.402908	0.217911	0.066433	-1.34002	0.264411	0.13659	-1.27426	-0.0349307		304.5	1.37701	1.24309	-0.245855	0.557783	0.708136	0.693008	-0.14261	0.531279	0.605767
	304	-0.927976	-0.34848	-0.563008	-0.344204	-0.114702	-0.289201	-0.830891	-0.313796	-0.892492				304	0.494483	0.49526	0.327335	0.253887	-1.26071	0.408294	0.112441	-1.18807	0.0138229		304	1.46314	1.34107	-0.153265	0.575308	0.813897	0.685954	-0.0811889	0.584193	0.586746
	303.5	-0.928674	-0.27874	-0.611978	-0.3229	-0.23379	-0.297837	-0.808393	-0.352371	-0.893813				303.5	0.599622	0.671793	0.47313	0.450268	-1.21492	0.570526	0.264864	-1.15971	0.157143		303.5	1.52116	1.44309	-0.0420581	0.73711	0.897256	0.710327	-0.0182344	0.632214	0.677077
	303	-0.739869	-0.304943	-0.504035	-0.396579	-0.135757	-0.325787	-0.726962	-0.331547	-0.838376				303	0.649824	0.72247	0.596025	0.42565	-1.22834	0.562574	0.263173	-1.21085	0.0989949		303	1.58514	1.51299	0.00912263	0.780403	0.990982	0.714007	0.0409845	0.605153	0.767672
	302.5	-0.841392	-0.316229	-0.621754	-0.397341	-0.17449	-0.468744	-0.741669	-0.375004	-0.893218				302.5	0.844809	0.848405	0.710825	0.511109	-1.16613	0.690778	0.257685	-1.21491	0.212687		302.5	1.67946	1.61455	0.0719901	0.901317	1.13366	0.669391	-0.00782342	0.66418	0.745638
	302	-0.795637	-0.460276	-0.569512	-0.420292	-0.214376	-0.554025	-0.713728	-0.368706	-0.822823				302	0.936456	0.925493	0.839509	0.556999	-1.0814	0.800177	0.303384	-1.13708	0.237091		302	1.79156	1.85845	0.175999	0.970248	1.21418	0.75412	-0.0606222	0.731079	0.826188
	301.5	-0.797179	-0.535327	-0.543229	-0.425177	-0.277986	-0.622223	-0.629699	-0.343008	-0.809153				301.5	1.08686	1.11574	0.993883	0.715022	-1.04444	0.983022	0.392413	-1.10152	0.232822		301.5	1.8884	2.03404	0.201732	1.01443	1.18528	0.778514	-0.0475126	0.756755	0.830334
	301	-0.829495	-0.574422	-0.6106	-0.399524	-0.309418	-0.579245	-0.670925	-0.380368	-0.856225				301	1.06776	1.16015	1.11969	0.771186	-1.01192	1.05727	0.522226	-1.0968	0.229157		301	2.06665	2.18588	0.374102	1.15758	1.31688	0.863735	0.0754571	0.848822	0.952229
	300.5	-0.763475	-0.624361	-0.52584	-0.529839	-0.297671	-0.566538	-0.649748	-0.425859	-0.739076				300.5	1.1248	1.33606	1.2457	0.855319	-0.979178	1.1193	0.628223	-1.07582	0.301615		300.5	2.18209	2.37808	0.438612	1.27982	1.40135	0.975909	0.157032	0.936296	1.01765
	300	-0.778627	-0.631262	-0.611659	-0.548051	-0.298091	-0.53025	-0.705515	-0.406841	-0.711234				300	1.30163	1.45024	1.3418	0.933182	-0.845412	1.14011	0.716203	-0.91818	0.310458		300	2.40381	2.53129	0.556578	1.23452	1.49007	1.03835	0.1992	0.957774	1.05454
	299.5	-0.732717	-0.614519	-0.6956	-0.541706	-0.357225	-0.578299	-0.788948	-0.456522	-0.75148				299.5	1.45309	1.48202	1.42964	1.12455	-0.759499	1.16745	0.796716	-0.819401	0.424776		299.5	2.51979	2.65904	0.652962	1.33548	1.46501	1.07719	0.266906	0.937412	1.0354
	299	-0.7142	-0.533852	-0.726739	-0.428323	-0.328789	-0.489854	-0.828004	-0.425427	-0.765762				299	1.51725	1.61996	1.51955	1.18313	-0.772556	1.20245	0.810101	-0.782229	0.485814		299	2.5945	2.74928	0.779355	1.42126	1.55805	1.191	0.335893	1.00917	1.14291
	298.5	-0.626376	-0.480319	-0.707341	-0.370298	-0.260931	-0.479664	-0.867761	-0.450191	-0.743548				298.5	1.77957	1.74113	1.64193	1.27916	-0.648273	1.32171	1.02639	-0.777376	0.524896		298.5	2.73484	2.84478	0.813602	1.57212	1.62243	1.32666	0.476315	1.0931	1.26945
	298	-0.625974	-0.493349	-0.727184	-0.371462	-0.250356	-0.557707	-0.920747	-0.520805	-0.764689				298	1.94049	1.92964	1.81157	1.41925	-0.563772	1.40543	1.11211	-0.708409	0.554632		298	2.84768	2.87983	0.872359	1.56186	1.64613	1.36692	0.461236	1.01665	1.30306
	297.5	-0.660307	-0.591365	-0.834636	-0.467759	-0.270883	-0.668191	-0.941005	-0.643096	-0.841088				297.5	2.03131	2.02724	1.8384	1.40447	-0.520142	1.35678	1.16595	-0.659638	0.663613		297.5	2.94412	2.91486	0.976081	1.63088	1.66389	1.3653	0.437991	0.982035	1.29136
	297	-0.689935	-0.547665	-0.901524	-0.43744	-0.302917	-0.714415	-0.924248	-0.636159	-0.934175				297	2.17777	2.23909	2.03977	1.4921	-0.421605	1.4848	1.25963	-0.555641	0.639648		297	2.98478	2.96558	0.989183	1.64407	1.7126	1.34016	0.458443	0.994312	1.29836
	296.5	-0.757552	-0.621251	-0.869901	-0.406819	-0.306229	-0.793452	-0.879501	-0.685156	-0.996602				296.5	2.25568	2.42459	2.24913	1.60132	-0.391886	1.5946	1.29619	-0.599981	0.733568		296.5	3.04038	3.12441	1.02253	1.65198	1.70317	1.34183	0.470999	1.11349	1.37177
	296	-0.814792	-0.636453	-0.834245	-0.436383	-0.313542	-0.780311	-0.925767	-0.694979	-0.968212				296	2.38301	2.49764	2.24489	1.61885	-0.305437	1.68707	1.33447	-0.548655	0.76067		296	3.19234	3.25334	1.14604	1.75874	1.83669	1.50354	0.554611	1.21534	1.49333
	295.5	-0.891565	-0.663925	-0.800389	-0.503325	-0.378572	-0.861318	-0.919452	-0.76935	-1.03818				295.5	2.41581	2.5566	2.30567	1.74865	-0.187037	1.73454	1.38312	-0.515642	0.888726		295.5	3.3737	3.37771	1.23659	1.77283	1.91446	1.43582	0.574387	1.23393	1.46225
	295	-0.982872	-0.659651	-0.801484	-0.554575	-0.441816	-0.79947	-0.997279	-0.732832	-1.03923				295	2.4113	2.64689	2.35464	1.77216	-0.206332	1.693	1.35841	-0.541335	0.8832		295	3.49967	3.51016	1.34048	1.83508	1.96206	1.49864	0.538444	1.23819	1.56154
	294.5	-0.983308	-0.619469	-0.773804	-0.473749	-0.509544	-0.719428	-0.942023	-0.671744	-1.08413				294.5	2.53768	2.78474	2.42095	1.92915	-0.0986344	1.72653	1.40421	-0.473989	0.971485		294.5	3.54118	3.69041	1.43132	1.93811	2.07985	1.60076	0.584888	1.38931	1.5918
	294	-0.956236	-0.618384	-0.72757	-0.480184	-0.506223	-0.713669	-0.954976	-0.623637	-1.03828				294	2.66766	2.93269	2.55396	2.12183	0.01287	1.7862	1.45436	-0.389091	1.03419		294	3.54902	3.79208	1.51987	2.01127	2.13761	1.69262	0.697025	1.46435	1.67577
	293.5	-0.971231	-0.597469	-0.742951	-0.485018	-0.530668	-0.659394	-0.975691	-0.6023	-1.0712				293.5	2.82835	2.87083	2.59744	2.21982	0.0573908	1.75695	1.44937	-0.358169	1.13013		293.5	3.59724	3.94269	1.73082	2.11439	2.19422	1.73737	0.675852	1.48327	1.69557
	293	-0.989618	-0.593161	-0.790634	-0.557732	-0.56872	-0.635334	-1.03059	-0.720537	-1.06974				293	2.92833	2.99822	2.75126	2.27841	0.155249	1.70683	1.53784	-0.221365	1.21311		293	3.67257	4.07404	1.87691	2.27865	2.34492	1.86906	0.79972	1.54349	1.81683
	292.5	-0.883155	-0.651447	-0.750925	-0.547405	-0.505452	-0.618914	-0.922629	-0.691855	-1.05124				292.5	3.07006	3.15389	3.01673	2.42039	0.296693	1.88458	1.67418	-0.124927	1.29846		292.5	3.69953	4.05886	1.90804	2.23995	2.42125	1.90121	0.695565	1.50194	1.76572
	292	-0.92937	-0.711178	-0.89204	-0.593569	-0.525767	-0.579419	-0.956049	-0.6944	-1.00397				292	3.24341	3.2354	3.23419	2.5338	0.395067	2.01108	1.73399	-0.0768332	1.42223		292	3.675	4.18869	1.97995	2.36262	2.54586	1.89421	0.802333	1.60527	1.81622
	291.5	-0.908259	-0.694766	-0.798771	-0.539611	-0.484464	-0.661046	-0.835754	-0.758585	-0.994202				291.5	3.40681	3.37643	3.36949	2.66307	0.421337	2.09187	1.8216	0.0514402	1.58988		291.5	3.8429	4.32655	2.26139	2.59495	2.68073	2.04515	0.91112	1.74393	1.97136
	291	-0.81162	-0.699974	-0.8162	-0.497992	-0.4025	-0.592011	-0.821121	-0.652206	-0.949157				291	3.52205	3.40278	3.53262	2.63846	0.45702	2.14636	1.83955	0.205976	1.60822		291	4.0274	4.43449	2.44853	2.70637	2.79688	2.14922	1.05239	1.82684	2.07516
	290.5	-0.833001	-0.760454	-0.846508	-0.503511	-0.463212	-0.696555	-0.914288	-0.759487	-1.01057				290.5	3.65258	3.56238	3.77742	2.80094	0.643492	2.19357	2.03836	0.332255	1.78946		290.5	4.19033	4.54395	2.58061	2.85528	2.97203	2.30257	1.17279	1.83172	2.20747
	290	-0.844802	-0.789814	-0.811513	-0.500607	-0.409377	-0.705038	-0.869729	-0.689398	-0.90287				290	3.78744	3.82936	3.86078	2.97493	0.741806	2.32968	2.25199	0.354903	1.95044		290	4.40651	4.6533	2.66382	2.91816	3.02692	2.39216	1.28863	1.88078	2.29658
	289.5	-0.873205	-0.763866	-0.830952	-0.401521	-0.451604	-0.671031	-0.972522	-0.509269	-0.944063				289.5	3.89161	3.98406	3.85135	3.12926	0.79667	2.41027	2.27385	0.357202	2.0129		289.5	4.48481	4.80157	2.80801	3.13243	3.18081	2.53263	1.40309	1.97969	2.38683
	289	-0.870986	-0.805324	-0.784684	-0.476389	-0.462199	-0.792208	-0.993334	-0.535102	-1.04086				289	4.00465	4.12842	3.9644	3.15903	0.881661	2.42855	2.32805	0.425602	2.07777		289	4.55941	4.84459	2.91823	3.24588	3.14037	2.58434	1.50369	2.12632	2.43953
	288.5	-0.872482	-0.771322	-0.779987	-0.377819	-0.362401	-0.785398	-0.97731	-0.533624	-1.13815				288.5	4.08017	4.22978	4.03724	3.22801	0.892484	2.50952	2.34519	0.578291	2.15981		288.5	4.70516	5.01359	2.94743	3.3597	3.28343	2.74352	1.69263	2.18127	2.65383
	288	-1.03247	-0.771104	-0.895636	-0.408504	-0.482458	-0.747721	-1.12694	-0.504661	-1.23088				288	4.1509	4.24269	3.96491	3.31838	0.970912	2.55762	2.32821	0.599532	2.15305		288	4.79081	5.15183	3.05672	3.37287	3.4097	2.8197	1.73485	2.22191	2.68686
	287.5	-0.969233	-0.821002	-0.692479	-0.411251	-0.401893	-0.790478	-0.986733	-0.58041	-1.07479				287.5	4.24751	4.42992	4.04333	3.46356	1.14386	2.67675	2.3809	0.68648	2.32103		287.5	4.93161	5.3186	3.20785	3.49581	3.55171	2.90254	1.90704	2.35914	2.80443
	287	-0.990499	-0.714723	-0.731764	-0.418849	-0.426219	-0.707028	-0.961348	-0.469582	-1.10487				287	4.27584	4.53743	4.08736	3.51796	1.20412	2.91618	2.44524	0.779359	2.39634		287	4.86698	5.34534	3.22166	3.51755	3.46198	2.85304	1.88409	2.37598	2.68884
	286.5	-0.985811	-0.682937	-0.661428	-0.471388	-0.366401	-0.759986	-0.939389	-0.504051	-1.08791				286.5	4.33791	4.43309	4.089	3.48065	1.31102	2.93369	2.48746	0.869553	2.38113		286.5	4.97881	5.41668	3.28956	3.57555	3.5664	2.94547	1.93176	2.54124	2.7499
	286	-0.982693	-0.630949	-0.654852	-0.488165	-0.328469	-0.662725	-0.879433	-0.571123	-1.01453				286	4.47489	4.52132	4.30579	3.6043	1.45467	3.06143	2.53328	0.935724	2.52469		286	5.0386	5.43129	3.31215	3.57621	3.59092	2.90358	1.94734	2.52183	2.71574
	285.5	-0.95088	-0.625571	-0.599824	-0.500387	-0.361388	-0.591353	-0.847958	-0.640267	-0.917972				285.5	4.55506	4.59089	4.33004	3.64835	1.65847	3.13099	2.66773	1.00548	2.53724		285.5	5.17857	5.58206	3.51373	3.74802	3.7599	3.12849	2.02513	2.69915	2.84305
	285	-0.918894	-0.702775	-0.624661	-0.63034	-0.34735	-0.693575	-0.77554	-0.631824	-0.867322				285	4.60009	4.5995	4.44042	3.76459	1.66434	3.1596	2.76928	1.03397	2.4947		285	5.27624	5.67936	3.619	3.82242	3.71768	3.24823	2.11298	2.75958	2.9509
	284.5	-0.858517	-0.628897	-0.597223	-0.628866	-0.296001	-0.665152	-0.805119	-0.652321	-0.915767				284.5	4.57083	4.76992	4.56864	3.77048	1.7822	3.31121	2.83983	1.06095	2.51958		284.5	5.26675	5.72787	3.62852	3.88873	3.67592	3.27593	2.15572	2.80141	3.02468
	284	-0.898263	-0.618978	-0.694234	-0.587018	-0.311383	-0.615099	-0.887965	-0.595651	-1.02559				284	4.56063	4.78393	4.61281	3.83203	1.78156	3.35531	2.93315	1.04818	2.58984		284	5.28023	5.67822	3.60493	3.82549	3.70475	3.21298	2.08725	2.77442	2.94978
	283.5	-0.927365	-0.625698	-0.802191	-0.524726	-0.313229	-0.64849	-0.914742	-0.653975	-0.985433				283.5	4.51372	4.82215	4.61352	3.84062	1.90966	3.34848	2.96476	1.15707	2.67489		283.5	5.36517	5.77408	3.63405	3.89768	3.80491	3.32737	2.17567	2.84433	3.02605
	283	-0.963588	-0.656093	-0.902461	-0.520818	-0.376245	-0.614884	-1.00969	-0.59151	-1.00342				283	4.55266	4.90224	4.83332	4.00453	2.09807	3.48991	3.01161	1.20806	2.76796		283	5.38838	5.86072	3.73518	4.13629	3.8886	3.40548	2.20858	2.91368	3.04293
	282.5	-1.01183	-0.687044	-0.918824	-0.558286	-0.403289	-0.765252	-1.03099	-0.630656	-1.06024				282.5	4.58976	4.82371	4.86508	4.05715	2.19322	3.52495	3.10128	1.35086	2.85257		282.5	5.58209	6.13435	4.01768	4.37376	4.06894	3.56964	2.45599	3.11324	3.18867
	282	-1.00885	-0.680215	-0.947283	-0.584795	-0.405073	-0.723721	-1.10922	-0.628641	-1.09859				282	4.56882	4.87088	4.82529	4.13475	2.22103	3.51513	3.14376	1.35518	2.76652		282	5.56676	6.08716	4.11139	4.32187	4.12285	3.44647	2.46989	3.08683	3.11328
	281.5	-0.984652	-0.583715	-0.80329	-0.472132	-0.37041	-0.652812	-1.10775	-0.573215	-1.07104				281.5	4.72296	4.99486	4.99632	4.22875	2.39228	3.52119	3.26511	1.42761	2.96802		281.5	5.59454	6.16074	4.22068	4.51533	4.22971	3.56075	2.6039	3.18491	3.16576
	281	-1.07534	-0.551926	-0.902951	-0.457235	-0.477443	-0.659025	-1.07124	-0.502205	-1.12124				281	4.97554	5.06334	5.14397	4.38874	2.48629	3.67585	3.46161	1.57843	3.03967		281	5.71701	6.30943	4.42097	4.80399	4.4761	3.70355	2.8197	3.37911	3.24604
	280.5	-1.03774	-0.537	-0.886183	-0.475753	-0.466476	-0.690879	-1.04511	-0.504619	-1.12434				280.5	4.94399	5.02742	5.21117	4.52107	2.5675	3.63546	3.48264	1.6893	2.96056		280.5	5.79086	6.4857	4.6273	4.9266	4.72283	3.9385	2.99668	3.56884	3.4769
	280	-1.03418	-0.553352	-0.873441	-0.475847	-0.549608	-0.659943	-1.0395	-0.44921	-1.14242				280	5.03658	5.02871	5.29045	4.62053	2.67734	3.72521	3.54282	1.84612	2.94827		280	5.8461	6.47141	4.72538	5.07616	4.79369	4.03688	3.1405	3.56586	3.65519
	279.5	-1.0548	-0.536643	-0.81519	-0.5463	-0.582634	-0.585427	-1.00751	-0.465682	-1.15381				279.5	5.08054	5.07969	5.31256	4.71685	2.71074	3.74063	3.59021	1.87009	3.00787		279.5	5.85407	6.47544	4.8891	5.20397	4.9819	4.03424	3.18044	3.59374	3.66644
	279	-1.01581	-0.554041	-0.823066	-0.508477	-0.630266	-0.51554	-1.03848	-0.445133	-1.0818				279	5.13137	5.27821	5.36505	4.84566	2.83355	3.92659	3.70398	1.94624	3.10217		279	5.86156	6.51153	4.9676	5.37984	5.07435	4.21593	3.31523	3.65111	3.7739
	278.5	-1.07188	-0.551732	-0.924974	-0.493632	-0.703162	-0.576308	-1.00957	-0.402831	-1.04857				278.5	5.06571	5.37984	5.55988	4.96191	2.92589	4.07483	3.77023	2.18415	3.31894		278.5	5.90377	6.54901	5.10144	5.4534	5.1875	4.3667	3.44931	3.77193	3.90961
	278	-1.04163	-0.615706	-0.964053	-0.557961	-0.740487	-0.529682	-1.0157	-0.474139	-0.964059				278	5.07931	5.44201	5.61933	5.19346	3.00381	4.17166	3.78318	2.32012	3.40218		278	5.90499	6.6723	5.15347	5.55944	5.3253	4.44878	3.5575	3.76037	4.02106
	277.5	-0.943444	-0.665051	-0.877361	-0.623304	-0.690605	-0.591555	-1.0436	-0.538106	-0.834534				277.5	5.20178	5.64968	5.69727	5.31994	3.26323	4.33779	3.88851	2.45027	3.6096		277.5	6.02445	6.7177	5.28331	5.641	5.26603	4.50549	3.71231	3.80104	4.03504
	277	-0.917518	-0.679218	-0.843903	-0.598905	-0.715144	-0.540099	-1.00461	-0.539972	-0.807257				277	5.37817	5.8576	5.88848	5.56866	3.53787	4.60296	4.08654	2.60382	3.83702		277	6.11197	6.76628	5.45257	5.9026	5.38777	4.60857	3.80771	3.91181	4.16825
	276.5	-0.81859	-0.677848	-0.720266	-0.650913	-0.614835	-0.518003	-0.823341	-0.537817	-0.723594				276.5	5.51974	5.97995	6.12493	5.83552	3.70566	4.85253	4.28514	2.765	3.99682		276.5	6.22317	6.90554	5.73852	6.09472	5.58622	4.75977	3.97966	4.03351	4.27884
	276	-0.809425	-0.626973	-0.699157	-0.61594	-0.549121	-0.538991	-0.820278	-0.502869	-0.736935				276	5.54288	6.20513	6.26643	5.9748	3.93394	5.08233	4.37155	3.05035	4.02549		276	6.37089	7.05785	5.82386	6.26407	5.76068	4.91142	4.24008	4.14166	4.54407
	275.5	-0.759757	-0.590142	-0.686803	-0.551599	-0.481037	-0.516479	-0.741996	-0.401868	-0.754799				275.5	5.60264	6.23054	6.3785	6.19354	4.14668	5.20727	4.49312	3.24097	4.14876		275.5	6.44665	7.15264	5.91043	6.42033	5.92155	5.04833	4.35912	4.2343	4.65953
	275	-0.711775	-0.557965	-0.635228	-0.511877	-0.373723	-0.486127	-0.740042	-0.395582	-0.792439				275	5.67531	6.29961	6.49689	6.34162	4.40462	5.38304	4.5998	3.38916	4.23702		275	6.65703	7.43426	6.03763	6.72841	6.23555	5.24804	4.57226	4.39969	4.89808
	274.5	-0.725935	-0.497646	-0.675539	-0.372803	-0.363762	-0.462521	-0.782292	-0.333583	-0.836958				274.5	5.75685	6.34252	6.58384	6.43391	4.57056	5.50067	4.64702	3.55843	4.4129		274.5	6.94061	7.63402	6.47217	7.03223	6.59966	5.554	4.82664	4.65309	5.16149
	274	-0.732658	-0.491474	-0.701197	-0.347845	-0.372536	-0.469884	-0.762233	-0.291093	-0.893582				274	5.80744	6.34783	6.71184	6.59847	4.79279	5.57296	4.95329	3.73506	4.54722		274	6.98865	7.71069	6.57806	7.18397	6.90498	5.78185	5.03471	4.8323	5.23633
	273.5	-0.768297	-0.433076	-0.683023	-0.240403	-0.38122	-0.42344	-0.746806	-0.273771	-0.909728				273.5	5.81364	6.45936	6.81566	6.67532	5.02147	5.71443	5.16958	3.94282	4.68425		273.5	7.13071	7.93292	6.74158	7.43701	7.11361	5.99214	5.37438	5.05896	5.57316
	273	-0.775403	-0.392847	-0.614518	-0.229534	-0.317831	-0.462955	-0.749724	-0.368408	-0.842223				273	5.93299	6.66799	6.96511	6.83043	5.19889	5.81045	5.50049	4.07948	4.93575		273	7.21254	7.95282	6.88926	7.62956	7.16733	6.19648	5.47524	5.33763	5.6595
	272.5	-0.703139	-0.271235	-0.572452	-0.268406	-0.30543	-0.305876	-0.715721	-0.371842	-0.809658				272.5	5.98594	6.8044	7.18806	6.98867	5.38778	5.95788	5.72222	4.34698	5.18943		272.5	7.23275	8.18051	7.21619	7.87505	7.45597	6.53907	5.82378	5.65476	5.83807
	272	-0.776718	-0.387637	-0.526898	-0.339832	-0.330994	-0.39763	-0.671203	-0.458517	-0.788255				272	6.23607	7.01897	7.46261	7.25904	5.71651	6.24048	6.06206	4.64167	5.54752		272	7.31576	8.1915	7.31396	8.09344	7.56402	6.76944	6.00993	5.78694	6.03476
	271.5	-0.818986	-0.373176	-0.548591	-0.366988	-0.440063	-0.409419	-0.663295	-0.442308	-0.862657				271.5	6.3679	7.13539	7.64076	7.53593	6.07261	6.5493	6.47751	4.87637	5.80203		271.5	7.27746	8.23684	7.61224	8.22552	7.70636	6.94567	6.18883	5.97537	6.14904
	271	-0.770066	-0.465219	-0.443906	-0.420349	-0.359709	-0.497863	-0.603211	-0.521925	-0.776584				271	6.48733	7.26765	7.83907	7.63465	6.25248	6.78122	6.7618	5.12407	6.0236		271	7.27404	8.31509	7.60168	8.4052	7.78927	7.11129	6.37273	6.08072	6.297
	270.5	-0.826112	-0.413817	-0.461706	-0.373954	-0.281101	-0.506539	-0.628244	-0.506419	-0.73892				270.5	6.55635	7.35794	7.97349	7.79927	6.26157	7.01888	6.88523	5.22928	6.2011		270.5	7.3553	8.32205	7.8732	8.66246	7.88558	7.33502	6.47328	6.25788	6.45442
	270	-0.764332	-0.372554	-0.456693	-0.398426	-0.25155	-0.452432	-0.559141	-0.406201	-0.695139				270	6.64342	7.48338	8.08934	8.09526	6.50906	7.26389	7.01015	5.42964	6.36536		270	7.47031	8.41387	8.03428	8.85575	8.15443	7.42693	6.60333	6.51215	6.6171
	269.5	-0.815593	-0.38876	-0.60885	-0.388205	-0.388359	-0.510529	-0.65423	-0.38684	-0.740118				269.5	6.66208	7.65764	8.24526	8.32492	6.88055	7.50819	7.28158	5.58359	6.48335		269.5	7.52236	8.60805	8.21312	8.85114	8.41964	7.64412	6.83563	6.64809	6.90232
	269	-0.858637	-0.408002	-0.649258	-0.321721	-0.405915	-0.494842	-0.687016	-0.360497	-0.804726				269	6.72562	7.73496	8.38793	8.30469	7.04974	7.66534	7.34416	5.77841	6.76434		269	7.57105	8.73851	8.35999	8.9279	8.6353	7.77313	7.02236	6.80152	7.09365
	268.5	-0.794182	-0.286717	-0.492151	-0.325488	-0.211403	-0.452194	-0.630168	-0.302243	-0.688179				268.5	6.74977	7.90529	8.3903	8.23631	7.12438	7.79049	7.51345	5.9079	6.85363		268.5	7.6981	8.86082	8.46589	9.13758	8.77746	7.9105	7.19151	6.93828	7.24045
	268	-0.780183	-0.202693	-0.595933	-0.263994	-0.193154	-0.341434	-0.715117	-0.175392	-0.772624				268	6.79415	8.08874	8.55245	8.3534	7.31291	7.95609	7.60715	6.07126	7.00744		268	7.72391	8.94834	8.63301	9.27251	8.94232	8.0172	7.36904	7.08309	7.45915
	267.5	-0.74858	-0.183594	-0.701047	-0.315575	-0.315118	-0.313093	-0.820578	-0.189098	-0.857017				267.5	6.98885	8.23995	8.77141	8.57932	7.5024	8.22587	7.79993	6.35323	7.23326		267.5	7.81891	8.99949	8.78624	9.47522	9.15445	8.12711	7.59848	7.25747	7.62178
	267	-0.73355	-0.219975	-0.644124	-0.404187	-0.324491	-0.387424	-0.810056	-0.231482	-0.816571				267	7.0432	8.23301	8.79772	8.47941	7.81414	8.30011	7.85091	6.51771	7.26545		267	7.73493	9.10573	8.77043	9.48555	9.28929	8.27588	7.86449	7.39777	7.67857
	266.5	-0.702717	-0.262511	-0.552736	-0.398223	-0.229887	-0.368194	-0.815609	-0.292942	-0.77772				266.5	7.12067	8.2685	8.91242	8.49474	8.06972	8.44526	8.06516	6.74324	7.48676		266.5	7.72774	9.08609	8.71376	9.56113	9.21287	8.40548	7.93209	7.33323	7.724
	266	-0.725586	-0.360235	-0.532379	-0.478045	-0.211754	-0.446218	-0.751467	-0.35713	-0.804328				266	7.05467	8.13601	8.93625	8.59355	8.06404	8.53755	8.03519	6.79708	7.53102		266	7.80617	9.0328	8.87569	9.62492	9.20308	8.48371	8.09105	7.47605	7.766
	265.5	-0.783211	-0.390676	-0.633857	-0.485325	-0.291612	-0.498679	-0.895216	-0.53528	-0.900826				265.5	7.14474	8.12304	8.94196	8.69601	8.14732	8.55358	8.07561	6.96337	7.62505		265.5	7.75587	9.04187	8.93797	9.78572	9.20019	8.38148	8.04682	7.5381	7.71401
	265	-0.758191	-0.348245	-0.680668	-0.473278	-0.367442	-0.505671	-0.881452	-0.523672	-0.934042				265	7.22792	8.11821	8.93918	8.7674	8.17307	8.50791	8.19327	7.0247	7.71539		265	7.85719	9.01997	8.8689	9.84711	9.20599	8.46331	8.16911	7.68989	7.74748
	264.5	-0.719172	-0.502869	-0.588609	-0.561175	-0.307047	-0.668311	-0.838394	-0.568322	-0.860926				264.5	7.17707	7.99274	8.80821	8.7181	8.18359	8.5196	8.16935	7.03979	7.78049		264.5	7.70597	8.89825	9.00345	9.75399	9.15399	8.46476	8.06662	7.6794	7.72884
	264	-0.77278	-0.467274	-0.580641	-0.524026	-0.272786	-0.598324	-0.770002	-0.476262	-0.873163				264	7.05489	7.91824	8.53697	8.66838	8.07858	8.40008	8.13993	7.04976	7.64667		264	7.48188	8.71463	8.86921	9.57981	9.04769	8.49556	8.11564	7.61994	7.71599
	263.5	-0.822755	-0.43415	-0.599954	-0.374031	-0.312973	-0.524882	-0.731483	-0.572534	-0.899932				263.5	6.81637	7.7172	8.44085	8.61941	8.03531	8.32749	8.09686	6.87295	7.5721		263.5	7.59021	8.73575	8.98258	9.52578	9.11962	8.54887	8.24515	7.58806	7.74797
	263	-0.817934	-0.395548	-0.703822	-0.308927	-0.33296	-0.52457	-0.68387	-0.567515	-0.836933				263	6.63527	7.53873	8.25763	8.38711	7.86863	8.12523	8.05593	6.72438	7.50944		263	7.43453	8.6045	8.93962	9.44708	8.97549	8.35827	8.03845	7.50111	7.56636
	262.5	-0.726114	-0.36693	-0.649095	-0.207928	-0.396477	-0.412611	-0.721596	-0.387622	-0.77452				262.5	6.52724	7.44147	8.08325	8.2347	7.8173	7.96996	8.02813	6.67383	7.42842		262.5	7.16981	8.54112	8.75034	9.26035	8.99941	8.32178	8.01768	7.51558	7.70161
	262	-0.764788	-0.366722	-0.651685	-0.23516	-0.414339	-0.448019	-0.675059	-0.376954	-0.803975				262	6.22267	7.13813	7.75568	8.04168	7.56634	7.68622	7.79858	6.39284	7.12003		262	6.97736	8.26359	8.52374	9.01436	8.83995	8.25453	7.96705	7.36661	7.56703
	261.5	-0.778781	-0.399361	-0.659151	-0.223941	-0.369983	-0.491383	-0.602535	-0.415716	-0.845017				261.5	5.93669	6.7814	7.58511	7.68866	7.19161	7.61338	7.46722	6.23482	6.96352		261.5	6.78018	7.94865	8.18146	8.61978	8.65413	8.05711	7.76586	7.1573	7.33373
	261	-0.731439	-0.377249	-0.608922	-0.200358	-0.506915	-0.431101	-0.568069	-0.419179	-0.764093				261	5.73937	6.47651	7.31426	7.43275	7.10055	7.4167	7.29731	6.05582	6.8165		261	6.57133	7.65832	7.81289	8.40553	8.55218	7.84531	7.51176	7.0624	7.22394
	260.5	-0.727898	-0.451204	-0.658292	-0.273869	-0.545191	-0.508759	-0.610201	-0.393339	-0.806309				260.5	5.4962	6.17447	7.04549	6.98915	6.71463	7.14531	7.15335	5.86546	6.63887		260.5	6.31969	7.37515	7.50684	8.16946	8.25651	7.63684	7.16914	6.9053	7.11047
	260	-0.607022	-0.527969	-0.624008	-0.303159	-0.516093	-0.539975	-0.573532	-0.331112	-0.745123				260	5.18975	5.91847	6.58249	6.63099	6.28922	6.89299	6.69601	5.53389	6.38196		260	5.93732	6.91499	6.9608	7.75031	7.78565	7.24256	6.88904	6.52621	6.8276
	259.5	-0.683601	-0.451865	-0.515732	-0.25429	-0.531719	-0.501324	-0.636066	-0.354799	-0.748884				259.5	4.80492	5.50178	6.13208	6.21996	5.79866	6.52031	6.24104	5.05027	5.95905		259.5	5.71886	6.61888	6.45731	7.25884	7.40837	6.98997	6.63709	6.27156	6.55817
	259	-0.654436	-0.500021	-0.566304	-0.337145	-0.500342	-0.509108	-0.626313	-0.450898	-0.694326				259	4.45059	5.10828	5.88478	5.81868	5.37602	6.21648	5.915	4.51267	5.73601		259	5.45934	6.22114	6.05995	6.75374	7.0077	6.52132	6.21888	5.80172	6.21374
	258.5	-0.707476	-0.448459	-0.528347	-0.294205	-0.494825	-0.455228	-0.635571	-0.439257	-0.740744				258.5	4.22096	4.80415	5.57081	5.35642	4.97917	5.77769	5.67793	4.24472	5.36917		258.5	5.05898	5.97229	5.65788	6.29415	6.62656	6.18528	5.86159	5.5307	5.78797
	258	-0.781027	-0.513499	-0.629349	-0.308941	-0.554604	-0.429587	-0.703575	-0.43655	-0.751755				258	3.96996	4.50824	5.19637	5.05964	4.5697	5.39564	5.36566	3.86154	5.0013		258	4.75518	5.62191	5.31657	5.81473	6.03876	5.74499	5.48322	5.10628	5.4892
	257.5	-0.806686	-0.519958	-0.640658	-0.329261	-0.531105	-0.38163	-0.73633	-0.465953	-0.792626				257.5	3.38021	4.0012	4.72407	4.42439	4.0189	4.89271	4.9881	3.41812	4.51246		257.5	4.49529	5.18611	4.83168	5.20494	5.54267	5.35478	5.14111	4.65216	5.03009
	257	-0.808306	-0.395274	-0.680717	-0.241235	-0.472447	-0.327209	-0.785483	-0.474697	-0.969037				257	3.00688	3.60114	4.16266	3.9225	3.56387	4.35093	4.45452	3.00813	4.04251		257	4.10928	4.81085	4.34791	4.75212	5.13663	4.90578	4.6504	4.41309	4.60239
	256.5	-0.850453	-0.405112	-0.814811	-0.288837	-0.560476	-0.401281	-0.888743	-0.516758	-1.0933				256.5	2.72339	3.19336	3.85228	3.55115	3.12639	3.99809	4.1935	2.63154	3.64404		256.5	3.65137	4.48416	3.90343	4.28866	4.74718	4.59872	4.08871	4.03208	4.31934
	256	-0.811532	-0.508049	-0.854675	-0.328182	-0.566908	-0.494245	-0.92051	-0.543959	-1.1042				256	2.46714	2.92184	3.37783	3.02652	2.75539	3.67454	3.90136	2.36351	3.34128		256	3.33852	4.1123	3.36944	3.94961	4.24498	4.10669	3.61221	3.68647	3.89599
	255.5	-0.710548	-0.564679	-0.805791	-0.342238	-0.445479	-0.495145	-0.860165	-0.491024	-1.03967				255.5	2.11226	2.47423	2.72967	2.49148	2.1984	3.31011	3.32928	1.8541	2.84176		255.5	3.17381	3.59696	2.77643	3.3438	3.69881	3.61191	3.20106	3.31317	3.50633
	255	-0.696213	-0.65331	-0.803081	-0.349867	-0.459253	-0.551479	-0.830463	-0.496278	-0.998727				255	1.73217	2.13608	2.22761	1.88938	1.56322	2.83331	2.78305	1.36148	2.45167		255	2.74923	3.02485	2.16896	2.7352	3.1181	3.0905	2.67504	2.9287	2.83625
	254.5	-0.619477	-0.635399	-0.779479	-0.349117	-0.447982	-0.695765	-0.933399	-0.483573	-0.938559				254.5	1.35858	1.65313	1.56491	1.39388	0.940002	2.48938	2.21297	0.73815	1.85202		254.5	2.30806	2.54251	1.3872	2.10751	2.49001	2.4829	2.07075	2.4608	2.32097
	254	-0.673916	-0.723399	-0.736005	-0.356675	-0.436906	-0.766027	-0.921311	-0.494273	-0.86848				254	1.05055	1.30688	1.14004	1.01951	0.547441	2.18283	1.9449	0.165725	1.43524		254	1.93867	1.98752	0.968221	1.66099	1.96407	1.94915	1.60252	2.03446	2.12453
	253.5	-0.694674	-0.772797	-0.761037	-0.353065	-0.453398	-0.794582	-0.8581	-0.479053	-0.832412				253.5	0.64308	1.01377	0.69425	0.498213	-0.0553433	1.87792	1.412	-0.271481	1.10996		253.5	1.6507	1.65003	0.241254	1.03139	1.54988	1.35406	1.18896	1.63585	1.71629
	253	-0.64777	-0.811606	-0.775822	-0.371112	-0.478353	-0.72609	-0.870806	-0.521335	-0.77255				253	0.319763	0.511212	0.262622	-0.00853267	-0.634567	1.4053	0.945389	-0.70948	0.593016		253	1.15066	0.976662	-0.377298	0.398385	0.854942	0.80963	0.59293	1.19056	1.07819
	252.5	-0.761825	-0.730438	-0.780581	-0.31408	-0.516494	-0.765018	-0.908027	-0.465983	-0.899726				252.5	-0.061022	0.00688203	-0.156059	-0.524009	-1.33064	0.752604	0.638224	-1.17567	-0.0382679		252.5	0.642657	0.623253	-0.937073	-0.182027	0.382562	0.420888	0.0964558	0.622261	0.777996
	252	-0.727151	-0.745402	-0.853571	-0.253816	-0.474249	-0.827474	-0.929251	-0.479293	-0.955109				252	-0.401811	-0.445648	-0.597926	-0.944454	-1.83402	0.238995	0.142981	-1.64664	-0.546656		252	0.185568	0.204241	-1.45214	-0.649711	-0.178547	-0.0866404	-0.512927	0.124865	0.412543
	251.5	-0.822	-0.94069	-0.808008	-0.407399	-0.534107	-0.894933	-1.04285	-0.66499	-1.02567				251.5	-0.835812	-0.996053	-1.09743	-1.40858	-2.4141	-0.478181	-0.370691	-2.10888	-0.80259		251.5	-0.0616214	-0.188662	-1.94902	-1.19428	-0.741762	-0.54706	-1.03223	-0.408792	-0.0314584
	251	-0.789307	-0.889331	-0.743476	-0.489514	-0.468018	-0.87679	-0.944765	-0.709021	-1.00849				251	-1.25443	-1.46049	-1.53293	-1.8736	-2.94045	-0.927897	-0.76361	-2.5195	-1.43504		251	-0.382846	-0.486305	-2.37277	-1.62367	-1.16236	-0.944545	-1.56261	-0.795757	-0.497071
	250.5	-0.833241	-0.842771	-0.85226	-0.465443	-0.52785	-0.858663	-1.13322	-0.731733	-1.12353				250.5	-1.5488	-1.78079	-1.79653	-2.33159	-3.39322	-1.2137	-1.13997	-2.87414	-1.71973		250.5	-0.636465	-0.745262	-2.83458	-2.14925	-1.57755	-1.26536	-2.11211	-1.22038	-0.932555
	250	-0.762229	-0.817804	-0.766675	-0.494404	-0.501859	-0.81856	-1.14187	-0.747478	-1.16564				250	-1.87856	-2.06537	-2.22533	-2.6328	-3.91343	-1.71795	-1.52874	-3.25126	-2.14817		250	-0.801645	-0.956875	-3.15785	-2.43579	-2.05121	-1.54195	-2.50439	-1.59339	-1.24534
	249.5	-0.811824	-0.783772	-0.736677	-0.541732	-0.442981	-0.789927	-1.17233	-0.758802	-1.15664				249.5	-2.25483	-2.3949	-2.624	-3.1515	-4.4876	-2.15766	-2.02132	-3.75538	-2.44849		249.5	-1.09445	-1.37865	-3.51797	-2.91255	-2.38402	-1.88887	-3.01814	-2.05815	-1.76509
	249	-0.804717	-0.721997	-0.70477	-0.611226	-0.437143	-0.760416	-1.17539	-0.765882	-1.0585				249	-2.68401	-2.61294	-2.95406	-3.43805	-4.83397	-2.4791	-2.5265	-4.171	-2.83346		249	-1.29298	-1.81643	-3.94423	-3.35206	-2.75952	-2.26091	-3.34467	-2.47878	-2.24445
	248.5	-0.900274	-0.772241	-0.810698	-0.749916	-0.461163	-0.880467	-1.19042	-0.964164	-1.11514				248.5	-2.98388	-2.99009	-3.4123	-3.77602	-5.15618	-2.71386	-2.74738	-4.53617	-3.03406		248.5	-1.50675	-2.10734	-4.3278	-3.70134	-2.96869	-2.61773	-3.65977	-2.63365	-2.58029
	248	-0.896149	-0.722977	-0.831072	-0.60044	-0.52484	-0.822335	-1.22891	-0.839934	-1.07034				248	-3.07752	-2.96887	-3.57038	-3.87772	-5.3086	-2.99493	-2.98703	-4.78929	-3.21489		248	-1.78369	-2.36835	-4.50052	-4.01172	-3.27012	-2.96578	-3.89537	-2.90874	-2.88999
	247.5	-0.955285	-0.750398	-0.824209	-0.604002	-0.550084	-0.879494	-1.1639	-0.809407	-1.03412				247.5	-2.95713	-3.14235	-3.82017	-4.12975	-5.53466	-3.32287	-3.3523	-5.05473	-3.47479		247.5	-2.02817	-2.71831	-4.84305	-4.36562	-3.55151	-3.37112	-4.24529	-3.19076	-3.15365
	247	-1.04125	-0.724244	-0.72803	-0.631144	-0.493959	-0.892259	-1.16874	-0.758275	-1.0839				247	-3.04125	-3.33785	-4.10613	-4.32747	-5.83753	-3.51877	-3.56707	-5.36577	-3.70638		247	-2.0086	-2.94485	-5.10435	-4.66515	-3.67803	-3.482	-4.36789	-3.27874	-3.30412
	246.5	-1.0236	-0.78008	-0.765895	-0.631877	-0.536669	-0.913716	-1.06071	-0.790401	-1.03056				246.5	-3.27362	-3.60512	-4.26185	-4.59376	-5.92287	-3.7921	-3.72066	-5.7861	-3.98821		246.5	-2.3003	-3.07451	-5.33169	-4.89528	-3.8126	-3.73688	-4.59984	-3.4331	-3.47565
	246	-1.09951	-0.865057	-0.787542	-0.67782	-0.549267	-0.942304	-1.0392	-0.823313	-1.07791				246	-3.35244	-3.70587	-4.45209	-4.73153	-6.15493	-4.08895	-4.10698	-6.02065	-4.23584		246	-2.43169	-3.33666	-5.56543	-5.03565	-4.00021	-3.97822	-4.79338	-3.68186	-3.52631
	245.5	-0.992829	-0.827422	-0.694949	-0.592752	-0.514787	-0.93945	-0.934368	-0.743644	-1.00133				245.5	-3.49442	-3.81334	-4.64576	-4.95076	-6.255	-4.14634	-4.22023	-6.04462	-4.47628		245.5	-2.65587	-3.45848	-5.74642	-5.27773	-4.2451	-4.19672	-5.07327	-3.89937	-3.62515
	245	-0.938313	-0.806926	-0.682879	-0.526173	-0.549677	-0.913015	-0.842921	-0.687864	-1.03862				245	-3.49441	-3.86369	-4.64351	-5.1386	-6.40899	-4.22758	-4.35488	-6.21865	-4.57599		245	-2.61142	-3.3571	-5.88807	-5.37421	-4.40197	-4.35512	-5.15273	-4.0579	-3.76934
	244.5	-0.831405	-0.797524	-0.707407	-0.591516	-0.525395	-0.936215	-0.810725	-0.801953	-1.09539				244.5	-3.70191	-3.93992	-4.72368	-5.33387	-6.54563	-4.43904	-4.48924	-6.32415	-4.92258		244.5	-2.70163	-3.51724	-6.09107	-5.5157	-4.47954	-4.53042	-5.36335	-4.17949	-3.85294
	244	-0.820106	-0.829049	-0.746468	-0.657454	-0.490105	-0.972841	-0.771881	-0.885708	-1.09611				244	-3.81173	-3.88349	-4.67917	-5.37983	-6.54793	-4.57198	-4.66505	-6.39158	-5.06785		244	-2.76018	-3.48348	-6.14886	-5.57349	-4.621	-4.60571	-5.38851	-4.49635	-3.89976
	243.5	-0.845115	-0.867665	-0.852247	-0.611091	-0.483749	-0.942622	-0.839114	-0.911248	-1.04201				243.5	-3.85929	-3.8702	-4.62743	-5.23793	-6.61161	-4.67781	-4.75473	-6.45329	-5.10094		243.5	-2.99802	-3.6715	-6.24106	-5.68586	-4.91399	-4.88693	-5.64515	-4.82064	-4.08088
	243	-0.927635	-0.860403	-0.888389	-0.610318	-0.497838	-0.946082	-0.910103	-0.894441	-1.11537				243	-3.82616	-3.85908	-4.60514	-5.04055	-6.7416	-4.60176	-4.80373	-6.40389	-5.18632		243	-2.88279	-3.66634	-6.25773	-5.82948	-4.97199	-4.94075	-5.74189	-4.84046	-4.23511
	242.5	-0.88716	-0.906798	-0.881448	-0.661931	-0.511573	-1.06237	-0.845296	-0.953087	-1.11769				242.5	-3.91215	-3.77396	-4.54917	-4.9786	-6.81531	-4.62844	-4.75354	-6.36773	-5.10956		242.5	-2.76046	-3.60557	-6.14425	-5.85091	-4.92796	-4.86899	-5.64165	-4.74629	-4.26784
	242	-0.987419	-0.907247	-1.07359	-0.688708	-0.555	-1.058	-0.919471	-1.05677	-1.12651				242	-3.87588	-3.79041	-4.44749	-4.87572	-6.81911	-4.58965	-4.83698	-6.49671	-5.06976		242	-2.85728	-3.66948	-6.28882	-5.77179	-4.90275	-4.95944	-5.77438	-4.77656	-4.39431
	241.5	-0.993567	-0.906478	-1.0853	-0.746373	-0.477946	-1.02529	-0.891782	-1.04017	-1.10306				241.5	-3.91108	-3.81975	-4.4615	-4.85427	-6.95423	-4.60883	-4.87063	-6.63105	-5.14218		241.5	-2.94025	-3.73927	-6.1588	-5.73558	-4.90416	-4.86675	-5.87348	-4.89273	-4.41698
	241	-1.05175	-0.943254	-1.11309	-0.752658	-0.515185	-1.0099	-0.896114	-0.988011	-1.13386				241	-3.90172	-3.86119	-4.61766	-4.74888	-6.99426	-4.60166	-4.70359	-6.61666	-5.0281		241	-2.93702	-3.53238	-6.00536	-5.67161	-4.81427	-4.79729	-5.83671	-4.81928	-4.44804
	240.5	-0.967622	-0.913726	-1.05615	-0.717032	-0.558888	-0.971604	-0.897905	-0.997072	-1.13995				240.5	-3.92425	-3.8713	-4.63732	-4.73093	-6.93324	-4.47644	-4.60947	-6.6929	-4.94294		240.5	-2.78921	-3.49586	-5.86994	-5.54329	-4.69412	-4.61362	-5.7096	-4.67511	-4.42679
	240	-1.03182	-1.0096	-0.967859	-0.786816	-0.68528	-1.10518	-0.959053	-1.11547	-1.28802				240	-3.72085	-3.71923	-4.4451	-4.68427	-6.82032	-4.40861	-4.45634	-6.56851	-4.72542		240	-2.76132	-3.3688	-5.81531	-5.33389	-4.58714	-4.49536	-5.64008	-4.58065	-4.47653
	239.5	-0.933255	-1.01746	-1.05076	-0.823185	-0.645074	-1.09217	-0.877913	-1.14306	-1.24579				239.5	-3.64038	-3.6071	-4.46346	-4.59519	-6.6448	-4.34	-4.32845	-6.6155	-4.68774		239.5	-2.73204	-3.25841	-5.71943	-5.14912	-4.44279	-4.57582	-5.60524	-4.50101	-4.35354
	239	-0.98147	-1.01994	-1.04815	-0.877661	-0.737225	-1.11308	-0.950039	-1.23638	-1.33449				239	-3.48284	-3.52417	-4.2349	-4.43746	-6.42096	-4.20143	-4.10437	-6.46257	-4.61918		239	-2.60669	-3.10093	-5.61512	-5.03919	-4.32006	-4.37141	-5.48486	-4.40954	-4.207
	238.5	-1.04565	-1.04848	-1.04205	-0.838341	-0.760437	-1.08822	-0.959404	-1.19629	-1.42662				238.5	-3.37883	-3.40407	-4.08812	-4.33568	-6.21319	-4.22704	-3.9693	-6.28009	-4.40939		238.5	-2.55197	-2.99884	-5.48023	-4.8488	-4.1986	-4.27294	-5.32738	-4.26545	-3.97955
	238	-1.06729	-0.98694	-1.03342	-0.77093	-0.868645	-1.02027	-1.10449	-1.22342	-1.45727				238	-3.2756	-3.33047	-4.09611	-4.3128	-6.01013	-4.12363	-3.8742	-6.19771	-4.39938		238	-2.32932	-2.84566	-5.30622	-4.69897	-3.95284	-4.15725	-5.13756	-4.11719	-3.87136
	237.5	-1.21529	-1.0025	-1.0436	-0.796411	-0.91228	-1.04306	-1.23639	-1.18035	-1.58972				237.5	-3.29948	-3.25014	-3.94796	-4.26472	-5.98535	-4.01216	-3.78011	-6.17792	-4.33123		237.5	-2.27736	-2.72649	-5.18316	-4.56204	-3.74756	-4.04911	-4.99065	-4.00557	-3.66004
	237	-1.22427	-0.994358	-1.0623	-0.789857	-0.961987	-1.02497	-1.25481	-1.10732	-1.63969				237	-3.23088	-3.17745	-3.85501	-4.28589	-5.92652	-3.95087	-3.66656	-6.15155	-4.21628		237	-2.1004	-2.56773	-5.10273	-4.42084	-3.53757	-3.8914	-4.80023	-3.82412	-3.57768
	236.5	-1.29292	-0.846841	-1.13367	-0.748678	-0.91505	-1.02197	-1.40572	-1.06306	-1.64607				236.5	-3.18267	-3.24722	-3.77042	-4.13069	-5.7453	-3.8661	-3.58442	-6.06784	-4.06917		236.5	-1.84921	-2.31157	-4.81261	-4.17813	-3.30852	-3.73132	-4.47585	-3.57442	-3.26502
	236	-1.35724	-0.796746	-1.09128	-0.587825	-0.981591	-1.00016	-1.50171	-0.940951	-1.65164				236	-3.12	-3.29079	-3.68839	-4.08841	-5.61143	-3.76338	-3.52241	-6.0012	-3.89168		236	-1.70481	-2.2176	-4.72064	-4.13918	-3.1358	-3.5229	-4.25805	-3.55188	-3.21202
	235.5	-1.4537	-0.804434	-1.0236	-0.622192	-0.9973	-1.05474	-1.63175	-0.960831	-1.61204				235.5	-3.01265	-3.2039	-3.58797	-3.94721	-5.49151	-3.63535	-3.35641	-5.92157	-3.67736		235.5	-1.64444	-2.11226	-4.56629	-4.01297	-3.03992	-3.39023	-4.19191	-3.42008	-3.05025
	235	-1.41022	-0.817458	-1.0554	-0.651154	-1.15953	-1.12979	-1.76167	-0.990414	-1.68441				235	-2.98809	-3.16015	-3.56141	-3.85219	-5.57038	-3.51802	-3.28617	-5.81373	-3.6745		235	-1.51007	-1.9582	-4.43093	-3.80345	-2.95794	-3.273	-4.0703	-3.31564	-3.00607
	234.5	-1.3549	-0.85028	-1.1291	-0.64429	-1.08831	-1.15182	-1.66713	-1.03426	-1.64168				234.5	-2.78399	-3.00306	-3.24028	-3.61665	-5.45163	-3.32714	-3.2018	-5.66626	-3.47644		234.5	-1.43499	-1.88954	-4.44082	-3.60914	-2.86757	-3.12296	-3.98858	-3.26526	-2.81593
	234	-1.35229	-0.865678	-1.2128	-0.58839	-1.0712	-1.17247	-1.65668	-1.06953	-1.64842				234	-2.71319	-2.85681	-3.13463	-3.41215	-5.35055	-3.27193	-3.13755	-5.49701	-3.39863		234	-1.23935	-1.78367	-4.40312	-3.56187	-2.73421	-3.03317	-3.96145	-3.03617	-2.63079
	233.5	-1.37215	-0.922265	-1.26527	-0.653653	-1.18529	-1.18904	-1.66065	-1.06662	-1.59633				233.5	-2.50777	-2.50163	-2.85508	-3.19364	-5.05242	-2.89624	-2.72425	-5.31397	-3.23433		233.5	-1.19983	-1.5588	-4.24672	-3.20871	-2.42645	-2.81811	-3.73129	-2.87757	-2.44455
	233	-1.27007	-1.06508	-1.16625	-0.748142	-1.07486	-1.23794	-1.59188	-1.19348	-1.5765				233	-2.40485	-2.23613	-2.67751	-3.00588	-4.92131	-2.62575	-2.59437	-5.20372	-3.13188		233	-1.04044	-1.52172	-4.23228	-3.03665	-2.38262	-2.73136	-3.59578	-2.7925	-2.33982
	232.5	-1.28834	-1.13665	-1.19691	-0.804075	-1.05496	-1.26975	-1.53312	-1.23178	-1.63125				232.5	-2.24803	-2.03969	-2.43032	-2.83096	-4.68873	-2.49114	-2.31213	-5.03473	-2.98022		232.5	-0.922517	-1.32097	-4.11471	-2.87339	-2.19534	-2.60041	-3.41104	-2.59339	-2.1889
	232	-1.32186	-1.07255	-1.35519	-0.681235	-1.03546	-1.21711	-1.55636	-1.1983	-1.69196				232	-2.18254	-1.93201	-2.39679	-2.66187	-4.5558	-2.32341	-2.19367	-4.92183	-2.85966		232	-0.764463	-1.11895	-3.96821	-2.72899	-2.03158	-2.48931	-3.22947	-2.48505	-1.92889
	231.5	-1.47076	-1.17054	-1.46341	-0.769434	-1.09028	-1.29676	-1.64359	-1.20474	-1.88226				231.5	-1.97346	-1.66666	-2.11448	-2.41619	-4.28843	-2.0882	-1.80859	-4.76367	-2.53636		231.5	-0.70778	-0.971281	-3.91907	-2.71201	-1.92745	-2.30802	-3.12281	-2.30681	-1.77401
	231	-1.609	-1.29802	-1.47536	-0.86165	-1.12259	-1.39143	-1.73215	-1.19563	-1.92781				231	-1.94342	-1.52242	-2.01518	-2.21321	-4.20166	-1.73882	-1.69116	-4.63506	-2.43653		231	-0.624459	-0.811903	-3.63728	-2.59025	-1.72875	-2.10218	-2.89521	-2.10012	-1.61316
	230.5	-1.61286	-1.17003	-1.46502	-0.808198	-1.0903	-1.26483	-1.72304	-1.16799	-1.86233				230.5	-1.71833	-1.32526	-1.82822	-1.92052	-3.98668	-1.3984	-1.48199	-4.44734	-2.10123		230.5	-0.497402	-0.655362	-3.40022	-2.39727	-1.66049	-1.87367	-2.73857	-1.9795	-1.43109
	230	-1.60325	-1.09059	-1.4576	-0.811884	-1.05667	-1.32338	-1.68505	-1.15334	-2.01092				230	-1.52808	-1.43415	-1.67753	-1.78071	-3.9322	-1.29662	-1.41081	-4.29768	-1.95464		230	-0.3452	-0.725915	-3.37018	-2.38399	-1.61231	-1.72008	-2.6616	-1.83338	-1.25026

## Sheet: B-G
														B-G	GCATCCCTTTTGCGGTTGTGGGGTAGGGGGGCCCAGGGTAACATGAAGTTG										B-G(2)	GCATCCCTTTTGCGGTTGTGGGGTAGGGGGGCCCAGGGTAACATGAAGTTG
	10 mM Sodium cocodylate 100 mM KCl pH as indicated													10 uM DNA in 10 mM Sodium cocodylate 100 mM KCl pH as indicated											10 uM DNA in 10 mM Sodium cocodylate 100 mM KCl pH as indicated
	Wavelength (nm)	pH4.0	pH4.5	pH5.0	pH5.5	pH6.0	pH6.5	pH7.0	pH7.5	pH8.0				Wavelength (nm)	pH4.0	pH4.5	pH5.0	pH5.5	pH6.0	pH6.5	pH7.0	pH7.5	pH8.0		Wavelength (nm)	pH4.0	pH4.5	pH5.0	pH5.5	pH6.0	pH6.5	pH7.0	pH7.5	pH8.0
	320	-0.549372	-0.44259	-0.444013	-0.316249	-0.096254	-0.275198	-0.612617	-0.426415	-0.497735				320	-0.775405	-0.726514	-0.446656	-1.60291	-0.55833	-0.308566	-1.53771	-0.61084	-0.194413		320	-0.762252	-0.83088	-1.06346	-0.29417	-0.710113	-1.9094	-1.74013	-0.904715	-0.812523
	319.5	-0.526734	-0.475987	-0.442656	-0.395023	-0.168519	-0.399778	-0.629059	-0.482964	-0.547076				319.5	-0.822358	-0.684912	-0.483743	-1.69511	-0.543546	-0.346184	-1.5239	-0.639792	-0.206384		319.5	-0.688917	-0.840049	-0.98511	-0.240127	-0.722727	-1.8271	-1.6826	-0.858031	-0.826493
	319	-0.62468	-0.474134	-0.532591	-0.356795	-0.195642	-0.443316	-0.688049	-0.401365	-0.646795				319	-0.833255	-0.633848	-0.461098	-1.72427	-0.565521	-0.317804	-1.47467	-0.597065	-0.265227		319	-0.638964	-0.769864	-0.879138	-0.148262	-0.704547	-1.76007	-1.56773	-0.809706	-0.780174
	318.5	-0.751897	-0.469378	-0.578126	-0.332706	-0.344656	-0.445464	-0.756544	-0.337587	-0.756691				318.5	-0.829303	-0.653701	-0.502462	-1.69156	-0.606736	-0.296939	-1.56208	-0.665135	-0.328523		318.5	-0.626975	-0.744121	-0.87838	-0.156621	-0.697058	-1.83568	-1.57923	-0.849002	-0.794931
	318	-0.734265	-0.457039	-0.599214	-0.359973	-0.286257	-0.455483	-0.816107	-0.2856	-0.756486				318	-0.768978	-0.63733	-0.434976	-1.66091	-0.492617	-0.378216	-1.53874	-0.660711	-0.223072		318	-0.561618	-0.651576	-0.789593	-0.130786	-0.680778	-1.83725	-1.48145	-0.736446	-0.770581
	317.5	-0.791599	-0.427104	-0.579007	-0.312405	-0.324255	-0.440959	-0.820347	-0.254607	-0.846262				317.5	-0.68892	-0.627601	-0.429628	-1.62241	-0.494699	-0.390407	-1.49831	-0.582596	-0.129068		317.5	-0.517347	-0.729717	-0.802018	-0.154163	-0.673318	-1.93718	-1.49257	-0.736544	-0.760065
	317	-0.821737	-0.374613	-0.619189	-0.278508	-0.235684	-0.461445	-0.8446	-0.240353	-0.845611				317	-0.693325	-0.573154	-0.341531	-1.68275	-0.518137	-0.407363	-1.5018	-0.64346	-0.141036		317	-0.480257	-0.661435	-0.78061	-0.179689	-0.697769	-1.86006	-1.49153	-0.706716	-0.764607
	316.5	-0.860378	-0.480628	-0.6536	-0.353054	-0.176176	-0.517854	-0.871371	-0.305355	-0.845887				316.5	-0.665882	-0.619958	-0.375814	-1.69595	-0.492492	-0.365303	-1.54505	-0.62341	-0.0949451		316.5	-0.440239	-0.794485	-0.756324	-0.248772	-0.784336	-1.96239	-1.51326	-0.758466	-0.715811
	316	-0.953292	-0.457307	-0.71631	-0.331528	-0.301693	-0.466071	-1.00701	-0.243666	-0.907914				316	-0.660463	-0.687474	-0.378255	-1.66032	-0.52189	-0.316619	-1.52398	-0.653194	-0.0995593		316	-0.44301	-0.792967	-0.776266	-0.26017	-0.703977	-1.84546	-1.50447	-0.669513	-0.702512
	315.5	-0.981019	-0.364607	-0.714792	-0.342542	-0.32785	-0.445865	-0.969314	-0.260724	-0.873807				315.5	-0.665396	-0.589378	-0.326499	-1.58192	-0.495351	-0.292995	-1.42836	-0.654878	-0.0763166		315.5	-0.487094	-0.804858	-0.817966	-0.279723	-0.762161	-1.93087	-1.54141	-0.676301	-0.640335
	315	-1.07901	-0.367029	-0.774282	-0.309953	-0.35006	-0.421992	-0.985687	-0.360271	-0.977856				315	-0.659543	-0.595002	-0.305504	-1.60795	-0.526654	-0.32483	-1.45624	-0.655527	-0.0423172		315	-0.522342	-0.81071	-0.89435	-0.237197	-0.783496	-1.96546	-1.49351	-0.701571	-0.667952
	314.5	-1.11135	-0.428528	-0.711952	-0.333975	-0.364106	-0.435061	-1.09367	-0.379399	-1.05661				314.5	-0.735995	-0.598815	-0.270425	-1.63234	-0.587078	-0.305334	-1.42774	-0.741696	-0.12307		314.5	-0.458561	-0.724609	-0.805614	-0.176135	-0.707739	-1.87593	-1.47594	-0.571288	-0.576417
	314	-1.14131	-0.412424	-0.692253	-0.319765	-0.374578	-0.429645	-1.08394	-0.399728	-1.0532				314	-0.750183	-0.662866	-0.28551	-1.59175	-0.542254	-0.35602	-1.45328	-0.783388	-0.16956		314	-0.398402	-0.675917	-0.836943	-0.114885	-0.683422	-1.89731	-1.43406	-0.543146	-0.531439
	313.5	-1.22882	-0.454762	-0.663153	-0.346856	-0.487555	-0.445638	-1.11285	-0.369771	-1.07377				313.5	-0.710473	-0.605651	-0.274944	-1.49907	-0.481761	-0.278617	-1.34341	-0.733899	-0.206533		313.5	-0.377229	-0.699325	-0.78891	-0.0440158	-0.616304	-1.90359	-1.46735	-0.52285	-0.574436
	313	-1.22724	-0.408297	-0.688539	-0.390678	-0.502724	-0.437994	-1.04516	-0.395364	-1.04063				313	-0.585215	-0.44875	-0.148427	-1.49923	-0.455926	-0.213035	-1.27207	-0.685108	-0.14744		313	-0.404053	-0.621556	-0.760755	-0.0121394	-0.602297	-1.91395	-1.42695	-0.500963	-0.604122
	312.5	-1.11672	-0.405667	-0.544143	-0.348606	-0.380458	-0.416826	-0.95705	-0.420491	-0.847178				312.5	-0.603648	-0.522412	-0.173972	-1.55131	-0.506941	-0.255067	-1.36888	-0.780216	-0.197038		312.5	-0.415584	-0.619036	-0.816353	-0.0356992	-0.562944	-2.01623	-1.44264	-0.588932	-0.562598
	312	-1.21944	-0.342164	-0.616137	-0.326812	-0.433439	-0.368907	-1.02756	-0.36254	-0.868818				312	-0.516843	-0.464491	-0.126312	-1.55	-0.42914	-0.105764	-1.29965	-0.622787	-0.0743749		312	-0.384313	-0.545046	-0.78587	0.00653787	-0.511622	-1.90157	-1.3325	-0.545807	-0.539229
	311.5	-1.11254	-0.225319	-0.512033	-0.332817	-0.397922	-0.330432	-0.96669	-0.358516	-0.684758				311.5	-0.555594	-0.61143	-0.157772	-1.61527	-0.53429	-0.16619	-1.4168	-0.707921	-0.172306		311.5	-0.274187	-0.470167	-0.649397	0.141757	-0.401867	-1.82579	-1.35644	-0.480022	-0.534525
	311	-1.13552	-0.188221	-0.495716	-0.314858	-0.398933	-0.377938	-0.85045	-0.348159	-0.648857				311	-0.491057	-0.50801	-0.06497	-1.51009	-0.540932	-0.0999852	-1.4007	-0.632733	-0.208633		311	-0.318092	-0.477796	-0.653542	0.146909	-0.44562	-1.83847	-1.4243	-0.571124	-0.586844
	310.5	-1.04287	-0.188312	-0.461873	-0.323203	-0.347039	-0.381466	-0.905471	-0.383747	-0.59027				310.5	-0.520231	-0.509727	-0.103421	-1.61099	-0.599368	-0.175365	-1.46753	-0.701433	-0.221996		310.5	-0.368724	-0.45412	-0.636751	0.0375858	-0.450194	-1.78779	-1.43954	-0.615673	-0.600929
	310	-0.966481	-0.243603	-0.413149	-0.293618	-0.323152	-0.349911	-0.896482	-0.433399	-0.541369				310	-0.568216	-0.61029	-0.145925	-1.62305	-0.65964	-0.228574	-1.54649	-0.666556	-0.269246		310	-0.315248	-0.423305	-0.607266	-0.00312925	-0.44986	-1.78439	-1.39829	-0.649669	-0.579732
	309.5	-0.960265	-0.278233	-0.468904	-0.294046	-0.389308	-0.382264	-0.941026	-0.336925	-0.624896				309.5	-0.637293	-0.673768	-0.182866	-1.58	-0.6452	-0.257389	-1.52467	-0.691535	-0.242189		309.5	-0.233852	-0.365129	-0.590575	0.081241	-0.429341	-1.78455	-1.40296	-0.597823	-0.543257
	309	-0.894007	-0.309758	-0.427804	-0.2862	-0.359328	-0.362416	-0.827335	-0.294613	-0.598398				309	-0.616277	-0.687213	-0.159214	-1.63072	-0.571107	-0.307308	-1.53472	-0.660214	-0.207804		309	-0.250199	-0.375498	-0.598112	0.0361906	-0.478684	-1.76066	-1.39891	-0.59335	-0.604973
	308.5	-0.900714	-0.396829	-0.465714	-0.294212	-0.302696	-0.347517	-0.892123	-0.226713	-0.685506				308.5	-0.596134	-0.60678	-0.0362523	-1.582	-0.526912	-0.275403	-1.52905	-0.692773	-0.213565		308.5	-0.187142	-0.449126	-0.547753	0.000591948	-0.491938	-1.88046	-1.46056	-0.644627	-0.636674
	308	-0.91901	-0.558105	-0.492925	-0.392199	-0.324712	-0.402272	-0.891248	-0.31556	-0.782684				308	-0.540109	-0.53689	-0.0570238	-1.60213	-0.56245	-0.269863	-1.57923	-0.653068	-0.128914		308	-0.10423	-0.403	-0.472304	0.0709308	-0.481968	-1.84533	-1.38301	-0.55472	-0.546541
	307.5	-0.887073	-0.541249	-0.616095	-0.455837	-0.266042	-0.409241	-0.871289	-0.281184	-0.895369				307.5	-0.466598	-0.490696	-0.0283458	-1.59979	-0.531702	-0.220747	-1.55748	-0.669918	0.0450259		307.5	-0.0859121	-0.327804	-0.363052	0.162999	-0.424915	-1.79628	-1.22173	-0.432391	-0.42722
	307	-0.959339	-0.573687	-0.614017	-0.479373	-0.27365	-0.413411	-0.893818	-0.262789	-1.00405				307	-0.432042	-0.38694	0.00126108	-1.53233	-0.389061	-0.141835	-1.5082	-0.622377	0.127941		307	-0.0417376	-0.26013	-0.25393	0.265068	-0.401445	-1.82929	-1.19715	-0.380819	-0.414654
	306.5	-0.965949	-0.628238	-0.56532	-0.517738	-0.111132	-0.461412	-0.772018	-0.346488	-0.954937				306.5	-0.34431	-0.241688	0.0694984	-1.56107	-0.361117	-0.092151	-1.51793	-0.587684	0.189519		306.5	-0.0205222	-0.276712	-0.264771	0.24891	-0.427607	-1.84159	-1.26015	-0.405839	-0.465957
	306	-1.02399	-0.600264	-0.579552	-0.525375	-0.115476	-0.401997	-0.81572	-0.364944	-0.904114				306	-0.251971	-0.140295	0.092807	-1.475	-0.289973	-0.0902398	-1.41149	-0.520913	0.238841		306	-0.0819689	-0.245513	-0.280285	0.236034	-0.491646	-1.90454	-1.28508	-0.470337	-0.438634
	305.5	-1.05607	-0.52256	-0.70242	-0.513427	-0.131925	-0.3065	-0.831336	-0.415626	-1.04627				305.5	-0.156773	-0.0926994	0.0746655	-1.40235	-0.318886	-0.0490533	-1.3746	-0.524477	0.200976		305.5	0.0577659	-0.204313	-0.228552	0.343307	-0.496958	-1.91854	-1.25284	-0.405173	-0.38638
	305	-0.993042	-0.452175	-0.711537	-0.528796	-0.122023	-0.357721	-0.809949	-0.442411	-0.985065				305	-0.0906872	-0.105721	0.117991	-1.37884	-0.335656	0.0078411	-1.40407	-0.477551	0.23686		305	0.0430359	-0.196296	-0.207547	0.364596	-0.546231	-1.91698	-1.2621	-0.44016	-0.454333
	304.5	-0.962605	-0.33097	-0.677999	-0.498731	-0.0947085	-0.372237	-0.784379	-0.393586	-0.889636				304.5	-0.08224	-0.050665	0.13765	-1.39004	-0.272947	0.0386163	-1.3123	-0.520355	0.165639		304.5	0.0146711	-0.189879	-0.209514	0.339871	-0.52157	-1.95556	-1.27413	-0.487448	-0.560991
	304	-0.927976	-0.34848	-0.563008	-0.344204	-0.114702	-0.289201	-0.830891	-0.313796	-0.892492				304	-0.0210877	0.0307498	0.265844	-1.3484	-0.217286	0.0601259	-1.25063	-0.490426	0.148497		304	0.159703	-0.142886	-0.19139	0.341089	-0.492047	-1.91943	-1.3347	-0.51576	-0.547792
	303.5	-0.928674	-0.27874	-0.611978	-0.3229	-0.23379	-0.297837	-0.808393	-0.352371	-0.893813				303.5	0.0895623	0.151053	0.3324	-1.3791	-0.231118	0.0901167	-1.2354	-0.431012	0.135524		303.5	0.247739	-0.0264442	-0.158998	0.381652	-0.471861	-1.89135	-1.265	-0.484016	-0.53333
	303	-0.739869	-0.304943	-0.504035	-0.396579	-0.135757	-0.325787	-0.726962	-0.331547	-0.838376				303	0.0700567	0.171489	0.337124	-1.28412	-0.254522	0.150112	-1.16865	-0.417269	0.158656		303	0.318362	0.0350965	-0.0934331	0.389585	-0.411407	-1.93817	-1.2604	-0.457814	-0.577424
	302.5	-0.841392	-0.316229	-0.621754	-0.397341	-0.17449	-0.468744	-0.741669	-0.375004	-0.893218				302.5	0.1966	0.296529	0.560897	-1.29129	-0.21328	0.211261	-1.12922	-0.428666	0.196927		302.5	0.428675	0.137149	0.0310925	0.477126	-0.381398	-1.87563	-1.24351	-0.403659	-0.50587
	302	-0.795637	-0.460276	-0.569512	-0.420292	-0.214376	-0.554025	-0.713728	-0.368706	-0.822823				302	0.277804	0.432636	0.672518	-1.26983	-0.200308	0.225965	-1.09577	-0.354519	0.240865		302	0.561872	0.370411	0.139665	0.521074	-0.22739	-1.80062	-1.0889	-0.364158	-0.425922
	301.5	-0.797179	-0.535327	-0.543229	-0.425177	-0.277986	-0.622223	-0.629699	-0.343008	-0.809153				301.5	0.362269	0.702154	0.796549	-1.12329	-0.0957896	0.347724	-1.00111	-0.263402	0.350799		301.5	0.679755	0.566065	0.216404	0.596281	-0.157963	-1.76338	-1.04806	-0.26543	-0.399451
	301	-0.829495	-0.574422	-0.6106	-0.399524	-0.309418	-0.579245	-0.670925	-0.380368	-0.856225				301	0.474147	0.82918	0.899466	-1.00554	-0.0346025	0.416361	-0.952395	-0.200655	0.446869		301	0.82044	0.636665	0.304772	0.722023	-0.166166	-1.7738	-1.03588	-0.203656	-0.393681
	300.5	-0.763475	-0.624361	-0.52584	-0.529839	-0.297671	-0.566538	-0.649748	-0.425859	-0.739076				300.5	0.573417	0.881104	0.959536	-0.958166	-0.03202	0.442992	-1.01676	-0.208684	0.458344		300.5	0.906666	0.68289	0.406977	0.788179	-0.134941	-1.74847	-1.03696	-0.158665	-0.376856
	300	-0.778627	-0.631262	-0.611659	-0.548051	-0.298091	-0.53025	-0.705515	-0.406841	-0.711234				300	0.631549	0.91446	1.05715	-0.884266	0.0499695	0.430754	-0.967345	-0.237184	0.514773		300	0.983141	0.716719	0.45625	0.865187	-0.141105	-1.71309	-1.04276	-0.127064	-0.420406
	299.5	-0.732717	-0.614519	-0.6956	-0.541706	-0.357225	-0.578299	-0.788948	-0.456522	-0.75148				299.5	0.71579	1.01964	1.15782	-0.81092	0.149305	0.477922	-0.916935	-0.162942	0.652157		299.5	1.25906	0.911977	0.596157	1.06537	-0.0123964	-1.61862	-0.941789	-0.0377324	-0.207285
	299	-0.7142	-0.533852	-0.726739	-0.428323	-0.328789	-0.489854	-0.828004	-0.425427	-0.765762				299	0.765732	1.05744	1.08933	-0.772088	0.166047	0.596492	-0.911089	-0.150213	0.667529		299	1.28239	0.916535	0.657353	1.17582	0.0698603	-1.58928	-1.00736	-0.071443	-0.243246
	298.5	-0.626376	-0.480319	-0.707341	-0.370298	-0.260931	-0.479664	-0.867761	-0.450191	-0.743548				298.5	0.852832	1.05099	1.12324	-0.845389	0.177764	0.519763	-0.899843	-0.212781	0.659053		298.5	1.26823	0.85252	0.749459	1.22687	0.0592254	-1.66447	-1.08874	-0.170288	-0.285641
	298	-0.625974	-0.493349	-0.727184	-0.371462	-0.250356	-0.557707	-0.920747	-0.520805	-0.764689				298	1.02749	1.20382	1.32557	-0.802365	0.250808	0.606861	-0.834227	-0.104942	0.795857		298	1.34666	0.942994	0.755096	1.25738	0.0293275	-1.61097	-1.09161	-0.261099	-0.25231
	297.5	-0.660307	-0.591365	-0.834636	-0.467759	-0.270883	-0.668191	-0.941005	-0.643096	-0.841088				297.5	0.997697	1.26933	1.36827	-0.832219	0.316219	0.675067	-0.843256	-0.0887808	0.830448		297.5	1.41144	0.969757	0.857243	1.3172	0.16331	-1.55688	-0.9883	-0.264262	-0.117165
	297	-0.689935	-0.547665	-0.901524	-0.43744	-0.302917	-0.714415	-0.924248	-0.636159	-0.934175				297	1.16465	1.36232	1.42938	-0.722103	0.379043	0.773952	-0.707953	0.00130755	0.892389		297	1.43485	1.15388	0.945121	1.37837	0.263963	-1.55092	-0.961708	-0.198586	0.0399822
	296.5	-0.757552	-0.621251	-0.869901	-0.406819	-0.306229	-0.793452	-0.879501	-0.685156	-0.996602				296.5	1.17681	1.46001	1.49553	-0.746219	0.368734	0.780834	-0.732274	-0.0187458	0.95546		296.5	1.52071	1.3652	1.12352	1.4534	0.440025	-1.40441	-0.748402	-0.0591502	0.192315
	296	-0.814792	-0.636453	-0.834245	-0.436383	-0.313542	-0.780311	-0.925767	-0.694979	-0.968212				296	1.30823	1.59146	1.7108	-0.627208	0.458261	0.912045	-0.676783	0.174284	1.09197		296	1.50921	1.40458	1.14675	1.49505	0.405428	-1.43472	-0.805233	0.00903639	0.123477
	295.5	-0.891565	-0.663925	-0.800389	-0.503325	-0.378572	-0.861318	-0.919452	-0.76935	-1.03818				295.5	1.37025	1.78634	1.85478	-0.553391	0.646707	0.970336	-0.586621	0.250616	1.21504		295.5	1.66788	1.56612	1.25364	1.63594	0.516125	-1.38425	-0.646122	0.130827	0.299715
	295	-0.982872	-0.659651	-0.801484	-0.554575	-0.441816	-0.79947	-0.997279	-0.732832	-1.03923				295	1.49363	1.91905	1.94634	-0.427287	0.75764	1.07166	-0.449931	0.332787	1.27019		295	1.90504	1.74896	1.36006	1.83761	0.66483	-1.17955	-0.421085	0.351623	0.527772
	294.5	-0.983308	-0.619469	-0.773804	-0.473749	-0.509544	-0.719428	-0.942023	-0.671744	-1.08413				294.5	1.70372	2.01484	2.0516	-0.266184	0.789402	1.20437	-0.362481	0.434936	1.39626		294.5	2.01548	1.94887	1.51166	1.99419	0.803645	-1.09235	-0.315042	0.585535	0.645566
	294	-0.956236	-0.618384	-0.72757	-0.480184	-0.506223	-0.713669	-0.954976	-0.623637	-1.03828				294	1.89147	2.3048	2.27018	0.0173128	1.01224	1.38838	-0.190901	0.550646	1.6298		294	2.19299	2.1612	1.57733	2.13404	0.952036	-0.9497	-0.136185	0.71242	0.660276
	293.5	-0.971231	-0.597469	-0.742951	-0.485018	-0.530668	-0.659394	-0.975691	-0.6023	-1.0712				293.5	1.95364	2.47826	2.51872	0.169123	1.15918	1.60245	-0.143038	0.729332	1.76081		293.5	2.30905	2.16618	1.70237	2.22254	0.951414	-0.886438	-0.0966881	0.772331	0.719026
	293	-0.989618	-0.593161	-0.790634	-0.557732	-0.56872	-0.635334	-1.03059	-0.720537	-1.06974				293	2.0998	2.55541	2.57354	0.194644	1.26866	1.63134	-0.0972557	0.802045	1.79413		293	2.34772	2.16242	1.74579	2.26313	1.0109	-0.793893	-0.0907125	0.88687	0.777039
	292.5	-0.883155	-0.651447	-0.750925	-0.547405	-0.505452	-0.618914	-0.922629	-0.691855	-1.05124				292.5	2.22841	2.72731	2.66535	0.337124	1.34537	1.72417	0.0458586	0.896058	1.8672		292.5	2.54214	2.29541	1.84525	2.34233	1.12837	-0.639787	0.0991656	0.960065	0.905287
	292	-0.92937	-0.711178	-0.89204	-0.593569	-0.525767	-0.579419	-0.956049	-0.6944	-1.00397				292	2.32807	2.85469	2.83398	0.509573	1.43279	1.82674	0.115269	1.12114	1.95464		292	2.63252	2.4104	1.98624	2.49888	1.33149	-0.487102	0.176072	1.0976	1.01374
	291.5	-0.908259	-0.694766	-0.798771	-0.539611	-0.484464	-0.661046	-0.835754	-0.758585	-0.994202				291.5	2.40194	2.93014	2.95518	0.576237	1.5171	1.96192	0.101747	1.11837	2.01582		291.5	2.64395	2.38117	2.03176	2.5526	1.39127	-0.405668	0.116718	1.078	1.00071
	291	-0.81162	-0.699974	-0.8162	-0.497992	-0.4025	-0.592011	-0.821121	-0.652206	-0.949157				291	2.52119	3.05399	3.09666	0.70295	1.69202	2.04127	0.187622	1.22798	2.14643		291	2.73394	2.44436	2.20253	2.73303	1.52458	-0.283101	0.264327	1.05849	1.11068
	290.5	-0.833001	-0.760454	-0.846508	-0.503511	-0.463212	-0.696555	-0.914288	-0.759487	-1.01057				290.5	2.67744	3.10019	3.16648	0.811586	1.76604	2.10438	0.262357	1.32474	2.23584		290.5	2.84256	2.43909	2.33256	2.80145	1.64193	-0.195239	0.303664	1.17237	1.23632
	290	-0.844802	-0.789814	-0.811513	-0.500607	-0.409377	-0.705038	-0.869729	-0.689398	-0.90287				290	2.82228	3.25935	3.32554	1.01577	1.93122	2.3305	0.430024	1.43934	2.39903		290	3.01905	2.65926	2.47363	2.96427	1.84897	-0.135689	0.448895	1.2413	1.34258
	289.5	-0.873205	-0.763866	-0.830952	-0.401521	-0.451604	-0.671031	-0.972522	-0.509269	-0.944063				289.5	2.87813	3.34787	3.48299	1.16296	1.99012	2.38671	0.479321	1.52514	2.38722		289.5	3.07939	2.72481	2.60103	3.1368	1.93645	-0.0494376	0.536019	1.24096	1.34082
	289	-0.870986	-0.805324	-0.784684	-0.476389	-0.462199	-0.792208	-0.993334	-0.535102	-1.04086				289	3.00167	3.44862	3.5735	1.2883	2.03362	2.49549	0.551549	1.58491	2.57909		289	3.28964	2.8198	2.89067	3.33062	2.12898	0.138596	0.583939	1.40312	1.45285
	288.5	-0.872482	-0.771322	-0.779987	-0.377819	-0.362401	-0.785398	-0.97731	-0.533624	-1.13815				288.5	3.15815	3.5749	3.72319	1.46745	2.18903	2.56505	0.645764	1.64014	2.68989		288.5	3.48122	2.93219	3.14048	3.38171	2.26935	0.180549	0.797597	1.45796	1.5444
	288	-1.03247	-0.771104	-0.895636	-0.408504	-0.482458	-0.747721	-1.12694	-0.504661	-1.23088				288	3.26636	3.66374	3.8233	1.66765	2.27094	2.65887	0.669891	1.7489	2.77017		288	3.76295	3.03939	3.42995	3.5241	2.4118	0.292986	0.834688	1.61652	1.67292
	287.5	-0.969233	-0.821002	-0.692479	-0.411251	-0.401893	-0.790478	-0.986733	-0.58041	-1.07479				287.5	3.35228	3.71618	3.88025	1.73834	2.37998	2.60696	0.759192	1.77197	2.82346		287.5	3.83924	3.17145	3.47761	3.57764	2.43778	0.303431	0.850322	1.69982	1.6068
	287	-0.990499	-0.714723	-0.731764	-0.418849	-0.426219	-0.707028	-0.961348	-0.469582	-1.10487				287	3.50629	3.84892	4.09291	1.91951	2.51171	2.73374	0.754558	1.8801	2.94022		287	3.95975	3.30619	3.61784	3.79316	2.47419	0.40652	0.894802	1.70489	1.75303
	286.5	-0.985811	-0.682937	-0.661428	-0.471388	-0.366401	-0.759986	-0.939389	-0.504051	-1.08791				286.5	3.63766	3.97184	4.19643	1.99454	2.6351	2.77406	0.752884	1.81762	3.00133		286.5	4.03837	3.38765	3.78281	4.03057	2.70445	0.600584	0.990345	1.77642	1.8326
	286	-0.982693	-0.630949	-0.654852	-0.488165	-0.328469	-0.662725	-0.879433	-0.571123	-1.01453				286	3.71945	4.12926	4.35598	2.1357	2.8904	2.89408	0.819295	1.87215	3.1146		286	4.09964	3.44088	3.87775	4.07955	2.73727	0.606157	1.01159	1.77584	1.90611
	285.5	-0.95088	-0.625571	-0.599824	-0.500387	-0.361388	-0.591353	-0.847958	-0.640267	-0.917972				285.5	3.90012	4.24297	4.55017	2.25808	2.96093	2.9168	0.93576	1.91024	3.20838		285.5	4.262	3.50299	3.9463	4.26342	2.82856	0.65968	1.09727	1.84569	2.07353
	285	-0.918894	-0.702775	-0.624661	-0.63034	-0.34735	-0.693575	-0.77554	-0.631824	-0.867322				285	3.84431	4.36084	4.63197	2.29106	3.05047	3.07358	0.914992	1.96435	3.28365		285	4.27334	3.53315	3.83401	4.38022	2.84848	0.619862	1.05023	1.85653	2.00162
	284.5	-0.858517	-0.628897	-0.597223	-0.628866	-0.296001	-0.665152	-0.805119	-0.652321	-0.915767				284.5	3.79809	4.52903	4.71971	2.38331	3.16265	3.12115	0.998452	1.98156	3.3501		284.5	4.261	3.54274	3.95164	4.56031	3.01181	0.688918	1.18965	1.90587	2.0558
	284	-0.898263	-0.618978	-0.694234	-0.587018	-0.311383	-0.615099	-0.887965	-0.595651	-1.02559				284	3.81776	4.63784	4.88701	2.46669	3.24745	3.31783	1.04436	2.00007	3.37349		284	4.38292	3.57945	4.18049	4.66658	3.23801	0.90002	1.31964	2.02305	2.15563
	283.5	-0.927365	-0.625698	-0.802191	-0.524726	-0.313229	-0.64849	-0.914742	-0.653975	-0.985433				283.5	3.8409	4.64388	4.93093	2.54193	3.20844	3.28272	1.13945	2.14155	3.47678		283.5	4.4354	3.5623	4.26663	4.78112	3.30232	0.982703	1.3385	2.20674	2.19626
	283	-0.963588	-0.656093	-0.902461	-0.520818	-0.376245	-0.614884	-1.00969	-0.59151	-1.00342				283	4.03852	4.80813	5.1409	2.72304	3.25765	3.40996	1.31957	2.30391	3.66969		283	4.48491	3.59613	4.32974	4.81862	3.23947	0.966284	1.30466	2.26531	2.25269
	282.5	-1.01183	-0.687044	-0.918824	-0.558286	-0.403289	-0.765252	-1.03099	-0.630656	-1.06024				282.5	4.12205	4.82861	5.24632	2.82745	3.17898	3.46255	1.42286	2.39821	3.79129		282.5	4.6106	3.65245	4.46034	4.99323	3.30916	1.13618	1.43912	2.39964	2.33323
	282	-1.00885	-0.680215	-0.947283	-0.584795	-0.405073	-0.723721	-1.10922	-0.628641	-1.09859				282	4.19388	4.9618	5.27376	3.05694	3.29272	3.56028	1.52633	2.48091	3.82894		282	4.7435	3.75759	4.60534	5.0846	3.50786	1.27651	1.50259	2.56913	2.46512
	281.5	-0.984652	-0.583715	-0.80329	-0.472132	-0.37041	-0.652812	-1.10775	-0.573215	-1.07104				281.5	4.37345	5.08007	5.38993	3.26431	3.37817	3.67836	1.71292	2.62651	3.91876		281.5	4.81741	3.86784	4.8002	5.14877	3.55297	1.48237	1.49198	2.64568	2.5806
	281	-1.07534	-0.551926	-0.902951	-0.457235	-0.477443	-0.659025	-1.07124	-0.502205	-1.12124				281	4.45134	5.09363	5.50896	3.42136	3.43386	3.85811	1.76575	2.82064	4.06492		281	4.95863	4.05085	4.95415	5.35451	3.58349	1.59859	1.6402	2.7148	2.76259
	280.5	-1.03774	-0.537	-0.886183	-0.475753	-0.466476	-0.690879	-1.04511	-0.504619	-1.12434				280.5	4.46272	5.14076	5.58638	3.53615	3.53865	3.872	1.7787	2.89705	4.10734		280.5	4.98544	4.07746	5.08145	5.50232	3.6058	1.56173	1.63709	2.79489	2.76455
	280	-1.03418	-0.553352	-0.873441	-0.475847	-0.549608	-0.659943	-1.0395	-0.44921	-1.14242				280	4.62714	5.32614	5.68382	3.72247	3.60454	4.0021	1.89947	2.94781	4.22281		280	5.19489	4.25134	5.29409	5.65123	3.77535	1.83588	1.81563	2.85236	2.85815
	279.5	-1.0548	-0.536643	-0.81519	-0.5463	-0.582634	-0.585427	-1.00751	-0.465682	-1.15381				279.5	4.7256	5.3589	5.80687	3.88331	3.84189	4.09626	1.97061	3.09944	4.28501		279.5	5.355	4.40384	5.54461	5.83178	4.18143	2.12022	2.0794	3.03773	3.08331
	279	-1.01581	-0.554041	-0.823066	-0.508477	-0.630266	-0.51554	-1.03848	-0.445133	-1.0818				279	4.86211	5.47949	6.01138	4.09797	4.08685	4.20101	2.12766	3.22608	4.39509		279	5.31209	4.42904	5.61234	5.89095	4.21393	2.16248	2.08623	3.02265	3.0788
	278.5	-1.07188	-0.551732	-0.924974	-0.493632	-0.703162	-0.576308	-1.00957	-0.402831	-1.04857				278.5	4.84824	5.46921	6.21937	4.18215	4.17828	4.2293	2.2097	3.25411	4.4574		278.5	5.38871	4.44833	5.67854	6.0903	4.29756	2.30406	2.14768	3.09894	3.21319
	278	-1.04163	-0.615706	-0.964053	-0.557961	-0.740487	-0.529682	-1.0157	-0.474139	-0.964059				278	5.07907	5.54047	6.33757	4.32037	4.4004	4.29169	2.40033	3.26731	4.61879		278	5.41419	4.49859	5.78619	6.19211	4.42532	2.4185	2.35869	3.25151	3.22225
	277.5	-0.943444	-0.665051	-0.877361	-0.623304	-0.690605	-0.591555	-1.0436	-0.538106	-0.834534				277.5	5.2756	5.70887	6.43819	4.57613	4.5109	4.37304	2.51785	3.28071	4.76463		277.5	5.60016	4.54861	5.98694	6.39968	4.64321	2.55978	2.54	3.47893	3.36297
	277	-0.917518	-0.679218	-0.843903	-0.598905	-0.715144	-0.540099	-1.00461	-0.539972	-0.807257				277	5.43613	5.83321	6.54543	4.70978	4.69363	4.49025	2.71722	3.43415	5.02189		277	5.62446	4.65279	6.07916	6.51692	4.7245	2.76384	2.72437	3.63556	3.41475
	276.5	-0.81859	-0.677848	-0.720266	-0.650913	-0.614835	-0.518003	-0.823341	-0.537817	-0.723594				276.5	5.4825	5.96423	6.728	4.90501	4.73402	4.6604	2.81425	3.6095	5.19522		276.5	5.6004	4.67367	6.14807	6.61581	4.78439	2.73648	2.77686	3.7628	3.45511
	276	-0.809425	-0.626973	-0.699157	-0.61594	-0.549121	-0.538991	-0.820278	-0.502869	-0.736935				276	5.58595	6.0456	6.785	4.98625	4.91004	4.76802	2.93526	3.69173	5.25917		276	5.70612	4.74799	6.22752	6.80844	4.80902	2.80711	2.93889	3.93708	3.55434
	275.5	-0.759757	-0.590142	-0.686803	-0.551599	-0.481037	-0.516479	-0.741996	-0.401868	-0.754799				275.5	5.53986	6.12144	6.81797	5.06381	5.00141	4.83937	3.081	3.77206	5.34924		275.5	5.73961	4.77962	6.48277	6.98538	4.97809	2.98351	3.13965	4.06116	3.65142
	275	-0.711775	-0.557965	-0.635228	-0.511877	-0.373723	-0.486127	-0.740042	-0.395582	-0.792439				275	5.64769	6.25832	6.95456	5.26689	5.1052	5.05232	3.15861	3.99203	5.67055		275	5.77115	4.85936	6.50879	7.05455	5.14169	3.19113	3.19996	4.15317	3.68066
	274.5	-0.725935	-0.497646	-0.675539	-0.372803	-0.363762	-0.462521	-0.782292	-0.333583	-0.836958				274.5	5.6252	6.33369	7.13594	5.40456	5.14848	5.17527	3.24061	4.13091	5.80933		274.5	5.91573	5.00188	6.64778	7.19127	5.26335	3.22978	3.3611	4.17898	3.82976
	274	-0.732658	-0.491474	-0.701197	-0.347845	-0.372536	-0.469884	-0.762233	-0.291093	-0.893582				274	5.64398	6.43186	7.30891	5.52495	5.39358	5.33765	3.48072	4.33903	5.93751		274	5.9551	5.08022	6.67889	7.26818	5.4308	3.23854	3.47902	4.19638	3.99886
	273.5	-0.768297	-0.433076	-0.683023	-0.240403	-0.38122	-0.42344	-0.746806	-0.273771	-0.909728				273.5	5.70403	6.49101	7.51216	5.7416	5.50952	5.52624	3.65448	4.51098	6.05666		273.5	6.06714	5.16914	6.87499	7.40689	5.69356	3.41667	3.69378	4.46222	4.20047
	273	-0.775403	-0.392847	-0.614518	-0.229534	-0.317831	-0.462955	-0.749724	-0.368408	-0.842223				273	5.73447	6.59909	7.70021	5.92715	5.75123	5.71957	3.86784	4.65709	6.27978		273	6.04314	5.22866	6.91711	7.58924	5.70071	3.51316	3.80389	4.4986	4.3306
	272.5	-0.703139	-0.271235	-0.572452	-0.268406	-0.30543	-0.305876	-0.715721	-0.371842	-0.809658				272.5	5.78364	6.73399	7.7269	5.96869	5.75356	5.7765	4.01669	4.78194	6.40169		272.5	6.15954	5.37524	7.0671	7.61857	5.82679	3.67971	3.8673	4.64019	4.50832
	272	-0.776718	-0.387637	-0.526898	-0.339832	-0.330994	-0.39763	-0.671203	-0.458517	-0.788255				272	5.86642	6.83086	7.89192	6.18962	5.86698	5.9572	4.22361	5.02964	6.50119		272	6.0601	5.47068	7.09172	7.63353	5.95622	3.81023	3.92777	4.74978	4.61422
	271.5	-0.818986	-0.373176	-0.548591	-0.366988	-0.440063	-0.409419	-0.663295	-0.442308	-0.862657				271.5	5.75276	6.75042	7.95596	6.2657	5.90581	6.02558	4.33021	5.09349	6.56592		271.5	6.01296	5.52953	7.224	7.68412	6.07276	3.89566	4.02017	4.85772	4.64471
	271	-0.770066	-0.465219	-0.443906	-0.420349	-0.359709	-0.497863	-0.603211	-0.521925	-0.776584				271	5.83173	6.78754	7.9416	6.38863	6.04345	6.15258	4.47787	5.28419	6.70082		271	6.02425	5.59087	7.35335	7.8378	6.18701	4.1656	4.18376	5.10127	4.83169
	270.5	-0.826112	-0.413817	-0.461706	-0.373954	-0.281101	-0.506539	-0.628244	-0.506419	-0.73892				270.5	5.79325	6.78368	8.03416	6.52293	6.06404	6.26312	4.63792	5.36287	6.72454		270.5	5.97932	5.71112	7.39865	7.99577	6.38121	4.33362	4.29117	5.1968	5.01685
	270	-0.764332	-0.372554	-0.456693	-0.398426	-0.25155	-0.452432	-0.559141	-0.406201	-0.695139				270	5.84873	6.78229	8.1433	6.65492	6.11266	6.36791	4.71349	5.53653	6.86145		270	6.04733	5.69348	7.32152	7.97831	6.5152	4.4203	4.24577	5.28433	5.10669
	269.5	-0.815593	-0.38876	-0.60885	-0.388205	-0.388359	-0.510529	-0.65423	-0.38684	-0.740118				269.5	5.96549	6.79954	8.22498	6.79165	6.22917	6.41246	4.82766	5.72655	6.86212		269.5	5.93273	5.8045	7.32834	8.05046	6.68784	4.49888	4.28482	5.47811	5.11983
	269	-0.858637	-0.408002	-0.649258	-0.321721	-0.405915	-0.494842	-0.687016	-0.360497	-0.804726				269	6.00191	6.86432	8.23771	6.8447	6.279	6.5923	5.0778	5.83181	7.02116		269	5.90331	5.82118	7.26603	8.13758	6.79703	4.55553	4.48518	5.59778	5.20939
	268.5	-0.794182	-0.286717	-0.492151	-0.325488	-0.211403	-0.452194	-0.630168	-0.302243	-0.688179				268.5	6.17136	6.89895	8.3017	7.03059	6.37053	6.69389	5.05555	5.93864	7.13732		268.5	5.93564	5.795	7.24941	8.08473	6.70616	4.60805	4.63156	5.63884	5.2424
	268	-0.780183	-0.202693	-0.595933	-0.263994	-0.193154	-0.341434	-0.715117	-0.175392	-0.772624				268	6.40632	7.07273	8.39347	7.12698	6.47301	6.70126	5.20844	6.07278	7.21429		268	5.90395	5.71715	7.22358	8.16796	6.73982	4.70068	4.68483	5.55384	5.37705
	267.5	-0.74858	-0.183594	-0.701047	-0.315575	-0.315118	-0.313093	-0.820578	-0.189098	-0.857017				267.5	6.26597	6.99704	8.29742	7.19179	6.48063	6.77016	5.19048	6.02481	7.29372		267.5	6.08727	5.88847	7.18222	8.29027	6.85852	4.90106	4.72445	5.76091	5.43082
	267	-0.73355	-0.219975	-0.644124	-0.404187	-0.324491	-0.387424	-0.810056	-0.231482	-0.816571				267	6.38307	7.02124	8.2582	7.26509	6.45817	6.78896	5.18781	6.16232	7.45874		267	6.07737	5.94684	7.26875	8.31646	6.72942	4.91838	4.93165	5.85021	5.56076
	266.5	-0.702717	-0.262511	-0.552736	-0.398223	-0.229887	-0.368194	-0.815609	-0.292942	-0.77772				266.5	6.30144	7.09871	8.22981	7.33696	6.48361	6.81874	5.25814	6.2458	7.52651		266.5	6.12877	6.13947	7.41808	8.2909	6.69375	5.04836	4.98017	5.9387	5.64501
	266	-0.725586	-0.360235	-0.532379	-0.478045	-0.211754	-0.446218	-0.751467	-0.35713	-0.804328				266	6.15603	6.95395	8.20745	7.27006	6.55222	6.84919	5.22734	6.33485	7.56528		266	6.16685	6.15805	7.51252	8.32773	6.70562	5.0443	5.02039	5.96847	5.8122
	265.5	-0.783211	-0.390676	-0.633857	-0.485325	-0.291612	-0.498679	-0.895216	-0.53528	-0.900826				265.5	6.06048	6.83537	8.27211	7.29981	6.57207	6.89277	5.23704	6.43297	7.55977		265.5	6.17292	6.25005	7.60908	8.35505	6.64536	5.18977	5.03647	6.03407	5.90189
	265	-0.758191	-0.348245	-0.680668	-0.473278	-0.367442	-0.505671	-0.881452	-0.523672	-0.934042				265	5.9791	6.72412	8.15112	7.25406	6.54366	6.86579	5.21812	6.3665	7.57732		265	6.12259	6.31095	7.70228	8.41483	6.77385	5.15162	5.10179	6.12612	5.97508
	264.5	-0.719172	-0.502869	-0.588609	-0.561175	-0.307047	-0.668311	-0.838394	-0.568322	-0.860926				264.5	5.90136	6.65418	8.13583	7.11102	6.49762	6.81169	5.16955	6.24691	7.53403		264.5	6.0319	6.3501	7.71078	8.35703	6.78212	5.18843	5.15988	6.21978	5.97587
	264	-0.77278	-0.467274	-0.580641	-0.524026	-0.272786	-0.598324	-0.770002	-0.476262	-0.873163				264	5.74898	6.60153	8.123	6.95783	6.60315	6.76733	5.0977	6.31329	7.55042		264	5.82466	6.15081	7.49894	8.25503	6.60517	5.06962	5.15048	6.06541	5.91177
	263.5	-0.822755	-0.43415	-0.599954	-0.374031	-0.312973	-0.524882	-0.731483	-0.572534	-0.899932				263.5	5.54316	6.40015	8.00225	6.81983	6.51305	6.57751	5.01384	6.16801	7.40213		263.5	5.60576	6.18063	7.29553	8.20748	6.64612	5.05409	5.01323	6.04397	5.96909
	263	-0.817934	-0.395548	-0.703822	-0.308927	-0.33296	-0.52457	-0.68387	-0.567515	-0.836933				263	5.35699	6.29602	7.8116	6.73427	6.48026	6.56275	4.87897	6.08601	7.23188		263	5.4649	6.21484	7.1195	8.17157	6.52551	5.09952	4.97257	5.91575	5.9331
	262.5	-0.726114	-0.36693	-0.649095	-0.207928	-0.396477	-0.412611	-0.721596	-0.387622	-0.77452				262.5	5.20906	6.11597	7.53433	6.49337	6.24355	6.31332	4.82431	5.90899	7.0519		262.5	5.25624	6.10205	6.90414	7.93614	6.38687	5.05149	4.78343	5.85613	5.82098
	262	-0.764788	-0.366722	-0.651685	-0.23516	-0.414339	-0.448019	-0.675059	-0.376954	-0.803975				262	4.96739	5.98555	7.14434	6.08653	5.98293	6.14292	4.58948	5.72963	6.75903		262	5.02345	5.939	6.49602	7.74281	6.28272	4.97847	4.56524	5.75004	5.64726
	261.5	-0.778781	-0.399361	-0.659151	-0.223941	-0.369983	-0.491383	-0.602535	-0.415716	-0.845017				261.5	4.68281	5.66924	6.77864	5.78828	5.80336	6.10884	4.34805	5.59566	6.55253		261.5	4.88384	5.76214	6.19907	7.59224	6.09514	4.8354	4.56503	5.65767	5.44261
	261	-0.731439	-0.377249	-0.608922	-0.200358	-0.506915	-0.431101	-0.568069	-0.419179	-0.764093				261	4.44639	5.39207	6.53117	5.59041	5.60736	5.91361	4.26918	5.49158	6.46639		261	4.70169	5.62866	6.1141	7.32289	5.77153	4.61375	4.36253	5.52923	5.21065
	260.5	-0.727898	-0.451204	-0.658292	-0.273869	-0.545191	-0.508759	-0.610201	-0.393339	-0.806309				260.5	4.28276	5.15994	6.24051	5.24459	5.27982	5.76844	3.96989	5.2845	6.20183		260.5	4.5749	5.51872	6.03975	7.08648	5.59739	4.53402	4.1962	5.43751	5.10261
	260	-0.607022	-0.527969	-0.624008	-0.303159	-0.516093	-0.539975	-0.573532	-0.331112	-0.745123				260	4.13629	4.69977	5.85868	4.91791	4.98649	5.55938	3.77425	5.03283	5.86112		260	4.34412	5.1481	5.86815	6.73332	5.29682	4.22992	4.06199	5.29583	4.78797
	259.5	-0.683601	-0.451865	-0.515732	-0.25429	-0.531719	-0.501324	-0.636066	-0.354799	-0.748884				259.5	3.93417	4.48423	5.53257	4.65095	4.69711	5.3578	3.43381	4.72131	5.72202		259.5	4.20689	4.87764	5.45416	6.34611	5.04211	3.96592	3.84675	5.13985	4.59771
	259	-0.654436	-0.500021	-0.566304	-0.337145	-0.500342	-0.509108	-0.626313	-0.450898	-0.694326				259	3.56645	4.15062	5.26483	4.40934	4.5292	5.24227	3.21521	4.51062	5.5264		259	4.13499	4.7001	5.23536	6.10612	4.75055	3.82597	3.73001	4.94288	4.35556
	258.5	-0.707476	-0.448459	-0.528347	-0.294205	-0.494825	-0.455228	-0.635571	-0.439257	-0.740744				258.5	3.37061	3.95327	5.01986	4.17914	4.32664	5.0633	3.05884	4.35943	5.35002		258.5	3.85597	4.46861	4.88799	5.75797	4.37965	3.43356	3.62831	4.60081	4.10713
	258	-0.781027	-0.513499	-0.629349	-0.308941	-0.554604	-0.429587	-0.703575	-0.43655	-0.751755				258	3.16872	3.70463	4.813	3.9005	4.16373	4.72111	2.78952	4.07167	5.16909		258	3.63732	4.29927	4.50656	5.20759	4.18213	3.1654	3.34556	4.23463	3.88281
	257.5	-0.806686	-0.519958	-0.640658	-0.329261	-0.531105	-0.38163	-0.73633	-0.465953	-0.792626				257.5	2.91505	3.44131	4.51616	3.54349	3.88237	4.39299	2.45133	3.7245	4.83433		257.5	3.26631	3.95849	4.03411	4.76881	3.7628	2.80866	2.95072	3.88102	3.62137
	257	-0.808306	-0.395274	-0.680717	-0.241235	-0.472447	-0.327209	-0.785483	-0.474697	-0.969037				257	2.55106	3.22628	4.29697	3.18154	3.69487	4.28272	2.2813	3.5719	4.5824		257	2.89023	3.67645	3.5756	4.45518	3.50128	2.44509	2.72041	3.63727	3.42184
	256.5	-0.850453	-0.405112	-0.814811	-0.288837	-0.560476	-0.401281	-0.888743	-0.516758	-1.0933				256.5	2.18394	2.97587	4.05811	2.70628	3.36599	3.9102	2.09349	3.19791	4.23447		256.5	2.73676	3.43093	3.19204	4.13665	3.26559	2.1345	2.46174	3.26257	3.21618
	256	-0.811532	-0.508049	-0.854675	-0.328182	-0.566908	-0.494245	-0.92051	-0.543959	-1.1042				256	1.99359	2.61079	3.78655	2.24897	3.13375	3.49973	1.87838	3.02932	4.09784		256	2.35799	3.13293	2.90695	3.83507	2.98269	1.79604	2.11392	3.05654	2.97593
	255.5	-0.710548	-0.564679	-0.805791	-0.342238	-0.445479	-0.495145	-0.860165	-0.491024	-1.03967				255.5	1.7901	2.30304	3.56414	1.77759	2.87892	3.28616	1.75318	2.75432	3.73418		255.5	1.90785	2.65427	2.40785	3.37903	2.54192	1.34337	1.68358	2.71887	2.71541
	255	-0.696213	-0.65331	-0.803081	-0.349867	-0.459253	-0.551479	-0.830463	-0.496278	-0.998727				255	1.38848	1.86901	3.16337	1.16163	2.40508	2.81556	1.39428	2.44576	3.36756		255	1.52788	2.33665	1.97212	2.95785	2.15629	0.933366	1.2326	2.37371	2.35036
	254.5	-0.619477	-0.635399	-0.779479	-0.349117	-0.447982	-0.695765	-0.933399	-0.483573	-0.938559				254.5	1.0328	1.46793	2.74509	0.636888	1.92066	2.49217	1.07367	2.10117	2.94091		254.5	1.31512	1.99523	1.61777	2.61719	1.72422	0.630617	0.909707	2.19691	2.06091
	254	-0.673916	-0.723399	-0.736005	-0.356675	-0.436906	-0.766027	-0.921311	-0.494273	-0.86848				254	0.669101	0.924536	2.04466	0.176932	1.40895	2.15973	0.734414	1.65042	2.59861		254	0.906773	1.5931	1.22982	1.98243	1.31018	0.124174	0.404557	1.70063	1.62795
	253.5	-0.694674	-0.772797	-0.761037	-0.353065	-0.453398	-0.794582	-0.8581	-0.479053	-0.832412				253.5	0.303879	0.478349	1.55504	-0.272537	1.05656	1.79169	0.380085	1.45356	2.21729		253.5	0.620887	1.22011	0.840311	1.50661	0.850513	-0.343475	0.131557	1.32142	1.23361
	253	-0.64777	-0.811606	-0.775822	-0.371112	-0.478353	-0.72609	-0.870806	-0.521335	-0.77255				253	-0.01258	0.147209	0.985969	-0.623274	0.708343	1.4871	-0.0161023	1.08139	1.75464		253	0.147944	0.897016	0.358381	1.04806	0.414605	-0.742397	-0.211584	0.950316	0.779194
	252.5	-0.761825	-0.730438	-0.780581	-0.31408	-0.516494	-0.765018	-0.908027	-0.465983	-0.899726				252.5	-0.311398	-0.327324	0.506297	-1.14258	0.208909	1.02099	-0.444671	0.632736	1.41851		252.5	-0.114229	0.711067	-0.0247416	0.671521	0.141049	-1.14987	-0.49413	0.741537	0.489616
	252	-0.727151	-0.745402	-0.853571	-0.253816	-0.474249	-0.827474	-0.929251	-0.479293	-0.955109				252	-0.686073	-0.639633	-0.0978335	-1.56933	-0.184303	0.59835	-0.958935	0.276077	0.94686		252	-0.324193	0.384178	-0.404477	0.215582	-0.133619	-1.47416	-0.83079	0.470564	0.216886
	251.5	-0.822	-0.94069	-0.808008	-0.407399	-0.534107	-0.894933	-1.04285	-0.66499	-1.02567				251.5	-0.720737	-0.87825	-0.601353	-2.06463	-0.570015	0.328664	-1.17789	0.00913767	0.526047		251.5	-0.682055	0.027359	-0.799101	-0.243259	-0.489432	-1.86764	-1.2852	0.132062	-0.165293
	251	-0.789307	-0.889331	-0.743476	-0.489514	-0.468018	-0.87679	-0.944765	-0.709021	-1.00849				251	-0.920309	-1.14145	-0.886272	-2.36286	-0.837908	-0.0772232	-1.54989	-0.158842	0.226759		251	-0.856659	-0.272075	-1.27162	-0.480287	-0.768507	-2.18491	-1.54267	-0.164244	-0.550458
	250.5	-0.833241	-0.842771	-0.85226	-0.465443	-0.52785	-0.858663	-1.13322	-0.731733	-1.12353				250.5	-1.26691	-1.57284	-1.29784	-2.8173	-1.2819	-0.477559	-1.90447	-0.580994	-0.320181		250.5	-1.11164	-0.645506	-1.58969	-0.873299	-1.1887	-2.38108	-1.67398	-0.404415	-0.691764
	250	-0.762229	-0.817804	-0.766675	-0.494404	-0.501859	-0.81856	-1.14187	-0.747478	-1.16564				250	-1.56222	-1.85803	-1.62998	-3.14926	-1.52333	-0.89213	-2.26432	-0.887948	-0.668112		250	-1.33234	-0.921053	-1.83247	-1.21031	-1.52233	-2.61705	-2.06283	-0.681406	-0.981326
	249.5	-0.811824	-0.783772	-0.736677	-0.541732	-0.442981	-0.789927	-1.17233	-0.758802	-1.15664				249.5	-1.8899	-2.16359	-1.95471	-3.6852	-1.8568	-1.14128	-2.55714	-1.20764	-0.974395		249.5	-1.55315	-1.19966	-2.35757	-1.56941	-1.89063	-3.04918	-2.40487	-1.02885	-1.39071
	249	-0.804717	-0.721997	-0.70477	-0.611226	-0.437143	-0.760416	-1.17539	-0.765882	-1.0585				249	-2.11452	-2.40577	-2.16965	-4.15091	-2.21493	-1.56449	-2.86413	-1.59233	-1.43905		249	-1.82797	-1.54986	-2.79042	-1.88844	-2.31141	-3.46841	-2.71198	-1.53359	-1.7508
	248.5	-0.900274	-0.772241	-0.810698	-0.749916	-0.461163	-0.880467	-1.19042	-0.964164	-1.11514				248.5	-2.45688	-2.67021	-2.44993	-4.36236	-2.52558	-1.89336	-3.15462	-1.97302	-1.83607		248.5	-2.10914	-1.81946	-3.05322	-2.30709	-2.75999	-3.88647	-3.08279	-1.805	-2.1334
	248	-0.896149	-0.722977	-0.831072	-0.60044	-0.52484	-0.822335	-1.22891	-0.839934	-1.07034				248	-2.84263	-2.99691	-2.60769	-4.77595	-2.71174	-2.1329	-3.4208	-2.22714	-2.03499		248	-2.37455	-1.91137	-3.26963	-2.5485	-3.08407	-4.21897	-3.15925	-1.9838	-2.20521
	247.5	-0.955285	-0.750398	-0.824209	-0.604002	-0.550084	-0.879494	-1.1639	-0.809407	-1.03412				247.5	-3.23257	-3.20456	-2.86449	-5.09481	-2.8882	-2.36403	-3.57894	-2.52396	-2.31531		247.5	-2.52899	-2.09241	-3.64794	-2.80049	-3.28506	-4.49943	-3.41109	-2.37379	-2.40015
	247	-1.04125	-0.724244	-0.72803	-0.631144	-0.493959	-0.892259	-1.16874	-0.758275	-1.0839				247	-3.31524	-3.36927	-3.10951	-5.28802	-3.04902	-2.63953	-3.75671	-2.6934	-2.43824		247	-2.61688	-2.36069	-4.01049	-3.09557	-3.55111	-4.7881	-3.63555	-2.64496	-2.62927
	246.5	-1.0236	-0.78008	-0.765895	-0.631877	-0.536669	-0.913716	-1.06071	-0.790401	-1.03056				246.5	-3.36819	-3.4751	-3.18344	-5.40911	-3.21159	-2.78615	-4.02315	-2.91334	-2.66812		246.5	-2.88208	-2.61471	-4.23211	-3.35372	-3.86762	-4.97764	-3.968	-2.8597	-2.93795
	246	-1.09951	-0.865057	-0.787542	-0.67782	-0.549267	-0.942304	-1.0392	-0.823313	-1.07791				246	-3.59321	-3.48995	-3.43535	-5.56557	-3.43374	-2.94414	-4.27186	-3.12569	-2.83962		246	-3.13191	-2.93519	-4.4676	-3.68467	-4.22023	-5.20319	-4.16843	-3.2287	-3.19714
	245.5	-0.992829	-0.827422	-0.694949	-0.592752	-0.514787	-0.93945	-0.934368	-0.743644	-1.00133				245.5	-3.60984	-3.64156	-3.66971	-5.72726	-3.61209	-3.0431	-4.47009	-3.2556	-3.07323		245.5	-3.33679	-3.24598	-4.68494	-3.94213	-4.38028	-5.45409	-4.44127	-3.5899	-3.29985
	245	-0.938313	-0.806926	-0.682879	-0.526173	-0.549677	-0.913015	-0.842921	-0.687864	-1.03862				245	-3.72258	-3.82276	-3.86327	-5.78009	-3.7521	-3.16812	-4.53911	-3.49089	-3.31424		245	-3.45239	-3.39719	-4.72382	-4.03645	-4.49866	-5.57332	-4.66669	-3.84231	-3.48463
	244.5	-0.831405	-0.797524	-0.707407	-0.591516	-0.525395	-0.936215	-0.810725	-0.801953	-1.09539				244.5	-3.78006	-3.8633	-3.97216	-5.90553	-3.94725	-3.33324	-4.70425	-3.70252	-3.48731		244.5	-3.41078	-3.54237	-4.80742	-4.06786	-4.56993	-5.6563	-4.70055	-3.96692	-3.78097
	244	-0.820106	-0.829049	-0.746468	-0.657454	-0.490105	-0.972841	-0.771881	-0.885708	-1.09611				244	-3.8108	-3.95535	-4.10054	-6.01458	-4.11068	-3.50967	-4.8783	-3.78162	-3.51508		244	-3.66368	-3.66829	-4.84068	-4.23058	-4.72405	-5.89531	-4.93796	-4.05331	-4.01476
	243.5	-0.845115	-0.867665	-0.852247	-0.611091	-0.483749	-0.942622	-0.839114	-0.911248	-1.04201				243.5	-3.97346	-4.08335	-4.18441	-6.03931	-4.29718	-3.51695	-5.05861	-3.90744	-3.67099		243.5	-3.65008	-3.58673	-4.60617	-4.0575	-4.64352	-5.81444	-4.90118	-3.91765	-4.05545
	243	-0.927635	-0.860403	-0.888389	-0.610318	-0.497838	-0.946082	-0.910103	-0.894441	-1.11537				243	-3.9922	-4.22383	-4.2778	-6.12016	-4.39025	-3.65297	-5.03086	-4.05243	-3.69864		243	-3.50386	-3.55237	-4.64823	-4.08085	-4.62308	-5.94564	-4.95698	-4.02446	-4.00469
	242.5	-0.88716	-0.906798	-0.881448	-0.661931	-0.511573	-1.06237	-0.845296	-0.953087	-1.11769				242.5	-3.96194	-4.39459	-4.30841	-6.05043	-4.47236	-3.67798	-5.0105	-4.17565	-3.76343		242.5	-3.46386	-3.43071	-4.5398	-4.00234	-4.62103	-5.8366	-5.09829	-4.02161	-4.22301
	242	-0.987419	-0.907247	-1.07359	-0.688708	-0.555	-1.058	-0.919471	-1.05677	-1.12651				242	-4.08543	-4.41298	-4.22688	-6.12908	-4.49826	-3.64128	-5.09574	-4.15707	-3.75504		242	-3.55363	-3.47896	-4.5869	-4.10026	-4.84815	-5.9165	-5.17935	-3.99517	-4.37964
	241.5	-0.993567	-0.906478	-1.0853	-0.746373	-0.477946	-1.02529	-0.891782	-1.04017	-1.10306				241.5	-4.09152	-4.26746	-4.19239	-6.11243	-4.58326	-3.70598	-5.12864	-4.30352	-3.63136		241.5	-3.62264	-3.41065	-4.4953	-4.12566	-4.70363	-5.9447	-5.27214	-4.06301	-4.45286
	241	-1.05175	-0.943254	-1.11309	-0.752658	-0.515185	-1.0099	-0.896114	-0.988011	-1.13386				241	-3.93982	-4.27926	-4.06162	-6.02752	-4.49576	-3.55255	-4.98666	-4.2159	-3.66501		241	-3.51123	-3.3483	-4.50513	-4.01477	-4.60983	-5.834	-5.21685	-4.10006	-4.42601
	240.5	-0.967622	-0.913726	-1.05615	-0.717032	-0.558888	-0.971604	-0.897905	-0.997072	-1.13995				240.5	-3.78388	-4.23771	-3.99406	-6.00605	-4.38763	-3.38319	-4.93541	-4.19638	-3.66666		240.5	-3.4603	-3.40816	-4.55414	-3.89087	-4.67106	-5.85793	-5.27802	-4.01563	-4.50027
	240	-1.03182	-1.0096	-0.967859	-0.786816	-0.68528	-1.10518	-0.959053	-1.11547	-1.28802				240	-3.70059	-4.06562	-3.84371	-6.05785	-4.36064	-3.44193	-4.94901	-4.08899	-3.57682		240	-3.39831	-3.43905	-4.4607	-3.87287	-4.68665	-5.78276	-5.13699	-4.06406	-4.39065
	239.5	-0.933255	-1.01746	-1.05076	-0.823185	-0.645074	-1.09217	-0.877913	-1.14306	-1.24579				239.5	-3.57867	-4.11695	-3.80057	-6.093	-4.28952	-3.44813	-5.01235	-4.05955	-3.4833		239.5	-3.40167	-3.33661	-4.23167	-3.7044	-4.57955	-5.70598	-5.04479	-4.0907	-4.32843
	239	-0.98147	-1.01994	-1.04815	-0.877661	-0.737225	-1.11308	-0.950039	-1.23638	-1.33449				239	-3.52268	-4.02662	-3.68551	-5.98045	-4.30227	-3.42375	-5.07165	-4.0569	-3.42287		239	-3.23709	-3.24324	-4.13359	-3.51042	-4.47541	-5.73566	-4.89011	-3.96732	-4.14939
	238.5	-1.04565	-1.04848	-1.04205	-0.838341	-0.760437	-1.08822	-0.959404	-1.19629	-1.42662				238.5	-3.36029	-3.8325	-3.53152	-5.88283	-4.11662	-3.30447	-5.00198	-3.94276	-3.35027		238.5	-3.14115	-3.09606	-4.1272	-3.40133	-4.32463	-5.77378	-4.8839	-3.86142	-4.06659
	238	-1.06729	-0.98694	-1.03342	-0.77093	-0.868645	-1.02027	-1.10449	-1.22342	-1.45727				238	-3.46157	-3.83175	-3.50097	-5.88838	-4.11474	-3.35283	-5.20391	-3.91133	-3.4536		238	-3.06757	-3.17001	-3.99457	-3.26027	-4.3165	-5.74461	-4.92455	-3.83549	-4.08777
	237.5	-1.21529	-1.0025	-1.0436	-0.796411	-0.91228	-1.04306	-1.23639	-1.18035	-1.58972				237.5	-3.57014	-3.786	-3.5215	-5.85629	-4.13379	-3.49491	-5.22926	-4.03118	-3.42794		237.5	-3.08951	-3.13499	-3.9985	-3.30253	-4.27159	-5.78671	-5.00308	-3.88838	-4.09099
	237	-1.22427	-0.994358	-1.0623	-0.789857	-0.961987	-1.02497	-1.25481	-1.10732	-1.63969				237	-3.48104	-3.73791	-3.42098	-5.87879	-3.97886	-3.40278	-5.28893	-4.07379	-3.2883		237	-3.02135	-2.97204	-3.74446	-3.20872	-4.03001	-5.70917	-4.91027	-3.78806	-3.91039
	236.5	-1.29292	-0.846841	-1.13367	-0.748678	-0.91505	-1.02197	-1.40572	-1.06306	-1.64607				236.5	-3.45623	-3.60118	-3.20829	-5.73053	-3.84146	-3.23322	-5.20564	-3.90567	-3.20655		236.5	-2.85035	-2.91187	-3.56304	-3.12441	-3.93497	-5.78102	-4.8642	-3.57438	-3.95341
	236	-1.35724	-0.796746	-1.09128	-0.587825	-0.981591	-1.00016	-1.50171	-0.940951	-1.65164				236	-3.38171	-3.3893	-3.1132	-5.59596	-3.78587	-3.08697	-5.03457	-3.85236	-3.07046		236	-2.67933	-2.93812	-3.36663	-2.91796	-3.82891	-5.64743	-4.8716	-3.42536	-3.79511
	235.5	-1.4537	-0.804434	-1.0236	-0.622192	-0.9973	-1.05474	-1.63175	-0.960831	-1.61204				235.5	-3.30915	-3.24999	-2.87976	-5.44688	-3.56705	-2.83549	-4.87653	-3.63178	-2.82293		235.5	-2.61559	-2.8001	-3.18744	-2.74464	-3.71278	-5.55145	-4.71875	-3.29796	-3.83818
	235	-1.41022	-0.817458	-1.0554	-0.651154	-1.15953	-1.12979	-1.76167	-0.990414	-1.68441				235	-3.22731	-3.27888	-2.68705	-5.19331	-3.39435	-2.74243	-4.77387	-3.5141	-2.65628		235	-2.56217	-2.77144	-2.97788	-2.65874	-3.58277	-5.40136	-4.51921	-3.2007	-3.6521
	234.5	-1.3549	-0.85028	-1.1291	-0.64429	-1.08831	-1.15182	-1.66713	-1.03426	-1.64168				234.5	-2.98081	-3.05983	-2.52446	-5.09706	-3.16731	-2.5474	-4.5379	-3.41066	-2.32258		234.5	-2.41254	-2.66091	-2.90929	-2.56667	-3.50643	-5.30191	-4.40402	-3.0559	-3.44645
	234	-1.35229	-0.865678	-1.2128	-0.58839	-1.0712	-1.17247	-1.65668	-1.06953	-1.64842				234	-2.82983	-2.95114	-2.29358	-4.91223	-3.01909	-2.3566	-4.31488	-3.14337	-2.25691		234	-2.17709	-2.62636	-2.5841	-2.39123	-3.30526	-5.2204	-4.18426	-2.79197	-3.21049
	233.5	-1.37215	-0.922265	-1.26527	-0.653653	-1.18529	-1.18904	-1.66065	-1.06662	-1.59633				233.5	-2.75889	-2.77982	-2.15026	-4.74364	-2.93314	-2.30162	-4.12214	-3.00903	-2.16516		233.5	-2.10204	-2.5641	-2.60939	-2.19512	-3.2237	-5.14488	-4.20691	-2.84915	-3.06503
	233	-1.27007	-1.06508	-1.16625	-0.748142	-1.07486	-1.23794	-1.59188	-1.19348	-1.5765				233	-2.67909	-2.68441	-2.0454	-4.68451	-2.869	-2.09868	-4.11827	-2.78785	-2.04288		233	-2.03474	-2.57717	-2.59637	-2.01973	-3.03937	-4.94635	-4.04313	-2.80783	-2.97251
	232.5	-1.28834	-1.13665	-1.19691	-0.804075	-1.05496	-1.26975	-1.53312	-1.23178	-1.63125				232.5	-2.56007	-2.43545	-1.85765	-4.4538	-2.63796	-1.94263	-4.02714	-2.62612	-1.99116		232.5	-1.93918	-2.45579	-2.43137	-1.88787	-2.86252	-4.87492	-3.89337	-2.57316	-2.74322
	232	-1.32186	-1.07255	-1.35519	-0.681235	-1.03546	-1.21711	-1.55636	-1.1983	-1.69196				232	-2.31607	-2.23147	-1.70082	-4.32391	-2.49404	-1.79891	-3.86021	-2.5689	-1.8082		232	-1.8363	-2.48988	-2.31803	-1.63575	-2.8312	-4.79486	-3.86267	-2.54274	-2.53137
	231.5	-1.47076	-1.17054	-1.46341	-0.769434	-1.09028	-1.29676	-1.64359	-1.20474	-1.88226				231.5	-2.27001	-2.1262	-1.49669	-4.24317	-2.3314	-1.55301	-3.67349	-2.34334	-1.64236		231.5	-1.79512	-2.2811	-2.26898	-1.53028	-2.65912	-4.79074	-3.79675	-2.42625	-2.46662
	231	-1.609	-1.29802	-1.47536	-0.86165	-1.12259	-1.39143	-1.73215	-1.19563	-1.92781				231	-2.20582	-1.91692	-1.34613	-4.04533	-2.21691	-1.43299	-3.67693	-2.12057	-1.6087		231	-1.6091	-2.19335	-2.15929	-1.17988	-2.41524	-4.58721	-3.54341	-2.24941	-2.27367
	230.5	-1.61286	-1.17003	-1.46502	-0.808198	-1.0903	-1.26483	-1.72304	-1.16799	-1.86233				230.5	-1.99232	-1.71965	-1.15025	-3.93437	-1.93675	-1.15276	-3.67081	-1.9569	-1.35796		230.5	-1.55685	-2.18396	-2.04533	-0.894749	-2.28558	-4.4186	-3.41951	-2.01228	-2.13984
	230	-1.60325	-1.09059	-1.4576	-0.811884	-1.05667	-1.32338	-1.68505	-1.15334	-2.01092				230	-2.02892	-1.56898	-0.844647	-3.81466	-1.80895	-0.927666	-3.63505	-1.86408	-1.18062		230	-1.43926	-2.13181	-1.85644	-0.763378	-2.12693	-4.40537	-3.29425	-1.90183	-2.07858

## Sheet: A1-C
														A1-C	GGTGAAAAGCCCCTTGCCCGTTCCCGGGACCCCTTACATGATTCCTCCCGG										A1-C(2)	GGTGAAAAGCCCCTTGCCCGTTCCCGGGACCCCTTACATGATTCCTCCCGG
	10 mM Sodium cocodylate 100 mM KCl pH as indicated													10 uM DNA in 10 mM Sodium cocodylate 100 mM KCl pH as indicated											10 uM DNA in 10 mM Sodium cocodylate 100 mM KCl pH as indicated
	Wavelength (nm)	pH4.0	pH4.5	pH5.0	pH5.5	pH6.0	pH6.5	pH7.0	pH7.5	pH8.0				Wavelength (nm)	pH4.0	pH4.5	pH5.0	pH5.5	pH6.0	pH6.5	pH7.0	pH7.5	pH8.0		Wavelength (nm)	pH4.0	pH4.5	pH5.0	pH5.5	pH6.0	pH6.5	pH7.0	pH7.5	pH8.0
	320	-0.549372	-0.44259	-0.444013	-0.316249	-0.096254	-0.275198	-0.612617	-0.426415	-0.497735				320	-1.40155	-0.511181	-1.65001	-0.31946	-0.37273	-0.364165	-0.686975	-0.655028	-0.873485		320	-1.30456	-1.77292	-1.92833	-0.967003	-1.53699	-1.84572	-1.53148	-1.47001	-2.8382
	319.5	-0.526734	-0.475987	-0.442656	-0.395023	-0.168519	-0.399778	-0.629059	-0.482964	-0.547076				319.5	-1.33235	-0.534312	-1.67251	-0.278631	-0.394976	-0.316518	-0.654336	-0.596345	-0.863157		319.5	-1.29398	-1.80099	-2.01212	-1.0727	-1.63301	-1.9622	-1.54777	-1.47936	-2.97733
	319	-0.62468	-0.474134	-0.532591	-0.356795	-0.195642	-0.443316	-0.688049	-0.401365	-0.646795				319	-1.31929	-0.521414	-1.76465	-0.279195	-0.413117	-0.411861	-0.676355	-0.673928	-0.98925		319	-1.3606	-1.81229	-2.06463	-1.07313	-1.6649	-1.99905	-1.58975	-1.49695	-2.96922
	318.5	-0.751897	-0.469378	-0.578126	-0.332706	-0.344656	-0.445464	-0.756544	-0.337587	-0.756691				318.5	-1.22297	-0.432883	-1.73511	-0.188802	-0.394211	-0.315497	-0.624054	-0.607486	-0.869028		318.5	-1.40784	-1.75974	-2.04966	-1.10877	-1.67685	-2.06772	-1.63353	-1.50529	-2.92582
	318	-0.734265	-0.457039	-0.599214	-0.359973	-0.286257	-0.455483	-0.816107	-0.2856	-0.756486				318	-1.15548	-0.458581	-1.60835	-0.0384184	-0.311133	-0.201514	-0.620848	-0.475353	-0.820907		318	-1.39163	-1.72	-2.09994	-1.17334	-1.77082	-2.13366	-1.72498	-1.48654	-3.0421
	317.5	-0.791599	-0.427104	-0.579007	-0.312405	-0.324255	-0.440959	-0.820347	-0.254607	-0.846262				317.5	-1.05113	-0.358987	-1.50722	-0.029572	-0.261813	-0.246796	-0.543404	-0.469695	-0.787638		317.5	-1.31797	-1.62432	-2.03937	-1.11577	-1.79153	-2.03511	-1.69678	-1.37127	-2.92706
	317	-0.821737	-0.374613	-0.619189	-0.278508	-0.235684	-0.461445	-0.8446	-0.240353	-0.845611				317	-1.04226	-0.372199	-1.45168	0.0145199	-0.338783	-0.167235	-0.513376	-0.471322	-0.827672		317	-1.2281	-1.6297	-1.9011	-1.09857	-1.68504	-1.98326	-1.67498	-1.36582	-2.79554
	316.5	-0.860378	-0.480628	-0.6536	-0.353054	-0.176176	-0.517854	-0.871371	-0.305355	-0.845887				316.5	-1.06615	-0.328596	-1.48483	0.0206692	-0.38599	-0.309985	-0.577987	-0.521121	-0.86259		316.5	-1.15045	-1.57016	-1.90138	-1.09307	-1.6792	-1.8904	-1.60462	-1.40005	-2.79177
	316	-0.953292	-0.457307	-0.71631	-0.331528	-0.301693	-0.466071	-1.00701	-0.243666	-0.907914				316	-1.01894	-0.258366	-1.39375	0.0486386	-0.294536	-0.251279	-0.522213	-0.528287	-0.928639		316	-1.08321	-1.52542	-1.80805	-1.00347	-1.65722	-1.79705	-1.54137	-1.32474	-2.76457
	315.5	-0.981019	-0.364607	-0.714792	-0.342542	-0.32785	-0.445865	-0.969314	-0.260724	-0.873807				315.5	-1.10774	-0.255809	-1.39997	0.0470441	-0.35454	-0.370166	-0.582331	-0.575935	-0.999438		315.5	-1.12147	-1.50257	-1.80228	-1.08155	-1.75919	-1.88474	-1.66122	-1.38482	-2.74851
	315	-1.07901	-0.367029	-0.774282	-0.309953	-0.35006	-0.421992	-0.985687	-0.360271	-0.977856				315	-1.06039	-0.260454	-1.38193	0.0259102	-0.329717	-0.472344	-0.642418	-0.595818	-1.06776		315	-0.904189	-1.36932	-1.58925	-0.878271	-1.62489	-1.74524	-1.54618	-1.26678	-2.65436
	314.5	-1.11135	-0.428528	-0.711952	-0.333975	-0.364106	-0.435061	-1.09367	-0.379399	-1.05661				314.5	-1.06835	-0.120082	-1.275	0.0654337	-0.333773	-0.461182	-0.564665	-0.570198	-1.06239		314.5	-0.873141	-1.35091	-1.49823	-0.797621	-1.60621	-1.72068	-1.53258	-1.31039	-2.65547
	314	-1.14131	-0.412424	-0.692253	-0.319765	-0.374578	-0.429645	-1.08394	-0.399728	-1.0532				314	-1.11334	-0.133294	-1.2743	0.115075	-0.328066	-0.373027	-0.616173	-0.555085	-1.09585		314	-0.927713	-1.36179	-1.49867	-0.816001	-1.6517	-1.82621	-1.52231	-1.38548	-2.79361
	313.5	-1.22882	-0.454762	-0.663153	-0.346856	-0.487555	-0.445638	-1.11285	-0.369771	-1.07377				313.5	-0.971402	0.0258391	-1.23047	0.185813	-0.274952	-0.429824	-0.610828	-0.423174	-1.10541		313.5	-0.952851	-1.37172	-1.58366	-0.872805	-1.66734	-1.92494	-1.74689	-1.47273	-2.98416
	313	-1.22724	-0.408297	-0.688539	-0.390678	-0.502724	-0.437994	-1.04516	-0.395364	-1.04063				313	-0.888594	0.181094	-1.14482	0.233391	-0.266811	-0.349518	-0.618179	-0.366921	-1.13933		313	-0.837026	-1.22953	-1.42027	-0.756517	-1.5248	-1.84085	-1.7431	-1.42199	-2.94065
	312.5	-1.11672	-0.405667	-0.544143	-0.348606	-0.380458	-0.416826	-0.95705	-0.420491	-0.847178				312.5	-0.764784	0.231726	-1.09452	0.312581	-0.279404	-0.354689	-0.623508	-0.348021	-1.11833		312.5	-0.728785	-1.1403	-1.36859	-0.756173	-1.46012	-1.84872	-1.80029	-1.46528	-3.03693
	312	-1.21944	-0.342164	-0.616137	-0.326812	-0.433439	-0.368907	-1.02756	-0.36254	-0.868818				312	-0.619635	0.302162	-0.938422	0.344142	-0.264397	-0.309498	-0.560199	-0.333235	-1.00105		312	-0.621978	-1.01276	-1.235	-0.68948	-1.28975	-1.83197	-1.72415	-1.43399	-3.05082
	311.5	-1.11254	-0.225319	-0.512033	-0.332817	-0.397922	-0.330432	-0.96669	-0.358516	-0.684758				311.5	-0.409756	0.457738	-0.782942	0.507439	-0.176278	-0.228222	-0.502739	-0.327723	-0.990642		311.5	-0.504847	-0.879624	-1.14156	-0.66453	-1.23567	-1.88154	-1.64311	-1.43614	-3.0935
	311	-1.13552	-0.188221	-0.495716	-0.314858	-0.398933	-0.377938	-0.85045	-0.348159	-0.648857				311	-0.233492	0.63723	-0.677758	0.669392	-0.166623	-0.199655	-0.507723	-0.364703	-0.925516		311	-0.224835	-0.575284	-0.949887	-0.516644	-1.09687	-1.7925	-1.52517	-1.32432	-2.97908
	310.5	-1.04287	-0.188312	-0.461873	-0.323203	-0.347039	-0.381466	-0.905471	-0.383747	-0.59027				310.5	-0.0761346	0.811412	-0.575523	0.7983	-0.0806966	-0.213661	-0.40012	-0.349178	-0.930146		310.5	0.0767193	-0.329777	-0.676942	-0.197062	-0.999247	-1.65169	-1.34456	-1.14603	-2.78884
	310	-0.966481	-0.243603	-0.413149	-0.293618	-0.323152	-0.349911	-0.896482	-0.433399	-0.541369				310	0.0618248	0.938308	-0.465364	0.872294	0.0230791	-0.185051	-0.435159	-0.501871	-0.922923		310	0.39826	-0.0688436	-0.398834	-0.0486931	-0.901648	-1.46789	-1.17054	-1.07777	-2.68797
	309.5	-0.960265	-0.278233	-0.468904	-0.294046	-0.389308	-0.382264	-0.941026	-0.336925	-0.624896				309.5	0.252129	1.12882	-0.265552	1.04209	0.0675737	-0.140813	-0.433734	-0.454682	-0.810959		309.5	0.6525	0.291184	-0.0838012	0.156211	-0.798662	-1.45143	-1.04723	-0.902416	-2.52763
	309	-0.894007	-0.309758	-0.427804	-0.2862	-0.359328	-0.362416	-0.827335	-0.294613	-0.598398				309	0.548248	1.38685	-0.0851873	1.2836	0.257817	-0.0788192	-0.392191	-0.544278	-0.768494		309	0.932092	0.520028	0.166332	0.458734	-0.743694	-1.46085	-1.09337	-0.827989	-2.52494
	308.5	-0.900714	-0.396829	-0.465714	-0.294212	-0.302696	-0.347517	-0.892123	-0.226713	-0.685506				308.5	0.668307	1.53198	0.116532	1.52367	0.341312	-0.0853331	-0.432927	-0.557579	-0.823406		308.5	1.21911	0.819125	0.426569	0.705328	-0.586708	-1.38067	-1.05938	-0.771665	-2.39997
	308	-0.91901	-0.558105	-0.492925	-0.392199	-0.324712	-0.402272	-0.891248	-0.31556	-0.782684				308	0.862313	1.76852	0.279469	1.69951	0.355787	-0.103369	-0.463203	-0.554959	-0.838104		308	1.39646	1.03414	0.60746	0.94828	-0.538621	-1.35631	-1.08222	-0.699643	-2.38263
	307.5	-0.887073	-0.541249	-0.616095	-0.455837	-0.266042	-0.409241	-0.871289	-0.281184	-0.895369				307.5	1.1101	2.03328	0.527059	1.84001	0.446917	-0.124691	-0.50713	-0.602965	-0.942798		307.5	1.563	1.1008	0.723378	1.10784	-0.607953	-1.43733	-1.21778	-0.805962	-2.56827
	307	-0.959339	-0.573687	-0.614017	-0.479373	-0.27365	-0.413411	-0.893818	-0.262789	-1.00405				307	1.27961	2.24183	0.870686	2.08888	0.489053	-0.0693769	-0.537931	-0.53057	-0.90214		307	1.85236	1.47421	0.98608	1.37056	-0.507842	-1.40777	-1.13626	-0.731705	-2.54794
	306.5	-0.965949	-0.628238	-0.56532	-0.517738	-0.111132	-0.461412	-0.772018	-0.346488	-0.954937				306.5	1.60703	2.61902	1.19793	2.38003	0.619763	-0.0292286	-0.400639	-0.377582	-0.792953		306.5	2.16497	1.60855	1.17697	1.48046	-0.410058	-1.46649	-1.17037	-0.723828	-2.55712
	306	-1.02399	-0.600264	-0.579552	-0.525375	-0.115476	-0.401997	-0.81572	-0.364944	-0.904114				306	1.84572	2.80247	1.39084	2.57153	0.68523	-0.0257376	-0.468985	-0.396929	-0.853594		306	2.46867	1.79892	1.40499	1.78117	-0.305317	-1.42845	-1.09892	-0.75471	-2.56406
	305.5	-1.05607	-0.52256	-0.70242	-0.513427	-0.131925	-0.3065	-0.831336	-0.415626	-1.04627				305.5	2.01687	3.04938	1.6451	2.80968	0.68135	0.0321992	-0.435886	-0.358155	-0.904451		305.5	2.76016	2.09627	1.63621	1.95518	-0.269851	-1.42033	-0.997556	-0.722818	-2.55541
	305	-0.993042	-0.452175	-0.711537	-0.528796	-0.122023	-0.357721	-0.809949	-0.442411	-0.985065				305	2.34482	3.40851	1.90961	3.0203	0.785831	0.0771885	-0.431805	-0.350553	-0.859003		305	2.99907	2.28365	1.86826	2.12075	-0.244446	-1.41479	-1.00102	-0.791474	-2.57874
	304.5	-0.962605	-0.33097	-0.677999	-0.498731	-0.0947085	-0.372237	-0.784379	-0.393586	-0.889636				304.5	2.5657	3.66188	2.14349	3.17791	0.850627	0.140069	-0.388075	-0.408237	-0.944506		304.5	3.43235	2.70933	2.22045	2.35794	-0.145199	-1.34505	-0.920545	-0.762496	-2.51607
	304	-0.927976	-0.34848	-0.563008	-0.344204	-0.114702	-0.289201	-0.830891	-0.313796	-0.892492				304	2.80703	3.91427	2.42657	3.43046	0.906251	0.130461	-0.407205	-0.457074	-0.889596		304	3.7715	3.14042	2.54969	2.67899	0.0323187	-1.23398	-0.895155	-0.63611	-2.37569
	303.5	-0.928674	-0.27874	-0.611978	-0.3229	-0.23379	-0.297837	-0.808393	-0.352371	-0.893813				303.5	3.10505	4.22689	2.64521	3.64786	0.964304	0.088463	-0.4155	-0.49101	-0.897207		303.5	4.03363	3.4222	2.81236	2.89668	0.0510751	-1.29363	-0.952572	-0.655112	-2.41198
	303	-0.739869	-0.304943	-0.504035	-0.396579	-0.135757	-0.325787	-0.726962	-0.331547	-0.838376				303	3.28317	4.45543	2.86234	3.90296	1.00856	0.0335808	-0.446336	-0.453636	-0.897685		303	4.24168	3.78779	3.11803	3.14455	0.137928	-1.1774	-0.955233	-0.648062	-2.40047
	302.5	-0.841392	-0.316229	-0.621754	-0.397341	-0.17449	-0.468744	-0.741669	-0.375004	-0.893218				302.5	3.55873	4.75158	3.128	4.11336	1.07632	0.0267327	-0.361882	-0.451346	-0.944689		302.5	4.54123	4.05322	3.35802	3.35151	0.274867	-1.18077	-0.926754	-0.600941	-2.38857
	302	-0.795637	-0.460276	-0.569512	-0.420292	-0.214376	-0.554025	-0.713728	-0.368706	-0.822823				302	3.80328	5.08912	3.34235	4.36605	1.08079	0.0113832	-0.307411	-0.416197	-0.807496		302	4.83526	4.36926	3.58554	3.64299	0.349552	-1.08338	-0.910368	-0.594269	-2.36843
	301.5	-0.797179	-0.535327	-0.543229	-0.425177	-0.277986	-0.622223	-0.629699	-0.343008	-0.809153				301.5	4.08949	5.39809	3.597	4.53801	1.10752	-0.0295684	-0.395953	-0.438751	-0.835573		301.5	5.06775	4.62094	3.78345	3.86173	0.426434	-1.06834	-0.886413	-0.525257	-2.4518
	301	-0.829495	-0.574422	-0.6106	-0.399524	-0.309418	-0.579245	-0.670925	-0.380368	-0.856225				301	4.42078	5.7271	3.84912	4.82567	1.1546	-0.00700283	-0.348243	-0.29888	-0.732201		301	5.24176	4.79079	4.00896	4.06765	0.420319	-1.10673	-0.869233	-0.483879	-2.46207
	300.5	-0.763475	-0.624361	-0.52584	-0.529839	-0.297671	-0.566538	-0.649748	-0.425859	-0.739076				300.5	4.76829	5.94713	4.08022	5.05747	1.23384	0.0358164	-0.282813	-0.267677	-0.721839		300.5	5.57709	5.08647	4.26073	4.31628	0.548188	-1.0177	-0.746106	-0.513852	-2.40346
	300	-0.778627	-0.631262	-0.611659	-0.548051	-0.298091	-0.53025	-0.705515	-0.406841	-0.711234				300	5.10259	6.20814	4.34304	5.22018	1.35943	0.0692899	-0.268207	-0.250295	-0.702742		300	5.83592	5.24896	4.46587	4.48167	0.494628	-1.01598	-0.780139	-0.52707	-2.46235
	299.5	-0.732717	-0.614519	-0.6956	-0.541706	-0.357225	-0.578299	-0.788948	-0.456522	-0.75148				299.5	5.41684	6.45278	4.51547	5.42482	1.42975	0.0603711	-0.179244	-0.23097	-0.685908		299.5	6.2642	5.62519	4.81282	4.81213	0.658438	-0.879249	-0.643786	-0.432775	-2.33579
	299	-0.7142	-0.533852	-0.726739	-0.428323	-0.328789	-0.489854	-0.828004	-0.425427	-0.765762				299	5.67851	6.73068	4.86604	5.66404	1.57739	0.170295	-0.135069	-0.171359	-0.663669		299	6.5753	5.93421	5.18096	5.07187	0.811979	-0.761203	-0.588106	-0.383391	-2.31108
	298.5	-0.626376	-0.480319	-0.707341	-0.370298	-0.260931	-0.479664	-0.867761	-0.450191	-0.743548				298.5	6.03764	6.96884	5.19126	5.96003	1.78331	0.243954	-0.0815107	-0.0849494	-0.658859		298.5	6.86287	6.21596	5.47816	5.36686	0.871207	-0.734529	-0.473897	-0.387183	-2.31778
	298	-0.625974	-0.493349	-0.727184	-0.371462	-0.250356	-0.557707	-0.920747	-0.520805	-0.764689				298	6.33987	7.22503	5.44308	6.18515	1.84575	0.291399	-0.0590982	-0.0589202	-0.669575		298	7.22791	6.52477	5.85825	5.71269	0.978944	-0.660854	-0.433473	-0.348208	-2.27266
	297.5	-0.660307	-0.591365	-0.834636	-0.467759	-0.270883	-0.668191	-0.941005	-0.643096	-0.841088				297.5	6.56458	7.45315	5.65701	6.40472	1.93479	0.293142	-0.0129896	-0.0756306	-0.63379		297.5	7.57842	6.99976	6.23221	6.11924	1.25174	-0.444559	-0.284349	-0.160144	-2.1338
	297	-0.689935	-0.547665	-0.901524	-0.43744	-0.302917	-0.714415	-0.924248	-0.636159	-0.934175				297	6.86473	7.74486	5.89238	6.65741	2.0506	0.411215	0.0773514	-0.0100381	-0.626417		297	7.87025	7.26579	6.47945	6.36132	1.36508	-0.436221	-0.178593	-0.137706	-2.07617
	296.5	-0.757552	-0.621251	-0.869901	-0.406819	-0.306229	-0.793452	-0.879501	-0.685156	-0.996602				296.5	7.16428	8.00597	6.16354	6.87616	2.06154	0.491392	0.112718	0.0421638	-0.613141		296.5	8.22582	7.69905	6.80927	6.67377	1.4861	-0.312508	-0.0227156	0.0327111	-1.94507
	296	-0.814792	-0.636453	-0.834245	-0.436383	-0.313542	-0.780311	-0.925767	-0.694979	-0.968212				296	7.51155	8.266	6.43796	7.14236	2.28344	0.606744	0.202269	0.152235	-0.484436		296	8.51913	8.01006	7.08611	6.8869	1.57132	-0.308168	0.0769438	0.102641	-1.8635
	295.5	-0.891565	-0.663925	-0.800389	-0.503325	-0.378572	-0.861318	-0.919452	-0.76935	-1.03818				295.5	7.78493	8.52844	6.63155	7.36415	2.35991	0.652658	0.322778	0.226454	-0.347		295.5	8.71643	8.20751	7.33883	7.06101	1.58148	-0.303939	0.163323	0.190902	-1.8166
	295	-0.982872	-0.659651	-0.801484	-0.554575	-0.441816	-0.79947	-0.997279	-0.732832	-1.03923				295	8.03211	8.85781	6.74305	7.56427	2.45574	0.734239	0.459836	0.370779	-0.260203		295	9.14985	8.495	7.67674	7.27387	1.77715	-0.123145	0.380002	0.376775	-1.59278
	294.5	-0.983308	-0.619469	-0.773804	-0.473749	-0.509544	-0.719428	-0.942023	-0.671744	-1.08413				294.5	8.2638	9.07311	6.99273	7.7139	2.68657	0.94954	0.69892	0.531816	-0.0917626		294.5	9.50316	8.85444	7.96475	7.49175	1.87571	0.151909	0.56417	0.585697	-1.36633
	294	-0.956236	-0.618384	-0.72757	-0.480184	-0.506223	-0.713669	-0.954976	-0.623637	-1.03828				294	8.42417	9.33791	7.20179	7.92731	2.85906	1.10194	0.815179	0.687765	-0.00252989		294	9.7248	9.02132	8.16251	7.63875	1.96204	0.249062	0.719787	0.673891	-1.28168
	293.5	-0.971231	-0.597469	-0.742951	-0.485018	-0.530668	-0.659394	-0.975691	-0.6023	-1.0712				293.5	8.52466	9.58833	7.31977	8.04297	2.9806	1.32351	0.929057	0.847342	0.179937		293.5	10.0384	9.31889	8.33834	7.80713	2.15372	0.459641	0.973734	0.894568	-0.996471
	293	-0.989618	-0.593161	-0.790634	-0.557732	-0.56872	-0.635334	-1.03059	-0.720537	-1.06974				293	8.718	9.93663	7.56013	8.25329	3.26198	1.54555	1.15628	1.10523	0.372679		293	10.184	9.51852	8.65275	7.95529	2.30016	0.599545	1.0895	1.09855	-0.816133
	292.5	-0.883155	-0.651447	-0.750925	-0.547405	-0.505452	-0.618914	-0.922629	-0.691855	-1.05124				292.5	8.84278	10.1075	7.71186	8.3357	3.30264	1.59669	1.1901	1.26948	0.494826		292.5	10.4625	9.78448	8.79182	8.15405	2.46514	0.894757	1.32888	1.41619	-0.520008
	292	-0.92937	-0.711178	-0.89204	-0.593569	-0.525767	-0.579419	-0.956049	-0.6944	-1.00397				292	9.01576	10.2724	7.90481	8.47118	3.48871	1.78614	1.38495	1.3851	0.694103		292	10.6528	10.0947	8.94287	8.27174	2.55937	1.13787	1.53938	1.63591	-0.244362
	291.5	-0.908259	-0.694766	-0.798771	-0.539611	-0.484464	-0.661046	-0.835754	-0.758585	-0.994202				291.5	9.31554	10.5029	8.15073	8.69362	3.7225	2.03797	1.52891	1.59574	0.975283		291.5	10.9291	10.3137	9.2016	8.42723	2.86472	1.40815	1.88511	2.0062	0.0170308
	291	-0.81162	-0.699974	-0.8162	-0.497992	-0.4025	-0.592011	-0.821121	-0.652206	-0.949157				291	9.56892	10.7283	8.38206	8.83894	3.87951	2.20288	1.81516	1.83225	1.22397		291	11.063	10.5135	9.33507	8.58967	3.02835	1.63193	2.04628	2.22743	0.18568
	290.5	-0.833001	-0.760454	-0.846508	-0.503511	-0.463212	-0.696555	-0.914288	-0.759487	-1.01057				290.5	9.85528	10.9241	8.59986	8.91325	4.03631	2.27557	2.0353	1.9543	1.4541		290.5	11.179	10.6268	9.46128	8.69926	3.10042	1.86123	2.19355	2.39186	0.268136
	290	-0.844802	-0.789814	-0.811513	-0.500607	-0.409377	-0.705038	-0.869729	-0.689398	-0.90287				290	10.0164	11.0114	8.76495	9.1083	4.19559	2.43547	2.19589	2.11252	1.65698		290	11.3643	10.8188	9.65208	8.7622	3.28738	2.10082	2.35831	2.59281	0.406393
	289.5	-0.873205	-0.763866	-0.830952	-0.401521	-0.451604	-0.671031	-0.972522	-0.509269	-0.944063				289.5	10.2187	11.1403	8.89192	9.19654	4.35493	2.65379	2.44141	2.289	1.79123		289.5	11.5703	10.9666	9.69972	8.85821	3.41548	2.36946	2.58664	2.80077	0.56415
	289	-0.870986	-0.805324	-0.784684	-0.476389	-0.462199	-0.792208	-0.993334	-0.535102	-1.04086				289	10.2619	11.2439	8.9998	9.26571	4.50268	2.8365	2.63117	2.39332	2.01731		289	11.7395	11.0818	9.8758	8.92196	3.46742	2.49033	2.73931	2.93459	0.689092
	288.5	-0.872482	-0.771322	-0.779987	-0.377819	-0.362401	-0.785398	-0.97731	-0.533624	-1.13815				288.5	10.401	11.4126	9.15755	9.44827	4.684	3.12128	2.8629	2.60952	2.214		288.5	11.7995	11.1561	9.94537	8.94168	3.47522	2.57333	2.85879	3.04584	0.80996
	288	-1.03247	-0.771104	-0.895636	-0.408504	-0.482458	-0.747721	-1.12694	-0.504661	-1.23088				288	10.5317	11.4755	9.21387	9.52521	4.85091	3.21323	3.08503	2.81067	2.43804		288	11.9677	11.351	10.0787	9.01043	3.53703	2.8162	3.0111	3.24777	1.08917
	287.5	-0.969233	-0.821002	-0.692479	-0.411251	-0.401893	-0.790478	-0.986733	-0.58041	-1.07479				287.5	10.5364	11.6128	9.26948	9.64613	5.08085	3.4742	3.22601	3.11811	2.64252		287.5	11.9812	11.3266	10.0313	9.12593	3.53044	2.93399	3.15884	3.46868	1.24785
	287	-0.990499	-0.714723	-0.731764	-0.418849	-0.426219	-0.707028	-0.961348	-0.469582	-1.10487				287	10.4904	11.6273	9.14571	9.64373	5.22421	3.49567	3.27918	3.18943	2.70864		287	11.9546	11.3973	10.0686	9.08398	3.49507	3.01652	3.29959	3.57639	1.40259
	286.5	-0.985811	-0.682937	-0.661428	-0.471388	-0.366401	-0.759986	-0.939389	-0.504051	-1.08791				286.5	10.5399	11.7053	9.15335	9.78814	5.35576	3.61629	3.45591	3.4608	2.88954		286.5	12.0016	11.3552	10.1512	9.14433	3.42882	3.14676	3.48126	3.74021	1.56321
	286	-0.982693	-0.630949	-0.654852	-0.488165	-0.328469	-0.662725	-0.879433	-0.571123	-1.01453				286	10.4484	11.6708	9.03719	9.82711	5.46268	3.6714	3.52573	3.63868	3.00501		286	11.8513	11.232	10.0927	9.07122	3.42516	3.20379	3.57351	3.73859	1.63841
	285.5	-0.95088	-0.625571	-0.599824	-0.500387	-0.361388	-0.591353	-0.847958	-0.640267	-0.917972				285.5	10.5292	11.7545	9.0149	9.89276	5.59946	3.90661	3.82299	3.87331	3.23438		285.5	11.8834	11.1403	10.0081	9.12695	3.34775	3.4008	3.73808	3.93287	1.79443
	285	-0.918894	-0.702775	-0.624661	-0.63034	-0.34735	-0.693575	-0.77554	-0.631824	-0.867322				285	10.4351	11.7016	9.08305	9.89816	5.76168	4.06047	3.95773	4.04399	3.43323		285	11.7412	10.9774	9.89919	9.0948	3.39501	3.48723	3.86936	4.07991	1.88942
	284.5	-0.858517	-0.628897	-0.597223	-0.628866	-0.296001	-0.665152	-0.805119	-0.652321	-0.915767				284.5	10.2411	11.5453	8.91881	9.80886	5.84565	4.17123	4.01578	4.17707	3.4254		284.5	11.6805	10.8638	9.84901	8.96776	3.42702	3.61471	3.98995	4.14192	2.00117
	284	-0.898263	-0.618978	-0.694234	-0.587018	-0.311383	-0.615099	-0.887965	-0.595651	-1.02559				284	10.1618	11.3515	8.80469	9.64943	5.81235	4.29133	4.09678	4.23565	3.44061		284	11.603	10.8095	9.84902	8.89899	3.44081	3.69347	4.1217	4.28553	2.17843
	283.5	-0.927365	-0.625698	-0.802191	-0.524726	-0.313229	-0.64849	-0.914742	-0.653975	-0.985433				283.5	9.96019	11.1462	8.67445	9.52774	5.92846	4.48539	4.2349	4.43088	3.58165		283.5	11.4845	10.7105	9.71956	8.79257	3.41516	3.97748	4.28848	4.47973	2.30643
	283	-0.963588	-0.656093	-0.902461	-0.520818	-0.376245	-0.614884	-1.00969	-0.59151	-1.00342				283	9.75418	10.8783	8.54321	9.39161	6.00617	4.63356	4.28731	4.52471	3.73823		283	11.3852	10.5713	9.53087	8.69747	3.39232	4.15355	4.43909	4.61751	2.43196
	282.5	-1.01183	-0.687044	-0.918824	-0.558286	-0.403289	-0.765252	-1.03099	-0.630656	-1.06024				282.5	9.62322	10.7304	8.42014	9.33716	6.1136	4.84076	4.57859	4.74021	3.943		282.5	11.2409	10.4776	9.39869	8.6495	3.46478	4.36245	4.62032	4.83611	2.65515
	282	-1.00885	-0.680215	-0.947283	-0.584795	-0.405073	-0.723721	-1.10922	-0.628641	-1.09859				282	9.3673	10.3533	8.14166	9.07084	6.07995	4.90215	4.54462	4.8032	4.02285		282	10.8895	10.2392	9.36741	8.49142	3.48871	4.39825	4.82042	4.9203	2.76675
	281.5	-0.984652	-0.583715	-0.80329	-0.472132	-0.37041	-0.652812	-1.10775	-0.573215	-1.07104				281.5	9.21008	10.1171	7.97759	8.88752	6.03491	5.08273	4.6732	4.90415	4.12527		281.5	10.5568	9.92362	9.06817	8.34995	3.34998	4.49258	4.85967	4.96454	2.79614
	281	-1.07534	-0.551926	-0.902951	-0.457235	-0.477443	-0.659025	-1.07124	-0.502205	-1.12124				281	8.96928	9.94933	7.84345	8.79793	6.08578	5.30875	4.88153	5.14369	4.31255		281	10.2244	9.59757	8.74332	8.1828	3.26652	4.55251	4.95934	5.14911	2.85592
	280.5	-1.03774	-0.537	-0.886183	-0.475753	-0.466476	-0.690879	-1.04511	-0.504619	-1.12434				280.5	8.66755	9.61304	7.63482	8.65954	6.2153	5.40066	5.05963	5.35561	4.57488		280.5	9.88886	9.17251	8.38092	7.97655	3.21038	4.58519	5.06611	5.22541	2.95095
	280	-1.03418	-0.553352	-0.873441	-0.475847	-0.549608	-0.659943	-1.0395	-0.44921	-1.14242				280	8.42503	9.35036	7.25348	8.46469	6.25402	5.49462	5.26385	5.42591	4.67182		280	9.58146	8.80908	8.09111	7.81917	3.33037	4.70553	5.16562	5.33627	3.12699
	279.5	-1.0548	-0.536643	-0.81519	-0.5463	-0.582634	-0.585427	-1.00751	-0.465682	-1.15381				279.5	8.08874	8.89803	6.8983	8.11947	6.14791	5.53294	5.36069	5.48748	4.63659		279.5	9.08716	8.35163	7.70885	7.59158	3.24586	4.73688	5.2635	5.35912	3.24076
	279	-1.01581	-0.554041	-0.823066	-0.508477	-0.630266	-0.51554	-1.03848	-0.445133	-1.0818				279	7.62833	8.57052	6.63369	7.92049	6.1493	5.67124	5.42519	5.53488	4.80101		279	8.72142	7.99084	7.39299	7.35338	3.20789	4.90522	5.30703	5.43056	3.37952
	278.5	-1.07188	-0.551732	-0.924974	-0.493632	-0.703162	-0.576308	-1.00957	-0.402831	-1.04857				278.5	7.01524	8.14737	6.16572	7.7194	6.1695	5.76542	5.49495	5.57528	4.75283		278.5	8.27163	7.52452	6.92791	7.09633	3.08652	5.0159	5.37891	5.41168	3.40116
	278	-1.04163	-0.615706	-0.964053	-0.557961	-0.740487	-0.529682	-1.0157	-0.474139	-0.964059				278	6.55152	7.66196	5.64908	7.45869	6.26912	5.73613	5.53024	5.65555	4.81596		278	7.80988	7.15408	6.62865	6.83637	2.96166	5.09156	5.39392	5.49432	3.45467
	277.5	-0.943444	-0.665051	-0.877361	-0.623304	-0.690605	-0.591555	-1.0436	-0.538106	-0.834534				277.5	5.9886	7.16011	5.17801	7.13439	6.18864	5.65205	5.53204	5.57172	4.87003		277.5	7.35343	6.77541	6.31193	6.48141	2.9282	5.28462	5.54845	5.54826	3.60361
	277	-0.917518	-0.679218	-0.843903	-0.598905	-0.715144	-0.540099	-1.00461	-0.539972	-0.807257				277	5.4556	6.69004	4.81123	6.8606	6.08092	5.6782	5.51382	5.61366	4.85861		277	6.74285	6.32073	5.95377	6.13152	2.80839	5.25285	5.54849	5.5955	3.76918
	276.5	-0.81859	-0.677848	-0.720266	-0.650913	-0.614835	-0.518003	-0.823341	-0.537817	-0.723594				276.5	5.00229	6.26135	4.5551	6.49641	6.0735	5.70276	5.47361	5.70568	4.99906		276.5	6.17089	5.91533	5.53755	5.77823	2.645	5.2072	5.52309	5.63346	3.7337
	276	-0.809425	-0.626973	-0.699157	-0.61594	-0.549121	-0.538991	-0.820278	-0.502869	-0.736935				276	4.56806	5.932	4.18014	6.33899	6.13497	5.70984	5.51059	5.84947	5.12347		276	5.7022	5.46697	5.12387	5.50947	2.46811	5.21457	5.54219	5.6843	3.81516
	275.5	-0.759757	-0.590142	-0.686803	-0.551599	-0.481037	-0.516479	-0.741996	-0.401868	-0.754799				275.5	4.09286	5.50029	3.83519	5.95906	6.09145	5.76145	5.43925	5.80654	5.0508		275.5	5.34678	5.07751	4.8889	5.15287	2.48811	5.20583	5.70136	5.8593	3.89089
	275	-0.711775	-0.557965	-0.635228	-0.511877	-0.373723	-0.486127	-0.740042	-0.395582	-0.792439				275	3.65932	4.99865	3.61474	5.65388	6.06863	5.74589	5.4602	5.82911	5.0826		275	4.74855	4.65146	4.42172	4.81103	2.37056	5.1592	5.68396	5.88662	3.94221
	274.5	-0.725935	-0.497646	-0.675539	-0.372803	-0.363762	-0.462521	-0.782292	-0.333583	-0.836958				274.5	3.27655	4.6922	3.3086	5.37226	5.96543	5.90148	5.41374	5.9399	5.2039		274.5	4.31294	4.2216	3.97064	4.55423	2.35684	5.17327	5.80682	5.93227	3.92653
	274	-0.732658	-0.491474	-0.701197	-0.347845	-0.372536	-0.469884	-0.762233	-0.291093	-0.893582				274	2.79143	4.19084	2.89106	4.99512	5.83012	5.8096	5.40126	5.87815	5.22599		274	3.84615	3.73206	3.53899	4.23763	2.1577	5.09175	5.7905	5.92641	3.93633
	273.5	-0.768297	-0.433076	-0.683023	-0.240403	-0.38122	-0.42344	-0.746806	-0.273771	-0.909728				273.5	2.34479	3.73087	2.60914	4.59009	5.76638	5.85199	5.56054	5.9597	5.33988		273.5	3.44307	3.17764	3.13878	3.96071	2.06814	5.09621	5.72737	5.85399	3.90922
	273	-0.775403	-0.392847	-0.614518	-0.229534	-0.317831	-0.462955	-0.749724	-0.368408	-0.842223				273	1.71924	3.22003	2.14558	4.1995	5.53895	5.76924	5.57659	5.845	5.02722		273	2.94395	2.73448	2.85729	3.70341	1.95851	5.063	5.70635	5.90708	3.92811
	272.5	-0.703139	-0.271235	-0.572452	-0.268406	-0.30543	-0.305876	-0.715721	-0.371842	-0.809658				272.5	1.28952	2.7298	1.84563	3.91032	5.37372	5.77926	5.50016	5.82708	5.1344		272.5	2.35163	2.26841	2.51814	3.42355	1.877	5.08948	5.62983	5.85967	4.00337
	272	-0.776718	-0.387637	-0.526898	-0.339832	-0.330994	-0.39763	-0.671203	-0.458517	-0.788255				272	0.744215	2.30634	1.42202	3.54741	5.0806	5.64784	5.34534	5.74824	5.14862		272	1.90033	1.84179	1.9869	3.15421	1.82571	5.02596	5.53234	5.66235	3.97795
	271.5	-0.818986	-0.373176	-0.548591	-0.366988	-0.440063	-0.409419	-0.663295	-0.442308	-0.862657				271.5	0.351033	1.80073	1.07287	3.29398	4.91698	5.45228	5.21158	5.54159	5.04098		271.5	1.4983	1.39074	1.71364	2.97161	1.72771	4.98407	5.4736	5.62864	3.99964
	271	-0.770066	-0.465219	-0.443906	-0.420349	-0.359709	-0.497863	-0.603211	-0.521925	-0.776584				271	-0.0395169	1.36606	0.729291	2.99792	4.81558	5.30643	5.11694	5.42509	4.93154		271	1.08542	0.916945	1.44552	2.56337	1.58724	4.84473	5.32812	5.49808	3.90812
	270.5	-0.826112	-0.413817	-0.461706	-0.373954	-0.281101	-0.506539	-0.628244	-0.506419	-0.73892				270.5	-0.544167	0.997882	0.486396	2.816	4.67908	5.23783	4.98505	5.18281	4.79277		270.5	0.628536	0.55665	1.10413	2.23569	1.62248	4.77313	5.16571	5.37564	3.76433
	270	-0.764332	-0.372554	-0.456693	-0.398426	-0.25155	-0.452432	-0.559141	-0.406201	-0.695139				270	-0.878168	0.610238	0.222246	2.62953	4.55472	5.15611	4.83563	5.0327	4.70674		270	0.214774	0.236325	0.735624	1.88481	1.48984	4.62503	5.03334	5.23382	3.53487
	269.5	-0.815593	-0.38876	-0.60885	-0.388205	-0.388359	-0.510529	-0.65423	-0.38684	-0.740118				269.5	-1.34841	0.31355	-0.0573336	2.4034	4.53944	5.05513	4.72545	4.85177	4.59205		269.5	-0.207071	-0.187581	0.351281	1.60073	1.28008	4.39122	4.93847	4.94052	3.3904
	269	-0.858637	-0.408002	-0.649258	-0.321721	-0.405915	-0.494842	-0.687016	-0.360497	-0.804726				269	-1.76817	-0.0796079	-0.251681	2.13865	4.50295	4.86779	4.59892	4.66387	4.46945		269	-0.56933	-0.55682	0.0682518	1.30283	1.07927	4.19495	4.64093	4.74995	3.12693
	268.5	-0.794182	-0.286717	-0.492151	-0.325488	-0.211403	-0.452194	-0.630168	-0.302243	-0.688179				268.5	-1.90458	-0.426096	-0.486963	1.89257	4.34837	4.72658	4.52463	4.6075	4.27239		268.5	-0.880946	-0.789349	-0.150906	1.13763	0.908148	3.96045	4.52116	4.62457	2.93337
	268	-0.780183	-0.202693	-0.595933	-0.263994	-0.193154	-0.341434	-0.715117	-0.175392	-0.772624				268	-2.19526	-0.612684	-0.788327	1.72169	4.18933	4.6238	4.42125	4.40071	4.10588		268	-1.16296	-0.986626	-0.414805	0.992597	0.790796	3.81127	4.35585	4.4029	2.88046
	267.5	-0.74858	-0.183594	-0.701047	-0.315575	-0.315118	-0.313093	-0.820578	-0.189098	-0.857017				267.5	-2.39483	-0.884252	-0.899521	1.55278	3.97947	4.43436	4.24949	4.28586	4.01848		267.5	-1.3438	-1.15548	-0.539178	0.90182	0.676409	3.6685	4.22491	4.22432	2.7491
	267	-0.73355	-0.219975	-0.644124	-0.404187	-0.324491	-0.387424	-0.810056	-0.231482	-0.816571				267	-2.48412	-1.0809	-1.05276	1.36035	3.75163	4.33488	4.06671	4.08137	3.84704		267	-1.6752	-1.4682	-0.825201	0.630559	0.525318	3.47568	4.10773	4.04209	2.5623
	266.5	-0.702717	-0.262511	-0.552736	-0.398223	-0.229887	-0.368194	-0.815609	-0.292942	-0.77772				266.5	-2.73807	-1.4121	-1.43592	1.05944	3.44279	4.1261	3.85857	3.83185	3.6643		266.5	-1.91981	-1.66639	-0.896089	0.527628	0.521274	3.38454	4.06269	3.91454	2.41697
	266	-0.725586	-0.360235	-0.532379	-0.478045	-0.211754	-0.446218	-0.751467	-0.35713	-0.804328				266	-2.81913	-1.6702	-1.61782	1.00802	3.24816	3.88104	3.69477	3.74895	3.55234		266	-2.06524	-1.89373	-1.17896	0.388595	0.436002	3.23004	3.86512	3.69993	2.23774
	265.5	-0.783211	-0.390676	-0.633857	-0.485325	-0.291612	-0.498679	-0.895216	-0.53528	-0.900826				265.5	-2.97658	-1.81123	-1.71667	0.856978	2.97621	3.63056	3.41476	3.61725	3.46844		265.5	-2.29017	-1.88686	-1.32045	0.263448	0.346703	3.15159	3.7961	3.60024	2.14764
	265	-0.758191	-0.348245	-0.680668	-0.473278	-0.367442	-0.505671	-0.881452	-0.523672	-0.934042				265	-3.13825	-1.96419	-1.78965	0.764817	2.80693	3.53935	3.3319	3.52329	3.34659		265	-2.43626	-2.07386	-1.39249	0.000585876	0.229701	3.02866	3.63013	3.51789	1.99623
	264.5	-0.719172	-0.502869	-0.588609	-0.561175	-0.307047	-0.668311	-0.838394	-0.568322	-0.860926				264.5	-3.27708	-2.13894	-1.94443	0.664538	2.63528	3.32659	3.13882	3.29149	3.04592		264.5	-2.5912	-2.27917	-1.42998	-0.193773	0.191129	2.9736	3.37005	3.35729	1.77792
	264	-0.77278	-0.467274	-0.580641	-0.524026	-0.272786	-0.598324	-0.770002	-0.476262	-0.873163				264	-3.49121	-2.18867	-2.10728	0.52524	2.40481	3.04218	2.90704	3.04905	2.80592		264	-2.65622	-2.37906	-1.49924	-0.187116	0.017711	2.81133	3.18611	3.15283	1.72025
	263.5	-0.822755	-0.43415	-0.599954	-0.374031	-0.312973	-0.524882	-0.731483	-0.572534	-0.899932				263.5	-3.68521	-2.24094	-2.13512	0.482988	2.39535	2.89705	2.64613	3.09436	2.63334		263.5	-2.69958	-2.40311	-1.60068	-0.278016	0.0325495	2.56242	3.01505	2.9056	1.57635
	263	-0.817934	-0.395548	-0.703822	-0.308927	-0.33296	-0.52457	-0.68387	-0.567515	-0.836933				263	-3.76409	-2.34857	-2.20399	0.354744	2.2469	2.77332	2.40381	2.85622	2.55787		263	-2.73675	-2.48733	-1.74749	-0.347306	-0.148497	2.28325	2.82529	2.6987	1.37793
	262.5	-0.726114	-0.36693	-0.649095	-0.207928	-0.396477	-0.412611	-0.721596	-0.387622	-0.77452				262.5	-3.72036	-2.37654	-2.10205	0.33077	2.07384	2.66258	2.37831	2.72533	2.3263		262.5	-2.84682	-2.81271	-1.72641	-0.452825	-0.183275	2.07651	2.69504	2.59945	1.06982
	262	-0.764788	-0.366722	-0.651685	-0.23516	-0.414339	-0.448019	-0.675059	-0.376954	-0.803975				262	-3.69427	-2.40599	-2.20185	0.286096	2.08325	2.47908	2.23532	2.4321	2.11802		262	-2.99705	-2.99619	-1.94646	-0.667728	-0.396965	1.74227	2.22967	2.28605	0.776221
	261.5	-0.778781	-0.399361	-0.659151	-0.223941	-0.369983	-0.491383	-0.602535	-0.415716	-0.845017				261.5	-3.78526	-2.51669	-2.29822	0.182529	1.82314	2.18938	2.01942	2.30334	1.88998		261.5	-3.02494	-3.07183	-2.00373	-0.793969	-0.55503	1.59709	2.09026	2.04304	0.606369
	261	-0.731439	-0.377249	-0.608922	-0.200358	-0.506915	-0.431101	-0.568069	-0.419179	-0.764093				261	-3.79884	-2.66622	-2.35222	0.0581891	1.718	2.04278	1.86996	2.11188	1.80217		261	-3.05345	-3.07488	-2.0421	-0.735632	-0.653878	1.43727	1.87167	1.89251	0.484318
	260.5	-0.727898	-0.451204	-0.658292	-0.273869	-0.545191	-0.508759	-0.610201	-0.393339	-0.806309				260.5	-3.69825	-2.62331	-2.45444	-0.107206	1.54887	1.93974	1.87535	2.00486	1.71415		260.5	-3.06189	-3.18524	-2.11569	-0.763575	-0.68062	1.35473	1.65858	1.64338	0.196597
	260	-0.607022	-0.527969	-0.624008	-0.303159	-0.516093	-0.539975	-0.573532	-0.331112	-0.745123				260	-3.86709	-2.70468	-2.56807	-0.198636	1.18861	1.67645	1.64747	1.71013	1.42619		260	-3.09784	-3.19814	-2.19567	-0.840014	-0.733596	1.13422	1.43222	1.40006	-0.0617051
	259.5	-0.683601	-0.451865	-0.515732	-0.25429	-0.531719	-0.501324	-0.636066	-0.354799	-0.748884				259.5	-3.8779	-2.71017	-2.66011	-0.286361	1.00475	1.50064	1.62143	1.53028	1.1604		259.5	-3.05128	-3.14524	-2.19141	-0.965329	-0.809705	1.10532	1.17457	1.36816	-0.138677
	259	-0.654436	-0.500021	-0.566304	-0.337145	-0.500342	-0.509108	-0.626313	-0.450898	-0.694326				259	-3.89521	-2.76426	-2.8408	-0.328156	0.706196	1.38477	1.29303	1.28722	0.971565		259	-2.95046	-3.14519	-2.2542	-1.06529	-1.01638	0.717048	1.00069	1.0189	-0.471107
	258.5	-0.707476	-0.448459	-0.528347	-0.294205	-0.494825	-0.455228	-0.635571	-0.439257	-0.740744				258.5	-4.05562	-2.79132	-2.88518	-0.429221	0.485509	1.19859	1.09064	1.00819	0.685764		258.5	-2.99472	-3.2249	-2.24552	-1.25406	-1.18264	0.460789	0.77279	0.989293	-0.697342
	258	-0.781027	-0.513499	-0.629349	-0.308941	-0.554604	-0.429587	-0.703575	-0.43655	-0.751755				258	-4.04331	-2.75912	-2.93882	-0.619601	0.244838	0.981175	0.808518	0.797305	0.445457		258	-3.18488	-3.34159	-2.35845	-1.41382	-1.37099	0.145746	0.441008	0.748903	-0.90753
	257.5	-0.806686	-0.519958	-0.640658	-0.329261	-0.531105	-0.38163	-0.73633	-0.465953	-0.792626				257.5	-4.06514	-2.69312	-3.02318	-0.633701	0.0552739	0.71831	0.431816	0.478489	0.17845		257.5	-3.3319	-3.36814	-2.56792	-1.56518	-1.48643	-0.159198	0.171467	0.510113	-1.29485
	257	-0.808306	-0.395274	-0.680717	-0.241235	-0.472447	-0.327209	-0.785483	-0.474697	-0.969037				257	-4.05858	-2.76685	-3.02247	-0.697728	-0.0730332	0.509853	0.25498	0.155836	-0.073356		257	-3.33312	-3.32989	-2.56298	-1.68117	-1.60332	-0.453557	-0.0135414	0.38648	-1.4221
	256.5	-0.850453	-0.405112	-0.814811	-0.288837	-0.560476	-0.401281	-0.888743	-0.516758	-1.0933				256.5	-3.92162	-2.80735	-3.18259	-0.890615	-0.31635	0.235836	0.0585978	-0.145221	-0.389771		256.5	-3.33461	-3.31161	-2.59803	-1.77704	-1.86285	-0.635108	-0.242683	0.186161	-1.7676
	256	-0.811532	-0.508049	-0.854675	-0.328182	-0.566908	-0.494245	-0.92051	-0.543959	-1.1042				256	-4.01852	-2.8349	-3.28329	-0.996632	-0.476968	-0.0821548	-0.22394	-0.324162	-0.684476		256	-3.34379	-3.31136	-2.74743	-1.9147	-2.04621	-0.962602	-0.465576	-0.149149	-2.02415
	255.5	-0.710548	-0.564679	-0.805791	-0.342238	-0.445479	-0.495145	-0.860165	-0.491024	-1.03967				255.5	-4.09944	-2.83716	-3.36576	-1.2027	-0.683588	-0.308533	-0.475544	-0.604209	-0.889332		255.5	-3.27374	-3.23878	-2.93066	-1.97532	-2.13205	-1.12847	-0.787874	-0.236075	-2.17945
	255	-0.696213	-0.65331	-0.803081	-0.349867	-0.459253	-0.551479	-0.830463	-0.496278	-0.998727				255	-4.05324	-2.82727	-3.53358	-1.41419	-0.893917	-0.701799	-0.678332	-0.91077	-1.04985		255	-3.28925	-3.23939	-3.10712	-2.06184	-2.24436	-1.36084	-1.06371	-0.574153	-2.38748
	254.5	-0.619477	-0.635399	-0.779479	-0.349117	-0.447982	-0.695765	-0.933399	-0.483573	-0.938559				254.5	-3.98891	-2.90455	-3.66382	-1.57893	-1.2154	-1.11097	-0.834799	-1.23451	-1.45902		254.5	-3.00296	-3.17299	-3.11835	-2.27524	-2.39515	-1.63854	-1.26785	-0.823603	-2.71504
	254	-0.673916	-0.723399	-0.736005	-0.356675	-0.436906	-0.766027	-0.921311	-0.494273	-0.86848				254	-4.0375	-2.89739	-3.8909	-1.6873	-1.36084	-1.249	-0.896557	-1.43797	-1.66439		254	-2.8639	-3.29367	-3.22197	-2.32288	-2.53871	-1.69455	-1.55959	-1.15064	-2.92956
	253.5	-0.694674	-0.772797	-0.761037	-0.353065	-0.453398	-0.794582	-0.8581	-0.479053	-0.832412				253.5	-4.00152	-2.81038	-4.05371	-1.85605	-1.62382	-1.44388	-1.13933	-1.63513	-1.8369		253.5	-2.96702	-3.4077	-3.40311	-2.5277	-2.64289	-1.89463	-1.76355	-1.37802	-3.20967
	253	-0.64777	-0.811606	-0.775822	-0.371112	-0.478353	-0.72609	-0.870806	-0.521335	-0.77255				253	-4.172	-2.87215	-4.26061	-2.09725	-1.75302	-1.75393	-1.46973	-1.91514	-2.12849		253	-2.86739	-3.44227	-3.38265	-2.63798	-2.69418	-2.12228	-1.91875	-1.56024	-3.42221
	252.5	-0.761825	-0.730438	-0.780581	-0.31408	-0.516494	-0.765018	-0.908027	-0.465983	-0.899726				252.5	-3.99115	-2.8788	-4.28708	-2.15177	-1.93341	-1.88871	-1.63782	-2.06239	-2.29642		252.5	-2.99744	-3.60585	-3.55993	-2.86942	-2.87505	-2.40759	-2.13321	-1.86582	-3.66681
	252	-0.727151	-0.745402	-0.853571	-0.253816	-0.474249	-0.827474	-0.929251	-0.479293	-0.955109				252	-3.9345	-2.91761	-4.57286	-2.18307	-2.1245	-2.06019	-1.88273	-2.14734	-2.50573		252	-2.91602	-3.39328	-3.50546	-2.80977	-2.80691	-2.45442	-2.11799	-1.88655	-3.85785
	251.5	-0.822	-0.94069	-0.808008	-0.407399	-0.534107	-0.894933	-1.04285	-0.66499	-1.02567				251.5	-4.00199	-2.95649	-4.71663	-2.23547	-2.39176	-2.23523	-2.08888	-2.39918	-2.73232		251.5	-2.84894	-3.39112	-3.54564	-2.83157	-2.87368	-2.68449	-2.26993	-2.04845	-4.09453
	251	-0.789307	-0.889331	-0.743476	-0.489514	-0.468018	-0.87679	-0.944765	-0.709021	-1.00849				251	-3.90748	-2.9609	-4.76288	-2.32854	-2.5163	-2.39332	-2.32812	-2.55754	-2.82482		251	-2.9111	-3.4637	-3.69725	-3.0537	-2.97703	-2.96212	-2.45923	-2.25427	-4.26597
	250.5	-0.833241	-0.842771	-0.85226	-0.465443	-0.52785	-0.858663	-1.13322	-0.731733	-1.12353				250.5	-3.90223	-3.07983	-4.83523	-2.42008	-2.69887	-2.6974	-2.67523	-2.68142	-3.03542		250.5	-2.97694	-3.38722	-3.80534	-3.21323	-3.19994	-3.2629	-2.54991	-2.39067	-4.42386
	250	-0.762229	-0.817804	-0.766675	-0.494404	-0.501859	-0.81856	-1.14187	-0.747478	-1.16564				250	-3.845	-3.11554	-4.7956	-2.53386	-2.70892	-2.74955	-2.78411	-2.74827	-3.10686		250	-2.78753	-3.21733	-3.76041	-3.27209	-3.26211	-3.39009	-2.57357	-2.40034	-4.57415
	249.5	-0.811824	-0.783772	-0.736677	-0.541732	-0.442981	-0.789927	-1.17233	-0.758802	-1.15664				249.5	-3.783	-3.08839	-4.79201	-2.5555	-2.86535	-2.90763	-2.82564	-2.81939	-3.30696		249.5	-2.89751	-3.17237	-3.80254	-3.52146	-3.34877	-3.53872	-2.68532	-2.53261	-4.79679
	249	-0.804717	-0.721997	-0.70477	-0.611226	-0.437143	-0.760416	-1.17539	-0.765882	-1.0585				249	-3.90449	-3.0495	-4.94393	-2.84475	-3.05561	-3.118	-2.99459	-2.98277	-3.49289		249	-2.8235	-3.3248	-3.84821	-3.79236	-3.456	-3.70827	-2.82997	-2.73983	-4.9426
	248.5	-0.900274	-0.772241	-0.810698	-0.749916	-0.461163	-0.880467	-1.19042	-0.964164	-1.11514				248.5	-3.78796	-2.99417	-4.84841	-2.91877	-3.08363	-3.19757	-3.04571	-2.94245	-3.57311		248.5	-2.78558	-3.31053	-3.91332	-3.98359	-3.49478	-3.70991	-3.01168	-2.85904	-4.9654
	248	-0.896149	-0.722977	-0.831072	-0.60044	-0.52484	-0.822335	-1.22891	-0.839934	-1.07034				248	-3.95563	-2.94318	-4.91888	-2.98496	-3.23041	-3.25607	-3.20749	-2.94005	-3.7489		248	-2.72045	-3.27115	-3.99152	-4.01361	-3.49452	-3.64005	-3.05611	-2.84613	-4.9878
	247.5	-0.955285	-0.750398	-0.824209	-0.604002	-0.550084	-0.879494	-1.1639	-0.809407	-1.03412				247.5	-4.02966	-2.87383	-5.07165	-3.18545	-3.33242	-3.32761	-3.25683	-2.9777	-3.89734		247.5	-2.55696	-3.2036	-4.02906	-3.95586	-3.41253	-3.55818	-3.04413	-2.76767	-4.90273
	247	-1.04125	-0.724244	-0.72803	-0.631144	-0.493959	-0.892259	-1.16874	-0.758275	-1.0839				247	-3.89934	-2.70292	-5.02109	-3.16277	-3.26398	-3.28834	-3.14198	-2.99899	-3.8185		247	-2.46852	-3.21866	-4.05893	-3.94531	-3.45985	-3.61246	-3.21862	-2.86198	-4.8798
	246.5	-1.0236	-0.78008	-0.765895	-0.631877	-0.536669	-0.913716	-1.06071	-0.790401	-1.03056				246.5	-3.85346	-2.74017	-5.05582	-3.20622	-3.32857	-3.32043	-3.28036	-3.1348	-3.88443		246.5	-2.5443	-3.20014	-4.20463	-4.0552	-3.63446	-3.77944	-3.26475	-2.92546	-5.01335
	246	-1.09951	-0.865057	-0.787542	-0.67782	-0.549267	-0.942304	-1.0392	-0.823313	-1.07791				246	-3.93006	-2.76896	-5.08256	-3.19313	-3.40676	-3.41818	-3.49071	-3.21895	-3.93754		246	-2.49519	-3.24935	-4.15354	-4.10103	-3.5722	-3.73975	-3.20601	-2.90707	-5.01468
	245.5	-0.992829	-0.827422	-0.694949	-0.592752	-0.514787	-0.93945	-0.934368	-0.743644	-1.00133				245.5	-4.00633	-2.81161	-5.1356	-3.32645	-3.55343	-3.51978	-3.62322	-3.41596	-3.99782		245.5	-2.57244	-3.25722	-4.22058	-4.10644	-3.60577	-3.89769	-3.36998	-3.00569	-4.98816
	245	-0.938313	-0.806926	-0.682879	-0.526173	-0.549677	-0.913015	-0.842921	-0.687864	-1.03862				245	-3.87981	-2.78747	-5.14044	-3.34452	-3.53693	-3.57104	-3.5701	-3.52006	-4.04836		245	-2.59556	-3.31092	-4.31186	-4.2241	-3.68919	-4.04752	-3.34722	-3.11268	-5.07301
	244.5	-0.831405	-0.797524	-0.707407	-0.591516	-0.525395	-0.936215	-0.810725	-0.801953	-1.09539				244.5	-3.78621	-2.73483	-5.22282	-3.40527	-3.51097	-3.59656	-3.62667	-3.57009	-4.0875		244.5	-2.65597	-3.41332	-4.30746	-4.37969	-3.8434	-4.19629	-3.556	-3.25362	-5.13769
	244	-0.820106	-0.829049	-0.746468	-0.657454	-0.490105	-0.972841	-0.771881	-0.885708	-1.09611				244	-3.75441	-2.79387	-5.09347	-3.35418	-3.52413	-3.65758	-3.6789	-3.64628	-4.11511		244	-2.61973	-3.4038	-4.15585	-4.38835	-3.75653	-4.27483	-3.47496	-3.26985	-5.25576
	243.5	-0.845115	-0.867665	-0.852247	-0.611091	-0.483749	-0.942622	-0.839114	-0.911248	-1.04201				243.5	-3.79405	-2.86713	-5.30734	-3.53901	-3.79053	-3.81613	-3.79776	-3.87937	-4.28131		243.5	-2.58553	-3.54819	-4.20807	-4.48852	-3.71572	-4.27202	-3.49697	-3.2514	-5.38853
	243	-0.927635	-0.860403	-0.888389	-0.610318	-0.497838	-0.946082	-0.910103	-0.894441	-1.11537				243	-3.78234	-2.84732	-5.27604	-3.5568	-3.76079	-3.86203	-3.75942	-3.92763	-4.33915		243	-2.41806	-3.45916	-4.12144	-4.35769	-3.5494	-4.17546	-3.47098	-3.25907	-5.34753
	242.5	-0.88716	-0.906798	-0.881448	-0.661931	-0.511573	-1.06237	-0.845296	-0.953087	-1.11769				242.5	-3.53583	-2.64545	-5.20344	-3.43444	-3.55131	-3.72161	-3.54099	-3.88559	-4.41255		242.5	-2.30838	-3.35815	-4.09158	-4.40602	-3.5955	-4.12319	-3.54161	-3.33826	-5.35233
	242	-0.987419	-0.907247	-1.07359	-0.688708	-0.555	-1.058	-0.919471	-1.05677	-1.12651				242	-3.47347	-2.65231	-5.213	-3.47625	-3.512	-3.7237	-3.50554	-3.83491	-4.39994		242	-2.25	-3.28684	-4.05341	-4.43181	-3.70724	-4.13488	-3.62105	-3.41618	-5.49444
	241.5	-0.993567	-0.906478	-1.0853	-0.746373	-0.477946	-1.02529	-0.891782	-1.04017	-1.10306				241.5	-3.56142	-2.6815	-5.38451	-3.53164	-3.58728	-3.84226	-3.55681	-3.9665	-4.49813		241.5	-2.23063	-3.2485	-4.06817	-4.39055	-3.76501	-4.14601	-3.70054	-3.50076	-5.52735
	241	-1.05175	-0.943254	-1.11309	-0.752658	-0.515185	-1.0099	-0.896114	-0.988011	-1.13386				241	-3.55055	-2.46467	-5.26852	-3.44751	-3.59163	-3.87932	-3.50233	-3.91072	-4.49939		241	-2.05517	-3.11604	-4.14195	-4.26141	-3.74905	-4.01414	-3.72474	-3.50934	-5.60277
	240.5	-0.967622	-0.913726	-1.05615	-0.717032	-0.558888	-0.971604	-0.897905	-0.997072	-1.13995				240.5	-3.44154	-2.32926	-5.21903	-3.34236	-3.45523	-3.79047	-3.42525	-3.7496	-4.47255		240.5	-2.1306	-3.09331	-4.17947	-4.27603	-3.80841	-4.0441	-3.79812	-3.65006	-5.64354
	240	-1.03182	-1.0096	-0.967859	-0.786816	-0.68528	-1.10518	-0.959053	-1.11547	-1.28802				240	-3.47017	-2.32763	-5.16958	-3.38217	-3.44004	-3.81278	-3.45586	-3.72514	-4.52152		240	-2.13002	-3.0564	-4.24326	-4.14548	-3.89128	-4.11393	-3.72288	-3.71098	-5.577
	239.5	-0.933255	-1.01746	-1.05076	-0.823185	-0.645074	-1.09217	-0.877913	-1.14306	-1.24579				239.5	-3.5495	-2.29198	-5.09872	-3.361	-3.58235	-3.74058	-3.56633	-3.63696	-4.42558		239.5	-1.99123	-2.91814	-4.12056	-4.05489	-3.73876	-4.03333	-3.64143	-3.54052	-5.46262
	239	-0.98147	-1.01994	-1.04815	-0.877661	-0.737225	-1.11308	-0.950039	-1.23638	-1.33449				239	-3.46363	-2.19641	-5.00052	-3.32275	-3.58624	-3.71344	-3.49795	-3.57176	-4.35481		239	-1.94335	-2.85747	-4.13848	-3.97462	-3.68358	-4.07871	-3.63922	-3.4242	-5.47233
	238.5	-1.04565	-1.04848	-1.04205	-0.838341	-0.760437	-1.08822	-0.959404	-1.19629	-1.42662				238.5	-3.46732	-2.16481	-4.93238	-3.23081	-3.57433	-3.55961	-3.55267	-3.48765	-4.22242		238.5	-1.83028	-2.68223	-3.97614	-3.76108	-3.52169	-3.8837	-3.48063	-3.33096	-5.50739
	238	-1.06729	-0.98694	-1.03342	-0.77093	-0.868645	-1.02027	-1.10449	-1.22342	-1.45727				238	-3.29744	-2.06731	-4.8548	-3.11371	-3.48464	-3.32493	-3.46131	-3.37962	-4.0674		238	-1.81574	-2.69916	-3.87989	-3.8119	-3.47893	-3.92179	-3.42545	-3.2687	-5.49515
	237.5	-1.21529	-1.0025	-1.0436	-0.796411	-0.91228	-1.04306	-1.23639	-1.18035	-1.58972				237.5	-3.24836	-2.01141	-4.84271	-3.01208	-3.42914	-3.31569	-3.43055	-3.36065	-4.06588		237.5	-1.73235	-2.61859	-3.71015	-3.63828	-3.40149	-3.87419	-3.31222	-3.18818	-5.40592
	237	-1.22427	-0.994358	-1.0623	-0.789857	-0.961987	-1.02497	-1.25481	-1.10732	-1.63969				237	-3.14606	-1.9392	-4.76047	-2.83238	-3.41697	-3.33954	-3.39246	-3.25785	-4.0287		237	-1.51624	-2.40138	-3.40345	-3.47676	-3.22906	-3.68308	-3.11225	-2.96431	-5.40718
	236.5	-1.29292	-0.846841	-1.13367	-0.748678	-0.91505	-1.02197	-1.40572	-1.06306	-1.64607				236.5	-2.9168	-1.74964	-4.56426	-2.51064	-3.26381	-3.13531	-3.19282	-3.27093	-3.93767		236.5	-1.41257	-2.33675	-3.24947	-3.44216	-3.07427	-3.62245	-3.08858	-2.76825	-5.41603
	236	-1.35724	-0.796746	-1.09128	-0.587825	-0.981591	-1.00016	-1.50171	-0.940951	-1.65164				236	-2.81707	-1.71706	-4.55868	-2.36503	-3.08011	-3.11669	-3.12618	-3.27549	-3.96792		236	-1.34205	-2.42544	-3.17368	-3.39233	-3.21077	-3.66754	-3.18427	-2.83081	-5.67487
	235.5	-1.4537	-0.804434	-1.0236	-0.622192	-0.9973	-1.05474	-1.63175	-0.960831	-1.61204				235.5	-2.76247	-1.55736	-4.45739	-2.19034	-3.03789	-3.0992	-2.99601	-3.18957	-3.98128		235.5	-1.19645	-2.29681	-3.04519	-3.33743	-3.10989	-3.43724	-3.11702	-2.84242	-5.66113
	235	-1.41022	-0.817458	-1.0554	-0.651154	-1.15953	-1.12979	-1.76167	-0.990414	-1.68441				235	-2.71187	-1.48526	-4.29624	-2.08558	-2.9429	-3.08398	-2.93758	-3.23243	-3.9681		235	-1.03092	-2.19144	-3.00569	-3.35666	-3.12301	-3.46951	-3.11217	-2.81746	-5.6084
	234.5	-1.3549	-0.85028	-1.1291	-0.64429	-1.08831	-1.15182	-1.66713	-1.03426	-1.64168				234.5	-2.66001	-1.43115	-4.19679	-1.92899	-2.91317	-2.99946	-2.93914	-3.29146	-4.02353		234.5	-0.883751	-2.03244	-2.91827	-3.33295	-2.95476	-3.34633	-3.08644	-2.66446	-5.59997
	234	-1.35229	-0.865678	-1.2128	-0.58839	-1.0712	-1.17247	-1.65668	-1.06953	-1.64842				234	-2.56535	-1.34855	-4.07912	-1.79358	-2.92343	-2.96685	-2.9946	-3.33087	-4.04132		234	-0.78014	-1.79214	-2.78253	-3.22398	-2.80137	-3.20247	-2.93568	-2.53677	-5.52547
	233.5	-1.37215	-0.922265	-1.26527	-0.653653	-1.18529	-1.18904	-1.66065	-1.06662	-1.59633				233.5	-2.51585	-1.14309	-3.88225	-1.67325	-2.74431	-2.77671	-2.8514	-3.16672	-3.85475		233.5	-0.554956	-1.58338	-2.56007	-3.12909	-2.76067	-3.13525	-2.86031	-2.4393	-5.41684
	233	-1.27007	-1.06508	-1.16625	-0.748142	-1.07486	-1.23794	-1.59188	-1.19348	-1.5765				233	-2.38337	-1.08362	-3.86118	-1.57835	-2.61891	-2.77627	-2.8782	-3.04308	-3.80062		233	-0.417168	-1.45538	-2.4811	-2.99196	-2.65336	-3.12786	-2.77655	-2.56315	-5.38718
	232.5	-1.28834	-1.13665	-1.19691	-0.804075	-1.05496	-1.26975	-1.53312	-1.23178	-1.63125				232.5	-2.2671	-1.07718	-3.84919	-1.47872	-2.52923	-2.67766	-2.90281	-2.94129	-3.75005		232.5	-0.313699	-1.43333	-2.34299	-2.84565	-2.58414	-2.96797	-2.75162	-2.49968	-5.29997
	232	-1.32186	-1.07255	-1.35519	-0.681235	-1.03546	-1.21711	-1.55636	-1.1983	-1.69196				232	-2.17484	-1.04618	-3.77403	-1.45078	-2.37716	-2.61562	-2.94943	-3.0152	-3.73784		232	-0.187591	-1.41259	-2.17714	-2.6152	-2.49656	-2.98054	-2.66685	-2.35483	-5.2079
	231.5	-1.47076	-1.17054	-1.46341	-0.769434	-1.09028	-1.29676	-1.64359	-1.20474	-1.88226				231.5	-2.14528	-0.91854	-3.78758	-1.23347	-2.24902	-2.56904	-2.81772	-2.98589	-3.69532		231.5	0.0204177	-1.33195	-2.00154	-2.23997	-2.39201	-2.72036	-2.48335	-2.17847	-5.04742
	231	-1.609	-1.29802	-1.47536	-0.86165	-1.12259	-1.39143	-1.73215	-1.19563	-1.92781				231	-2.05858	-0.68937	-3.72487	-1.11772	-2.00451	-2.4977	-2.67731	-2.84377	-3.58635		231	0.155385	-1.08558	-1.76076	-1.88405	-2.37328	-2.57925	-2.28106	-2.07398	-4.89541
	230.5	-1.61286	-1.17003	-1.46502	-0.808198	-1.0903	-1.26483	-1.72304	-1.16799	-1.86233				230.5	-2.0122	-0.515546	-3.61801	-0.928223	-1.91943	-2.46323	-2.402	-2.81424	-3.40581		230.5	0.301632	-0.996889	-1.75426	-1.89391	-2.3514	-2.68114	-2.32522	-2.08369	-5.00768
	230	-1.60325	-1.09059	-1.4576	-0.811884	-1.05667	-1.32338	-1.68505	-1.15334	-2.01092				230	-1.88636	-0.417361	-3.59078	-0.725674	-1.75712	-2.31195	-2.36098	-2.82382	-3.44979		230	0.343896	-0.849301	-1.72632	-1.67289	-2.40836	-2.57974	-2.31996	-2.07843	-5.06898
	229.5	-1.51915	-1.6196	-1.1557	-1.36271	-0.982998	-1.39102	-1.20534	-1.1093	-0.743775				229.5	-2.23645	-3.10485	-4.61892	-4.62743	-4.39656	-5.71592	-6.57351	-4.76064	-6.24671		229.5	-2.23645	-3.10485	-4.61892	-4.62743	-4.39656	-5.71592	-6.57351	-4.76064	-6.24671
	229	-1.56691	-1.659	-1.20932	-1.40677	-1.07756	-1.48817	-1.19761	-1.18359	-0.793973				229	-2.01834	-3.12511	-4.46641	-4.59412	-4.38262	-5.68032	-6.4562	-4.60667	-6.11759		229	-2.01834	-3.12511	-4.46641	-4.59412	-4.38262	-5.68032	-6.4562	-4.60667	-6.11759
	228.5	-1.62279	-1.73452	-1.25998	-1.5794	-1.19144	-1.53797	-1.29207	-1.31063	-0.812469				228.5	-1.92215	-2.94827	-4.40813	-4.40732	-4.28364	-5.56924	-6.43281	-4.56614	-6.01032		228.5	-1.92215	-2.94827	-4.40813	-4.40732	-4.28364	-5.56924	-6.43281	-4.56614	-6.01032
	228	-1.60762	-1.78453	-1.29309	-1.66256	-1.23955	-1.63462	-1.32575	-1.41253	-0.872468				228	-2.04051	-2.9178	-4.35206	-4.18185	-4.17287	-5.5073	-6.3459	-4.50162	-6.06946		228	-2.04051	-2.9178	-4.35206	-4.18185	-4.17287	-5.5073	-6.3459	-4.50162	-6.06946
	227.5	-1.52569	-1.74264	-1.28899	-1.64286	-1.24618	-1.57256	-1.34459	-1.33979	-0.834235				227.5	-1.86524	-2.62291	-4.34295	-4.1132	-4.00201	-5.33915	-6.233	-4.33779	-5.93654		227.5	-1.86524	-2.62291	-4.34295	-4.1132	-4.00201	-5.33915	-6.233	-4.33779	-5.93654
	227	-1.54736	-1.74476	-1.35795	-1.6234	-1.28329	-1.55703	-1.30083	-1.34296	-0.940433				227	-1.90125	-2.63829	-4.20849	-4.06227	-3.98057	-5.3484	-6.17802	-4.29003	-5.86913		227	-1.90125	-2.63829	-4.20849	-4.06227	-3.98057	-5.3484	-6.17802	-4.29003	-5.86913
	226.5	-1.64842	-1.83218	-1.4654	-1.84131	-1.34557	-1.67684	-1.39195	-1.4327	-1.01455				226.5	-1.78792	-2.55778	-4.08596	-3.89988	-3.87293	-5.2436	-6.0898	-4.19202	-5.80263		226.5	-1.78792	-2.55778	-4.08596	-3.89988	-3.87293	-5.2436	-6.0898	-4.19202	-5.80263
	226	-1.55946	-1.80753	-1.38874	-1.77247	-1.34129	-1.64092	-1.31279	-1.47261	-0.984497				226	-1.89597	-2.64262	-4.23276	-3.91559	-3.8369	-5.20393	-6.04915	-4.21203	-5.92337		226	-1.89597	-2.64262	-4.23276	-3.91559	-3.8369	-5.20393	-6.04915	-4.21203	-5.92337
	225.5	-1.5936	-1.86701	-1.41539	-1.72748	-1.30196	-1.66717	-1.33473	-1.44849	-0.982763				225.5	-1.89895	-2.41757	-4.26404	-3.90011	-3.81825	-5.24218	-6.02304	-4.06544	-5.94935		225.5	-1.89895	-2.41757	-4.26404	-3.90011	-3.81825	-5.24218	-6.02304	-4.06544	-5.94935
	225	-1.60491	-1.84647	-1.35523	-1.68407	-1.24265	-1.65244	-1.27155	-1.4016	-0.932732				225	-1.78964	-2.43026	-4.27241	-4.03064	-3.87063	-5.31276	-6.01955	-3.92206	-6.03586		225	-1.78964	-2.43026	-4.27241	-4.03064	-3.87063	-5.31276	-6.01955	-3.92206	-6.03586
	224.5	-1.63134	-2.00888	-1.415	-1.78824	-1.26435	-1.83552	-1.30749	-1.4408	-0.964588				224.5	-1.53445	-2.33072	-4.11273	-3.99466	-3.70826	-5.30294	-5.96564	-3.78945	-5.95974		224.5	-1.53445	-2.33072	-4.11273	-3.99466	-3.70826	-5.30294	-5.96564	-3.78945	-5.95974
	224	-1.73136	-1.99262	-1.40081	-1.88919	-1.29368	-1.89092	-1.31512	-1.51156	-1.06302				224	-1.59786	-2.45803	-4.16406	-4.11561	-3.80058	-5.43971	-6.10986	-3.87807	-6.09854		224	-1.59786	-2.45803	-4.16406	-4.11561	-3.80058	-5.43971	-6.10986	-3.87807	-6.09854
	223.5	-1.7688	-2.05164	-1.37343	-1.98909	-1.36966	-2.04142	-1.40392	-1.58401	-1.17874				223.5	-1.60185	-2.55545	-4.32601	-4.16811	-3.92445	-5.55176	-6.31595	-4.07441	-6.15383		223.5	-1.60185	-2.55545	-4.32601	-4.16811	-3.92445	-5.55176	-6.31595	-4.07441	-6.15383
	223	-1.83274	-2.09071	-1.44387	-2.01191	-1.42489	-2.097	-1.46071	-1.66341	-1.31255				223	-1.69442	-2.56517	-4.47471	-4.29952	-3.96027	-5.70047	-6.51287	-4.15139	-6.27552		223	-1.69442	-2.56517	-4.47471	-4.29952	-3.96027	-5.70047	-6.51287	-4.15139	-6.27552
	222.5	-1.96287	-2.15861	-1.5712	-2.13696	-1.58601	-2.15883	-1.62705	-1.76963	-1.40734				222.5	-1.61932	-2.49256	-4.51098	-4.32997	-4.01671	-5.75798	-6.60055	-4.26622	-6.35515		222.5	-1.61932	-2.49256	-4.51098	-4.32997	-4.01671	-5.75798	-6.60055	-4.26622	-6.35515
	222	-2.0166	-2.24804	-1.6043	-2.23612	-1.68443	-2.22321	-1.78726	-1.8407	-1.55721				222	-1.70255	-2.49991	-4.56193	-4.45247	-4.0055	-5.82834	-6.86255	-4.50106	-6.57164		222	-1.70255	-2.49991	-4.56193	-4.45247	-4.0055	-5.82834	-6.86255	-4.50106	-6.57164
	221.5	-2.08301	-2.26334	-1.58177	-2.17648	-1.67195	-2.18129	-1.78306	-1.94311	-1.59437				221.5	-1.62868	-2.42219	-4.5936	-4.51451	-4.1429	-5.87755	-7.00816	-4.53	-6.62642		221.5	-1.62868	-2.42219	-4.5936	-4.51451	-4.1429	-5.87755	-7.00816	-4.53	-6.62642
	221	-2.14065	-2.30233	-1.65274	-2.23814	-1.7746	-2.21919	-1.91319	-2.04698	-1.68459				221	-1.76659	-2.4838	-4.6877	-4.7308	-4.31179	-6.13415	-7.26549	-4.61559	-6.72146		221	-1.76659	-2.4838	-4.6877	-4.7308	-4.31179	-6.13415	-7.26549	-4.61559	-6.72146
	220.5	-2.15751	-2.45885	-1.7654	-2.36986	-1.94038	-2.30818	-2.02234	-2.17818	-1.78192				220.5	-1.65062	-2.42732	-4.66104	-4.74533	-4.35997	-6.18183	-7.22974	-4.59904	-6.70674		220.5	-1.65062	-2.42732	-4.66104	-4.74533	-4.35997	-6.18183	-7.22974	-4.59904	-6.70674
	220	-2.17347	-2.55219	-1.83805	-2.3467	-1.91548	-2.29372	-2.0353	-2.1976	-1.67306				220	-1.6287	-2.56713	-4.8213	-4.9887	-4.60498	-6.43221	-7.40149	-4.7349	-7.08225		220	-1.6287	-2.56713	-4.8213	-4.9887	-4.60498	-6.43221	-7.40149	-4.7349	-7.08225
	219.5	-2.2567	-2.65939	-1.90696	-2.39068	-1.9306	-2.44838	-2.04241	-2.24246	-1.74154				219.5	-1.60845	-2.74462	-4.98516	-5.02096	-4.86436	-6.58224	-7.60541	-4.82577	-7.36863		219.5	-1.60845	-2.74462	-4.98516	-5.02096	-4.86436	-6.58224	-7.60541	-4.82577	-7.36863
	219	-2.37765	-2.74684	-2.05189	-2.52749	-1.97906	-2.63019	-2.03162	-2.32225	-1.80463				219	-1.53528	-2.88092	-5.15467	-5.35897	-5.15712	-6.95743	-7.75511	-4.95165	-7.52483		219	-1.53528	-2.88092	-5.15467	-5.35897	-5.15712	-6.95743	-7.75511	-4.95165	-7.52483
	218.5	-2.39382	-2.68263	-2.08884	-2.54093	-1.97995	-2.63952	-2.02527	-2.31778	-1.75878				218.5	-1.53281	-3.02772	-5.20035	-5.45333	-5.21438	-7.18889	-7.84178	-5.18059	-7.74854		218.5	-1.53281	-3.02772	-5.20035	-5.45333	-5.21438	-7.18889	-7.84178	-5.18059	-7.74854
	218	-2.3467	-2.74059	-2.13429	-2.56007	-1.90784	-2.69043	-2.12207	-2.31238	-1.79438				218	-1.59302	-3.2139	-5.40528	-5.62621	-5.32029	-7.30383	-7.99925	-5.33736	-8.00866		218	-1.59302	-3.2139	-5.40528	-5.62621	-5.32029	-7.30383	-7.99925	-5.33736	-8.00866
	217.5	-2.41303	-2.75678	-2.17003	-2.5955	-1.89733	-2.73998	-2.13517	-2.31731	-1.79672				217.5	-1.62119	-3.25316	-5.56952	-5.67358	-5.51868	-7.45568	-8.20253	-5.59822	-8.15514		217.5	-1.62119	-3.25316	-5.56952	-5.67358	-5.51868	-7.45568	-8.20253	-5.59822	-8.15514
	217	-2.37278	-2.74278	-2.13073	-2.4971	-1.78196	-2.71564	-2.08437	-2.27929	-1.7781				217	-1.64573	-3.38677	-5.64366	-5.70766	-5.61988	-7.62797	-8.26796	-5.70072	-8.25849		217	-1.64573	-3.38677	-5.64366	-5.70766	-5.61988	-7.62797	-8.26796	-5.70072	-8.25849
	216.5	-2.40652	-2.79504	-2.20252	-2.50777	-1.84523	-2.70122	-2.10366	-2.35579	-1.83586				216.5	-1.59495	-3.30773	-5.67859	-5.64133	-5.6987	-7.5957	-8.33993	-5.86578	-8.32182		216.5	-1.59495	-3.30773	-5.67859	-5.64133	-5.6987	-7.5957	-8.33993	-5.86578	-8.32182
	216	-2.29524	-2.72173	-2.24871	-2.55371	-1.9002	-2.7344	-2.10458	-2.33093	-1.82236				216	-1.44835	-3.35201	-5.61855	-5.70246	-5.66017	-7.61586	-8.4101	-5.93894	-8.32741		216	-1.44835	-3.35201	-5.61855	-5.70246	-5.66017	-7.61586	-8.4101	-5.93894	-8.32741
	215.5	-2.34837	-2.81431	-2.24198	-2.64513	-1.98825	-2.67636	-2.133	-2.42263	-1.87223				215.5	-1.18924	-3.30617	-5.60375	-5.65688	-5.76462	-7.55062	-8.46621	-5.98532	-8.43806		215.5	-1.18924	-3.30617	-5.60375	-5.65688	-5.76462	-7.55062	-8.46621	-5.98532	-8.43806
	215	-2.41574	-2.84835	-2.26743	-2.64653	-1.98279	-2.79514	-2.12948	-2.48407	-1.84681				215	-1.10442	-3.18679	-5.72828	-5.8435	-5.82647	-7.56064	-8.50246	-6.04572	-8.50198		215	-1.10442	-3.18679	-5.72828	-5.8435	-5.82647	-7.56064	-8.50246	-6.04572	-8.50198
	214.5	-2.44007	-2.84026	-2.31464	-2.68263	-2.1371	-2.83032	-2.10368	-2.48382	-1.86213				214.5	-0.88828	-3.05264	-5.56069	-5.99413	-5.91783	-7.7085	-8.59942	-6.09029	-8.62866		214.5	-0.88828	-3.05264	-5.56069	-5.99413	-5.91783	-7.7085	-8.59942	-6.09029	-8.62866
	214	-2.52075	-2.8411	-2.1987	-2.69905	-2.12851	-2.82748	-2.06762	-2.45561	-1.83476				214	-0.60689	-3.04152	-5.56715	-6.16102	-6.00867	-7.81244	-8.60863	-6.11793	-8.75952		214	-0.60689	-3.04152	-5.56715	-6.16102	-6.00867	-7.81244	-8.60863	-6.11793	-8.75952
	213.5	-2.5873	-2.82168	-2.24412	-2.86488	-2.13366	-2.86407	-2.13377	-2.45987	-1.80256				213.5	-0.493624	-2.98717	-5.59628	-6.41019	-6.0672	-7.88471	-8.78782	-6.19519	-8.82928		213.5	-0.493624	-2.98717	-5.59628	-6.41019	-6.0672	-7.88471	-8.78782	-6.19519	-8.82928
	213	-2.61843	-2.87495	-2.21147	-2.88669	-2.0372	-2.88673	-2.17782	-2.42564	-1.83761				213	-0.418677	-2.75257	-5.53891	-6.39537	-6.14782	-7.86768	-8.80736	-6.10091	-8.9508		213	-0.418677	-2.75257	-5.53891	-6.39537	-6.14782	-7.86768	-8.80736	-6.10091	-8.9508
	212.5	-2.71202	-2.89877	-2.26832	-2.92731	-2.1216	-2.92827	-2.17723	-2.48793	-1.92099				212.5	-0.0189006	-2.51413	-5.4584	-6.34685	-5.96901	-7.79487	-8.65898	-5.98434	-8.86966		212.5	-0.0189006	-2.51413	-5.4584	-6.34685	-5.96901	-7.79487	-8.65898	-5.98434	-8.86966
	212	-2.60919	-2.82363	-2.25407	-2.95622	-2.15053	-2.97778	-2.2033	-2.49075	-1.96384				212	0.00683528	-2.67378	-5.35621	-6.42264	-5.86134	-7.89146	-8.70151	-5.90337	-8.79223		212	0.00683528	-2.67378	-5.35621	-6.42264	-5.86134	-7.89146	-8.70151	-5.90337	-8.79223
	211.5	-2.63191	-2.94196	-2.27613	-3.01581	-2.1902	-2.93766	-2.26547	-2.4673	-2.01826				211.5	0.186961	-2.59619	-5.23215	-6.22191	-5.94396	-7.82722	-8.47663	-5.73929	-8.73592		211.5	0.186961	-2.59619	-5.23215	-6.22191	-5.94396	-7.82722	-8.47663	-5.73929	-8.73592
	211	-2.74578	-2.97337	-2.42823	-3.06002	-2.30439	-3.05644	-2.37045	-2.55426	-2.08282				211	0.402359	-2.55344	-5.09836	-5.8407	-5.71842	-7.50559	-8.20708	-5.36341	-8.43281		211	0.402359	-2.55344	-5.09836	-5.8407	-5.71842	-7.50559	-8.20708	-5.36341	-8.43281
	210.5	-2.90451	-3.10126	-2.57062	-3.1902	-2.42685	-3.20998	-2.47937	-2.69273	-2.24594				210.5	0.609034	-2.23048	-4.79636	-5.56867	-5.44789	-7.14356	-7.92651	-4.96439	-8.21572		210.5	0.609034	-2.23048	-4.79636	-5.56867	-5.44789	-7.14356	-7.92651	-4.96439	-8.21572
	210	-2.92227	-3.11527	-2.55657	-3.13945	-2.51225	-3.25372	-2.42564	-2.70612	-2.30685				210	0.73875	-2.08126	-4.37846	-5.16204	-5.2211	-6.7571	-7.69969	-4.45912	-7.95718		210	0.73875	-2.08126	-4.37846	-5.16204	-5.2211	-6.7571	-7.69969	-4.45912	-7.95718
	209.5	-3.03591	-3.18011	-2.63608	-3.2005	-2.62241	-3.2924	-2.56685	-2.80487	-2.39856				209.5	1.06106	-2.00473	-4.00122	-4.62553	-4.84883	-6.47364	-7.38914	-3.93213	-7.69157		209.5	1.06106	-2.00473	-4.00122	-4.62553	-4.84883	-6.47364	-7.38914	-3.93213	-7.69157
	209	-3.10025	-3.29273	-2.65906	-3.24613	-2.63701	-3.30071	-2.65857	-2.90175	-2.39795				209	1.17097	-1.77929	-3.70592	-4.41726	-4.52258	-6.07843	-7.10689	-3.43758	-7.52491		209	1.17097	-1.77929	-3.70592	-4.41726	-4.52258	-6.07843	-7.10689	-3.43758	-7.52491
	208.5	-3.0977	-3.2585	-2.63583	-3.19506	-2.50314	-3.25811	-2.54187	-2.89701	-2.3633				208.5	1.32314	-1.43935	-3.24882	-3.79507	-4.02357	-5.47786	-6.60985	-2.95759	-7.13541		208.5	1.32314	-1.43935	-3.24882	-3.79507	-4.02357	-5.47786	-6.60985	-2.95759	-7.13541
	208	-3.09218	-3.28703	-2.54285	-3.17286	-2.54153	-3.2985	-2.55918	-2.91852	-2.35047				208	1.45522	-1.14153	-2.91688	-3.08222	-3.38147	-4.92865	-6.22923	-2.42938	-6.68446		208	1.45522	-1.14153	-2.91688	-3.08222	-3.38147	-4.92865	-6.22923	-2.42938	-6.68446
	207.5	-3.03591	-3.37079	-2.64432	-3.17052	-2.58923	-3.24378	-2.67213	-2.98606	-2.38549				207.5	1.49254	-1.09046	-2.7727	-2.84652	-3.08739	-4.57919	-5.79937	-2.18797	-6.63743		207.5	1.49254	-1.09046	-2.7727	-2.84652	-3.08739	-4.57919	-5.79937	-2.18797	-6.63743
	207	-2.84925	-3.26997	-2.73697	-3.1844	-2.45771	-3.22949	-2.62022	-3.03751	-2.34029				207	1.78724	-0.895756	-2.64575	-2.51636	-2.53907	-4.27331	-5.11338	-1.77381	-6.181		207	1.78724	-0.895756	-2.64575	-2.51636	-2.53907	-4.27331	-5.11338	-1.77381	-6.181
	206.5	-2.78095	-3.22005	-2.67904	-3.17658	-2.40097	-3.21847	-2.57235	-2.9962	-2.18574				206.5	1.75578	-0.889833	-2.41907	-2.04542	-2.00859	-3.82776	-4.74854	-1.33202	-5.68445		206.5	1.75578	-0.889833	-2.41907	-2.04542	-2.00859	-3.82776	-4.74854	-1.33202	-5.68445
	206	-2.76987	-3.23649	-2.64036	-3.19811	-2.46962	-3.30195	-2.59907	-2.95032	-2.20149				206	2.11981	-0.690944	-2.01021	-1.49615	-1.26518	-3.12849	-4.14757	-0.762721	-4.90914		206	2.11981	-0.690944	-2.01021	-1.49615	-1.26518	-3.12849	-4.14757	-0.762721	-4.90914
	205.5	-2.75939	-3.29383	-2.65235	-3.20148	-2.45429	-3.44456	-2.64423	-2.9024	-2.22955				205.5	2.3656	-0.640373	-1.74165	-1.03505	-0.771109	-2.55959	-3.86052	-0.117844	-4.53736		205.5	2.3656	-0.640373	-1.74165	-1.03505	-0.771109	-2.55959	-3.86052	-0.117844	-4.53736
	205	-2.75766	-3.33127	-2.75027	-3.20185	-2.43075	-3.46803	-2.66098	-2.91123	-2.24092				205	2.57125	-0.504262	-1.49644	-0.678505	-0.244089	-1.91819	-3.37911	0.37783	-3.96289		205	2.57125	-0.504262	-1.49644	-0.678505	-0.244089	-1.91819	-3.37911	0.37783	-3.96289
	204.5	-2.69542	-3.26997	-2.62059	-3.16325	-2.32351	-3.34201	-2.47984	-2.80314	-2.09503				204.5	2.59836	-0.327532	-1.05441	-0.181051	0.219372	-1.49072	-2.76558	0.71422	-3.60155		204.5	2.59836	-0.327532	-1.05441	-0.181051	0.219372	-1.49072	-2.76558	0.71422	-3.60155
	204	-2.75657	-3.2278	-2.50242	-3.25151	-2.3642	-3.34686	-2.48866	-2.77555	-2.1398				204	2.95073	-0.241905	-0.498087	0.443291	0.618703	-1.02437	-2.18086	1.32205	-2.99475		204	2.95073	-0.241905	-0.498087	0.443291	0.618703	-1.02437	-2.18086	1.32205	-2.99475
	203.5	-2.78658	-3.19399	-2.39628	-3.12288	-2.37863	-3.249	-2.51794	-2.64735	-2.0354				203.5	3.11601	-0.23468	-0.459775	0.620238	0.881366	-0.572334	-1.8143	1.85503	-2.82177		203.5	3.11601	-0.23468	-0.459775	0.620238	0.881366	-0.572334	-1.8143	1.85503	-2.82177
	203	-2.7692	-3.19409	-2.466	-3.11921	-2.29686	-3.16947	-2.46894	-2.46032	-2.00635				203	3.38801	-0.103977	-0.0550908	1.22137	1.38998	-0.32395	-1.11229	2.12344	-2.50077		203	3.38801	-0.103977	-0.0550908	1.22137	1.38998	-0.32395	-1.11229	2.12344	-2.50077
	202.5	-2.46898	-2.97224	-2.25484	-3.00262	-2.1816	-2.96524	-2.22209	-2.1268	-1.77945				202.5	3.21294	-0.264927	0.110515	1.43299	1.4293	-0.145417	-0.759581	2.43092	-2.11319		202.5	3.21294	-0.264927	0.110515	1.43299	1.4293	-0.145417	-0.759581	2.43092	-2.11319
	202	-2.41125	-2.90499	-2.27101	-2.97499	-2.1984	-2.85038	-2.03917	-1.98015	-1.64336				202	3.03792	-0.453677	0.141011	1.4404	1.47207	0.200789	-0.081572	2.99133	-1.99041		202	3.03792	-0.453677	0.141011	1.4404	1.47207	0.200789	-0.081572	2.99133	-1.99041
	201.5	-2.49012	-2.8079	-2.26695	-2.9804	-2.08104	-2.72909	-2.25045	-2.26272	-1.71731				201.5	3.17427	-0.617085	0.208131	1.73342	2.01957	0.577215	0.256805	3.43512	-1.58113		201.5	3.17427	-0.617085	0.208131	1.73342	2.01957	0.577215	0.256805	3.43512	-1.58113
	201	-2.48792	-2.71699	-2.26827	-2.78052	-2.00228	-2.70284	-2.25932	-1.97765	-1.6331				201	3.3539	-1.20014	0.340762	1.74093	2.47319	0.917516	0.875109	3.63267	-0.974702		201	3.3539	-1.20014	0.340762	1.74093	2.47319	0.917516	0.875109	3.63267	-0.974702
	200.5	-2.43328	-2.64214	-2.31588	-2.92973	-1.88274	-2.68216	-2.07989	-2.20285	-1.59564				200.5	3.04608	-1.47515	0.60168	2.43463	2.832	1.38961	1.16913	4.16954	-0.402279		200.5	3.04608	-1.47515	0.60168	2.43463	2.832	1.38961	1.16913	4.16954	-0.402279
	200	-2.53721	-2.66067	-2.23614	-2.94169	-1.81075	-2.58476	-1.79724	-2.57558	-1.52209				200	2.38275	-2.0165	0.863252	2.53352	3.03493	2.06638	1.14999	4.55515	-0.0179759		200	2.38275	-2.0165	0.863252	2.53352	3.03493	2.06638	1.14999	4.55515	-0.0179759

## Sheet: A2-C
													A2-C	ACGACCCGACCCAGCAATGTGTCCCTGATGCCCCGTTTATCACCCCCACCC											A2-C(2)	ACGACCCGACCCAGCAATGTGTCCCTGATGCCCCGTTTATCACCCCCACCC
	10 mM Sodium cocodylate 100 mM KCl pH as indicated													10 uM DNA in 10 mM Sodium cocodylate 100 mM KCl pH as indicated											10 uM DNA in 10 mM Sodium cocodylate 100 mM KCl pH as indicated
	Wavelength (nm)	pH4.0	pH4.5	pH5.0	pH5.5	pH6.0	pH6.5	pH7.0	pH7.5	pH8.0				Wavelength (nm)											Wavelength (nm)	pH4.0	pH4.5	pH5.0	pH5.5	pH6.0	pH6.5	pH7.0	pH7.5	pH8.0
	320	-0.549372	-0.44259	-0.444013	-0.316249	-0.096254	-0.275198	-0.612617	-0.426415	-0.497735				320	-0.595535	-0.693987	-1.73404	-0.258592	-0.567525	-0.688734	-0.964778	-0.568849	-0.157017		320	-0.595535	-0.693987	-1.73404	-0.258592	-0.567525	-0.688734	-0.964778	-0.568849	-0.157017
	319.5	-0.526734	-0.475987	-0.442656	-0.395023	-0.168519	-0.399778	-0.629059	-0.482964	-0.547076				319.5	-0.520172	-0.661142	-1.65226	-0.219916	-0.423687	-0.678647	-0.95449	-0.5797	-0.168084		319.5	-0.520172	-0.661142	-1.65226	-0.219916	-0.423687	-0.678647	-0.95449	-0.5797	-0.168084
	319	-0.62468	-0.474134	-0.532591	-0.356795	-0.195642	-0.443316	-0.688049	-0.401365	-0.646795				319	-0.569034	-0.680269	-1.71636	-0.208353	-0.465341	-0.622342	-0.953778	-0.564203	-0.165988		319	-0.569034	-0.680269	-1.71636	-0.208353	-0.465341	-0.622342	-0.953778	-0.564203	-0.165988
	318.5	-0.751897	-0.469378	-0.578126	-0.332706	-0.344656	-0.445464	-0.756544	-0.337587	-0.756691				318.5	-0.542798	-0.632037	-1.6752	-0.140896	-0.48384	-0.553788	-0.931753	-0.491338	-0.239814		318.5	-0.542798	-0.632037	-1.6752	-0.140896	-0.48384	-0.553788	-0.931753	-0.491338	-0.239814
	318	-0.734265	-0.457039	-0.599214	-0.359973	-0.286257	-0.455483	-0.816107	-0.2856	-0.756486				318	-0.507532	-0.587491	-1.68914	-0.0800589	-0.417312	-0.55986	-0.960502	-0.465089	-0.267084		318	-0.507532	-0.587491	-1.68914	-0.0800589	-0.417312	-0.55986	-0.960502	-0.465089	-0.267084
	317.5	-0.791599	-0.427104	-0.579007	-0.312405	-0.324255	-0.440959	-0.820347	-0.254607	-0.846262				317.5	-0.511597	-0.596065	-1.66059	-0.10594	-0.38802	-0.568407	-0.977169	-0.453377	-0.267113		317.5	-0.511597	-0.596065	-1.66059	-0.10594	-0.38802	-0.568407	-0.977169	-0.453377	-0.267113
	317	-0.821737	-0.374613	-0.619189	-0.278508	-0.235684	-0.461445	-0.8446	-0.240353	-0.845611				317	-0.567614	-0.577602	-1.64612	-0.15488	-0.414123	-0.695324	-0.998849	-0.461008	-0.219524		317	-0.567614	-0.577602	-1.64612	-0.15488	-0.414123	-0.695324	-0.998849	-0.461008	-0.219524
	316.5	-0.860378	-0.480628	-0.6536	-0.353054	-0.176176	-0.517854	-0.871371	-0.305355	-0.845887				316.5	-0.547133	-0.539174	-1.58759	-0.200883	-0.316249	-0.702069	-0.967508	-0.479971	-0.101523		316.5	-0.547133	-0.539174	-1.58759	-0.200883	-0.316249	-0.702069	-0.967508	-0.479971	-0.101523
	316	-0.953292	-0.457307	-0.71631	-0.331528	-0.301693	-0.466071	-1.00701	-0.243666	-0.907914				316	-0.539013	-0.513844	-1.56619	-0.221908	-0.319916	-0.780205	-1.00015	-0.419658	-0.188644		316	-0.539013	-0.513844	-1.56619	-0.221908	-0.319916	-0.780205	-1.00015	-0.419658	-0.188644
	315.5	-0.981019	-0.364607	-0.714792	-0.342542	-0.32785	-0.445865	-0.969314	-0.260724	-0.873807				315.5	-0.520764	-0.48435	-1.52976	-0.304782	-0.367811	-0.84174	-1.07395	-0.543449	-0.203653		315.5	-0.520764	-0.48435	-1.52976	-0.304782	-0.367811	-0.84174	-1.07395	-0.543449	-0.203653
	315	-1.07901	-0.367029	-0.774282	-0.309953	-0.35006	-0.421992	-0.985687	-0.360271	-0.977856				315	-0.465498	-0.369621	-1.47212	-0.275528	-0.288773	-0.823572	-1.01957	-0.583948	-0.0954056		315	-0.465498	-0.369621	-1.47212	-0.275528	-0.288773	-0.823572	-1.01957	-0.583948	-0.0954056
	314.5	-1.11135	-0.428528	-0.711952	-0.333975	-0.364106	-0.435061	-1.09367	-0.379399	-1.05661				314.5	-0.366416	-0.349512	-1.39201	-0.253131	-0.281255	-0.810182	-1.04844	-0.492196	-0.0795412		314.5	-0.366416	-0.349512	-1.39201	-0.253131	-0.281255	-0.810182	-1.04844	-0.492196	-0.0795412
	314	-1.14131	-0.412424	-0.692253	-0.319765	-0.374578	-0.429645	-1.08394	-0.399728	-1.0532				314	-0.344232	-0.302278	-1.28574	-0.161731	-0.283495	-0.842106	-1.07243	-0.501649	-0.116845		314	-0.344232	-0.302278	-1.28574	-0.161731	-0.283495	-0.842106	-1.07243	-0.501649	-0.116845
	313.5	-1.22882	-0.454762	-0.663153	-0.346856	-0.487555	-0.445638	-1.11285	-0.369771	-1.07377				313.5	-0.303302	-0.245688	-1.20167	-0.0714086	-0.261903	-0.722478	-1.0419	-0.521356	-0.210619		313.5	-0.303302	-0.245688	-1.20167	-0.0714086	-0.261903	-0.722478	-1.0419	-0.521356	-0.210619
	313	-1.22724	-0.408297	-0.688539	-0.390678	-0.502724	-0.437994	-1.04516	-0.395364	-1.04063				313	-0.214226	-0.156258	-1.19871	-0.0610738	-0.17837	-0.744765	-1.05688	-0.612958	-0.298477		313	-0.214226	-0.156258	-1.19871	-0.0610738	-0.17837	-0.744765	-1.05688	-0.612958	-0.298477
	312.5	-1.11672	-0.405667	-0.544143	-0.348606	-0.380458	-0.416826	-0.95705	-0.420491	-0.847178				312.5	-0.0694301	-0.0543958	-1.14239	0.0901848	-0.0174373	-0.737734	-1.08786	-0.571119	-0.205042		312.5	-0.0694301	-0.0543958	-1.14239	0.0901848	-0.0174373	-0.737734	-1.08786	-0.571119	-0.205042
	312	-1.21944	-0.342164	-0.616137	-0.326812	-0.433439	-0.368907	-1.02756	-0.36254	-0.868818				312	0.0791169	0.0646996	-0.981064	0.229571	0.109341	-0.593061	-1.0285	-0.570789	-0.218781		312	0.0791169	0.0646996	-0.981064	0.229571	0.109341	-0.593061	-1.0285	-0.570789	-0.218781
	311.5	-1.11254	-0.225319	-0.512033	-0.332817	-0.397922	-0.330432	-0.96669	-0.358516	-0.684758				311.5	0.161887	0.0271667	-0.943346	0.253545	0.189536	-0.587253	-1.15698	-0.654925	-0.329039		311.5	0.161887	0.0271667	-0.943346	0.253545	0.189536	-0.587253	-1.15698	-0.654925	-0.329039
	311	-1.13552	-0.188221	-0.495716	-0.314858	-0.398933	-0.377938	-0.85045	-0.348159	-0.648857				311	0.248986	0.0875129	-0.915336	0.372922	0.231524	-0.507004	-1.21128	-0.820615	-0.373791		311	0.248986	0.0875129	-0.915336	0.372922	0.231524	-0.507004	-1.21128	-0.820615	-0.373791
	310.5	-1.04287	-0.188312	-0.461873	-0.323203	-0.347039	-0.381466	-0.905471	-0.383747	-0.59027				310.5	0.445462	0.225998	-0.759187	0.524299	0.430224	-0.42571	-1.13171	-0.812539	-0.354056		310.5	0.445462	0.225998	-0.759187	0.524299	0.430224	-0.42571	-1.13171	-0.812539	-0.354056
	310	-0.966481	-0.243603	-0.413149	-0.293618	-0.323152	-0.349911	-0.896482	-0.433399	-0.541369				310	0.519219	0.398815	-0.590394	0.668587	0.500405	-0.36065	-1.16147	-0.816634	-0.365327		310	0.519219	0.398815	-0.590394	0.668587	0.500405	-0.36065	-1.16147	-0.816634	-0.365327
	309.5	-0.960265	-0.278233	-0.468904	-0.294046	-0.389308	-0.382264	-0.941026	-0.336925	-0.624896				309.5	0.814195	0.591623	-0.332431	0.931659	0.598229	-0.13636	-1.09572	-0.783378	-0.296776		309.5	0.814195	0.591623	-0.332431	0.931659	0.598229	-0.13636	-1.09572	-0.783378	-0.296776
	309	-0.894007	-0.309758	-0.427804	-0.2862	-0.359328	-0.362416	-0.827335	-0.294613	-0.598398				309	0.96526	0.827867	-0.123616	1.07726	0.775442	-0.0706918	-1.07804	-0.837968	-0.281796		309	0.96526	0.827867	-0.123616	1.07726	0.775442	-0.0706918	-1.07804	-0.837968	-0.281796
	308.5	-0.900714	-0.396829	-0.465714	-0.294212	-0.302696	-0.347517	-0.892123	-0.226713	-0.685506				308.5	1.12729	1.01835	0.148172	1.28066	0.860024	0.0153312	-1.08377	-0.714525	-0.289297		308.5	1.12729	1.01835	0.148172	1.28066	0.860024	0.0153312	-1.08377	-0.714525	-0.289297
	308	-0.91901	-0.558105	-0.492925	-0.392199	-0.324712	-0.402272	-0.891248	-0.31556	-0.782684				308	1.24576	1.174	0.234868	1.37939	0.914566	-0.000284306	-1.09376	-0.728146	-0.312862		308	1.24576	1.174	0.234868	1.37939	0.914566	-0.000284306	-1.09376	-0.728146	-0.312862
	307.5	-0.887073	-0.541249	-0.616095	-0.455837	-0.266042	-0.409241	-0.871289	-0.281184	-0.895369				307.5	1.41888	1.47371	0.449023	1.54736	1.06664	0.195226	-1.12133	-0.723125	-0.267527		307.5	1.41888	1.47371	0.449023	1.54736	1.06664	0.195226	-1.12133	-0.723125	-0.267527
	307	-0.959339	-0.573687	-0.614017	-0.479373	-0.27365	-0.413411	-0.893818	-0.262789	-1.00405				307	1.70224	1.74461	0.701187	1.80334	1.27726	0.375406	-1.12409	-0.66028	-0.259503		307	1.70224	1.74461	0.701187	1.80334	1.27726	0.375406	-1.12409	-0.66028	-0.259503
	306.5	-0.965949	-0.628238	-0.56532	-0.517738	-0.111132	-0.461412	-0.772018	-0.346488	-0.954937				306.5	1.92651	1.92013	0.942818	1.9954	1.47786	0.573798	-1.19151	-0.661695	-0.253484		306.5	1.92651	1.92013	0.942818	1.9954	1.47786	0.573798	-1.19151	-0.661695	-0.253484
	306	-1.02399	-0.600264	-0.579552	-0.525375	-0.115476	-0.401997	-0.81572	-0.364944	-0.904114				306	2.07749	2.08939	1.17151	2.14136	1.58881	0.541331	-1.22803	-0.769146	-0.331387		306	2.07749	2.08939	1.17151	2.14136	1.58881	0.541331	-1.22803	-0.769146	-0.331387
	305.5	-1.05607	-0.52256	-0.70242	-0.513427	-0.131925	-0.3065	-0.831336	-0.415626	-1.04627				305.5	2.28593	2.38324	1.42741	2.35202	1.77288	0.760561	-1.1721	-0.72506	-0.246123		305.5	2.28593	2.38324	1.42741	2.35202	1.77288	0.760561	-1.1721	-0.72506	-0.246123
	305	-0.993042	-0.452175	-0.711537	-0.528796	-0.122023	-0.357721	-0.809949	-0.442411	-0.985065				305	2.5448	2.56152	1.61137	2.58898	1.96265	0.980555	-1.21937	-0.817757	-0.247522		305	2.5448	2.56152	1.61137	2.58898	1.96265	0.980555	-1.21937	-0.817757	-0.247522
	304.5	-0.962605	-0.33097	-0.677999	-0.498731	-0.0947085	-0.372237	-0.784379	-0.393586	-0.889636				304.5	2.83071	2.91571	1.94904	2.90187	2.30565	1.16494	-1.19146	-0.795087	-0.157927		304.5	2.83071	2.91571	1.94904	2.90187	2.30565	1.16494	-1.19146	-0.795087	-0.157927
	304	-0.927976	-0.34848	-0.563008	-0.344204	-0.114702	-0.289201	-0.830891	-0.313796	-0.892492				304	3.17344	3.2744	2.28152	3.23029	2.69803	1.39732	-1.13675	-0.635428	-0.0718818		304	3.17344	3.2744	2.28152	3.23029	2.69803	1.39732	-1.13675	-0.635428	-0.0718818
	303.5	-0.928674	-0.27874	-0.611978	-0.3229	-0.23379	-0.297837	-0.808393	-0.352371	-0.893813				303.5	3.49728	3.54443	2.60584	3.495	2.94051	1.56909	-1.00261	-0.546051	-0.00396342		303.5	3.49728	3.54443	2.60584	3.495	2.94051	1.56909	-1.00261	-0.546051	-0.00396342
	303	-0.739869	-0.304943	-0.504035	-0.396579	-0.135757	-0.325787	-0.726962	-0.331547	-0.838376				303	3.82742	3.82276	2.86661	3.77641	3.22077	1.74133	-0.921943	-0.473593	0.0690348		303	3.82742	3.82276	2.86661	3.77641	3.22077	1.74133	-0.921943	-0.473593	0.0690348
	302.5	-0.841392	-0.316229	-0.621754	-0.397341	-0.17449	-0.468744	-0.741669	-0.375004	-0.893218				302.5	4.14652	4.1171	3.0998	4.06861	3.44177	1.97457	-0.892474	-0.422839	0.0862037		302.5	4.14652	4.1171	3.0998	4.06861	3.44177	1.97457	-0.892474	-0.422839	0.0862037
	302	-0.795637	-0.460276	-0.569512	-0.420292	-0.214376	-0.554025	-0.713728	-0.368706	-0.822823				302	4.38169	4.35401	3.31676	4.28317	3.71469	2.06659	-0.875611	-0.400753	0.0439808		302	4.38169	4.35401	3.31676	4.28317	3.71469	2.06659	-0.875611	-0.400753	0.0439808
	301.5	-0.797179	-0.535327	-0.543229	-0.425177	-0.277986	-0.622223	-0.629699	-0.343008	-0.809153				301.5	4.76133	4.66347	3.60755	4.65098	3.99343	2.23317	-0.792142	-0.34312	0.0483052		301.5	4.76133	4.66347	3.60755	4.65098	3.99343	2.23317	-0.792142	-0.34312	0.0483052
	301	-0.829495	-0.574422	-0.6106	-0.399524	-0.309418	-0.579245	-0.670925	-0.380368	-0.856225				301	5.10227	4.98764	3.84713	5.00151	4.26657	2.43615	-0.678777	-0.269111	0.139558		301	5.10227	4.98764	3.84713	5.00151	4.26657	2.43615	-0.678777	-0.269111	0.139558
	300.5	-0.763475	-0.624361	-0.52584	-0.529839	-0.297671	-0.566538	-0.649748	-0.425859	-0.739076				300.5	5.26861	5.22461	4.05239	5.19809	4.41375	2.50993	-0.70205	-0.272377	0.149948		300.5	5.26861	5.22461	4.05239	5.19809	4.41375	2.50993	-0.70205	-0.272377	0.149948
	300	-0.778627	-0.631262	-0.611659	-0.548051	-0.298091	-0.53025	-0.705515	-0.406841	-0.711234				300	5.50544	5.51495	4.27273	5.33101	4.68084	2.62518	-0.688302	-0.310862	0.137756		300	5.50544	5.51495	4.27273	5.33101	4.68084	2.62518	-0.688302	-0.310862	0.137756
	299.5	-0.732717	-0.614519	-0.6956	-0.541706	-0.357225	-0.578299	-0.788948	-0.456522	-0.75148				299.5	5.77711	5.83499	4.59418	5.65102	4.99209	2.80604	-0.623666	-0.204498	0.253125		299.5	5.77711	5.83499	4.59418	5.65102	4.99209	2.80604	-0.623666	-0.204498	0.253125
	299	-0.7142	-0.533852	-0.726739	-0.428323	-0.328789	-0.489854	-0.828004	-0.425427	-0.765762				299	6.01205	6.22866	4.90958	5.95647	5.25229	3.01561	-0.552467	-0.159492	0.379001		299	6.01205	6.22866	4.90958	5.95647	5.25229	3.01561	-0.552467	-0.159492	0.379001
	298.5	-0.626376	-0.480319	-0.707341	-0.370298	-0.260931	-0.479664	-0.867761	-0.450191	-0.743548				298.5	6.29602	6.50261	5.21017	6.22478	5.44976	3.10904	-0.604068	-0.117489	0.410814		298.5	6.29602	6.50261	5.21017	6.22478	5.44976	3.10904	-0.604068	-0.117489	0.410814
	298	-0.625974	-0.493349	-0.727184	-0.371462	-0.250356	-0.557707	-0.920747	-0.520805	-0.764689				298	6.50364	6.78019	5.49566	6.43502	5.65488	3.24016	-0.488248	-0.126971	0.479021		298	6.50364	6.78019	5.49566	6.43502	5.65488	3.24016	-0.488248	-0.126971	0.479021
	297.5	-0.660307	-0.591365	-0.834636	-0.467759	-0.270883	-0.668191	-0.941005	-0.643096	-0.841088				297.5	6.87891	7.16852	5.81493	6.67044	6.00336	3.50822	-0.386554	0.00803477	0.552746		297.5	6.87891	7.16852	5.81493	6.67044	6.00336	3.50822	-0.386554	0.00803477	0.552746
	297	-0.689935	-0.547665	-0.901524	-0.43744	-0.302917	-0.714415	-0.924248	-0.636159	-0.934175				297	7.23203	7.47256	6.04827	7.0708	6.32444	3.707	-0.182034	0.141038	0.634482		297	7.23203	7.47256	6.04827	7.0708	6.32444	3.707	-0.182034	0.141038	0.634482
	296.5	-0.757552	-0.621251	-0.869901	-0.406819	-0.306229	-0.793452	-0.879501	-0.685156	-0.996602				296.5	7.56909	7.85284	6.3112	7.47948	6.62781	3.92053	-0.0892816	0.323718	0.757289		296.5	7.56909	7.85284	6.3112	7.47948	6.62781	3.92053	-0.0892816	0.323718	0.757289
	296	-0.814792	-0.636453	-0.834245	-0.436383	-0.313542	-0.780311	-0.925767	-0.694979	-0.968212				296	7.95266	8.21592	6.60113	7.76714	6.9374	4.17776	0.033877	0.473721	0.89775		296	7.95266	8.21592	6.60113	7.76714	6.9374	4.17776	0.033877	0.473721	0.89775
	295.5	-0.891565	-0.663925	-0.800389	-0.503325	-0.378572	-0.861318	-0.919452	-0.76935	-1.03818				295.5	8.27491	8.64624	6.89071	8.12651	7.30271	4.49835	0.22616	0.668577	1.05901		295.5	8.27491	8.64624	6.89071	8.12651	7.30271	4.49835	0.22616	0.668577	1.05901
	295	-0.982872	-0.659651	-0.801484	-0.554575	-0.441816	-0.79947	-0.997279	-0.732832	-1.03923				295	8.68652	8.95913	7.19662	8.47653	7.66797	4.82484	0.491493	0.951413	1.31741		295	8.68652	8.95913	7.19662	8.47653	7.66797	4.82484	0.491493	0.951413	1.31741
	294.5	-0.983308	-0.619469	-0.773804	-0.473749	-0.509544	-0.719428	-0.942023	-0.671744	-1.08413				294.5	8.91627	9.32115	7.53081	8.82921	8.01814	5.10891	0.689574	1.18255	1.51396		294.5	8.91627	9.32115	7.53081	8.82921	8.01814	5.10891	0.689574	1.18255	1.51396
	294	-0.956236	-0.618384	-0.72757	-0.480184	-0.506223	-0.713669	-0.954976	-0.623637	-1.03828				294	9.28775	9.63999	7.83664	9.1435	8.28825	5.32996	0.949961	1.29643	1.77464		294	9.28775	9.63999	7.83664	9.1435	8.28825	5.32996	0.949961	1.29643	1.77464
	293.5	-0.971231	-0.597469	-0.742951	-0.485018	-0.530668	-0.659394	-0.975691	-0.6023	-1.0712				293.5	9.52245	9.92624	8.16981	9.43321	8.54112	5.60963	1.08558	1.47428	2.01173		293.5	9.52245	9.92624	8.16981	9.43321	8.54112	5.60963	1.08558	1.47428	2.01173
	293	-0.989618	-0.593161	-0.790634	-0.557732	-0.56872	-0.635334	-1.03059	-0.720537	-1.06974				293	9.80009	10.2751	8.50419	9.71843	8.70424	5.79754	1.34908	1.67007	2.22764		293	9.80009	10.2751	8.50419	9.71843	8.70424	5.79754	1.34908	1.67007	2.22764
	292.5	-0.883155	-0.651447	-0.750925	-0.547405	-0.505452	-0.618914	-0.922629	-0.691855	-1.05124				292.5	10.0312	10.4481	8.81271	9.92372	8.91405	5.94168	1.48113	1.81135	2.3695		292.5	10.0312	10.4481	8.81271	9.92372	8.91405	5.94168	1.48113	1.81135	2.3695
	292	-0.92937	-0.711178	-0.89204	-0.593569	-0.525767	-0.579419	-0.956049	-0.6944	-1.00397				292	10.2153	10.613	8.95041	10.1766	9.16159	6.12681	1.68002	2.01127	2.53537		292	10.2153	10.613	8.95041	10.1766	9.16159	6.12681	1.68002	2.01127	2.53537
	291.5	-0.908259	-0.694766	-0.798771	-0.539611	-0.484464	-0.661046	-0.835754	-0.758585	-0.994202				291.5	10.4194	10.8486	9.20862	10.3939	9.49105	6.35538	1.97126	2.21371	2.7734		291.5	10.4194	10.8486	9.20862	10.3939	9.49105	6.35538	1.97126	2.21371	2.7734
	291	-0.81162	-0.699974	-0.8162	-0.497992	-0.4025	-0.592011	-0.821121	-0.652206	-0.949157				291	10.5923	11.0096	9.4207	10.5905	9.61952	6.57666	2.12979	2.37001	2.93272		291	10.5923	11.0096	9.4207	10.5905	9.61952	6.57666	2.12979	2.37001	2.93272
	290.5	-0.833001	-0.760454	-0.846508	-0.503511	-0.463212	-0.696555	-0.914288	-0.759487	-1.01057				290.5	10.6032	11.1073	9.66032	10.762	9.77274	6.78008	2.23701	2.59132	3.11231		290.5	10.6032	11.1073	9.66032	10.762	9.77274	6.78008	2.23701	2.59132	3.11231
	290	-0.844802	-0.789814	-0.811513	-0.500607	-0.409377	-0.705038	-0.869729	-0.689398	-0.90287				290	10.8225	11.262	9.85628	10.9927	10.0694	7.03431	2.44256	2.84585	3.24037		290	10.8225	11.262	9.85628	10.9927	10.0694	7.03431	2.44256	2.84585	3.24037
	289.5	-0.873205	-0.763866	-0.830952	-0.401521	-0.451604	-0.671031	-0.972522	-0.509269	-0.944063				289.5	10.8886	11.3828	9.94184	11.1105	10.2123	7.19962	2.59067	2.95744	3.44251		289.5	10.8886	11.3828	9.94184	11.1105	10.2123	7.19962	2.59067	2.95744	3.44251
	289	-0.870986	-0.805324	-0.784684	-0.476389	-0.462199	-0.792208	-0.993334	-0.535102	-1.04086				289	11.104	11.5702	10.1377	11.2813	10.3665	7.38236	2.9375	3.24467	3.63177		289	11.104	11.5702	10.1377	11.2813	10.3665	7.38236	2.9375	3.24467	3.63177
	288.5	-0.872482	-0.771322	-0.779987	-0.377819	-0.362401	-0.785398	-0.97731	-0.533624	-1.13815				288.5	11.2281	11.7587	10.2679	11.4512	10.4797	7.55325	3.18964	3.45662	3.89821		288.5	11.2281	11.7587	10.2679	11.4512	10.4797	7.55325	3.18964	3.45662	3.89821
	288	-1.03247	-0.771104	-0.895636	-0.408504	-0.482458	-0.747721	-1.12694	-0.504661	-1.23088				288	11.31	11.9199	10.393	11.5248	10.613	7.65099	3.2835	3.67962	4.12001		288	11.31	11.9199	10.393	11.5248	10.613	7.65099	3.2835	3.67962	4.12001
	287.5	-0.969233	-0.821002	-0.692479	-0.411251	-0.401893	-0.790478	-0.986733	-0.58041	-1.07479				287.5	11.4583	11.989	10.5383	11.6881	10.758	7.81863	3.49332	3.88267	4.30769		287.5	11.4583	11.989	10.5383	11.6881	10.758	7.81863	3.49332	3.88267	4.30769
	287	-0.990499	-0.714723	-0.731764	-0.418849	-0.426219	-0.707028	-0.961348	-0.469582	-1.10487				287	11.4835	12.082	10.5207	11.7384	10.8201	7.8551	3.61965	4.05603	4.3981		287	11.4835	12.082	10.5207	11.7384	10.8201	7.8551	3.61965	4.05603	4.3981
	286.5	-0.985811	-0.682937	-0.661428	-0.471388	-0.366401	-0.759986	-0.939389	-0.504051	-1.08791				286.5	11.6007	12.1538	10.5664	11.7507	10.9197	8.03946	3.86959	4.30143	4.59754		286.5	11.6007	12.1538	10.5664	11.7507	10.9197	8.03946	3.86959	4.30143	4.59754
	286	-0.982693	-0.630949	-0.654852	-0.488165	-0.328469	-0.662725	-0.879433	-0.571123	-1.01453				286	11.7389	12.2622	10.7914	11.9202	10.9624	8.23216	4.07808	4.5361	4.845		286	11.7389	12.2622	10.7914	11.9202	10.9624	8.23216	4.07808	4.5361	4.845
	285.5	-0.95088	-0.625571	-0.599824	-0.500387	-0.361388	-0.591353	-0.847958	-0.640267	-0.917972				285.5	11.6379	12.1856	10.7538	11.9094	11.0337	8.33686	4.23972	4.63735	4.91463		285.5	11.6379	12.1856	10.7538	11.9094	11.0337	8.33686	4.23972	4.63735	4.91463
	285	-0.918894	-0.702775	-0.624661	-0.63034	-0.34735	-0.693575	-0.77554	-0.631824	-0.867322				285	11.8018	12.2914	10.9405	12.0082	11.1137	8.48581	4.53598	4.86315	5.14872		285	11.8018	12.2914	10.9405	12.0082	11.1137	8.48581	4.53598	4.86315	5.14872
	284.5	-0.858517	-0.628897	-0.597223	-0.628866	-0.296001	-0.665152	-0.805119	-0.652321	-0.915767				284.5	11.9261	12.3904	11.0495	12.1153	11.1856	8.65593	4.82048	5.11479	5.3439		284.5	11.9261	12.3904	11.0495	12.1153	11.1856	8.65593	4.82048	5.11479	5.3439
	284	-0.898263	-0.618978	-0.694234	-0.587018	-0.311383	-0.615099	-0.887965	-0.595651	-1.02559				284	11.9556	12.4351	11.0898	12.1621	11.241	8.81316	5.0259	5.29061	5.60507		284	11.9556	12.4351	11.0898	12.1621	11.241	8.81316	5.0259	5.29061	5.60507
	283.5	-0.927365	-0.625698	-0.802191	-0.524726	-0.313229	-0.64849	-0.914742	-0.653975	-0.985433				283.5	12.0454	12.4176	11.1557	12.191	11.2654	8.97061	5.28697	5.48892	5.76646		283.5	12.0454	12.4176	11.1557	12.191	11.2654	8.97061	5.28697	5.48892	5.76646
	283	-0.963588	-0.656093	-0.902461	-0.520818	-0.376245	-0.614884	-1.00969	-0.59151	-1.00342				283	11.8685	12.3632	11.0715	12.2251	11.2775	8.95328	5.47873	5.7258	5.92744		283	11.8685	12.3632	11.0715	12.2251	11.2775	8.95328	5.47873	5.7258	5.92744
	282.5	-1.01183	-0.687044	-0.918824	-0.558286	-0.403289	-0.765252	-1.03099	-0.630656	-1.06024				282.5	11.7005	12.1823	10.9323	12.0786	11.1906	8.84598	5.53576	5.81131	6.1053		282.5	11.7005	12.1823	10.9323	12.0786	11.1906	8.84598	5.53576	5.81131	6.1053
	282	-1.00885	-0.680215	-0.947283	-0.584795	-0.405073	-0.723721	-1.10922	-0.628641	-1.09859				282	11.5815	12.0848	11.0073	12.0646	11.1049	8.78874	5.66449	5.91876	6.25623		282	11.5815	12.0848	11.0073	12.0646	11.1049	8.78874	5.66449	5.91876	6.25623
	281.5	-0.984652	-0.583715	-0.80329	-0.472132	-0.37041	-0.652812	-1.10775	-0.573215	-1.07104				281.5	11.2193	11.76	10.7315	11.912	10.9241	8.70352	5.62692	5.98529	6.22428		281.5	11.2193	11.76	10.7315	11.912	10.9241	8.70352	5.62692	5.98529	6.22428
	281	-1.07534	-0.551926	-0.902951	-0.457235	-0.477443	-0.659025	-1.07124	-0.502205	-1.12124				281	10.8691	11.4106	10.4558	11.6283	10.658	8.56654	5.75435	6.10348	6.318		281	10.8691	11.4106	10.4558	11.6283	10.658	8.56654	5.75435	6.10348	6.318
	280.5	-1.03774	-0.537	-0.886183	-0.475753	-0.466476	-0.690879	-1.04511	-0.504619	-1.12434				280.5	10.54	11.008	10.2012	11.3858	10.4764	8.43265	5.90051	6.10336	6.32389		280.5	10.54	11.008	10.2012	11.3858	10.4764	8.43265	5.90051	6.10336	6.32389
	280	-1.03418	-0.553352	-0.873441	-0.475847	-0.549608	-0.659943	-1.0395	-0.44921	-1.14242				280	10.1547	10.6353	9.84634	11.0462	10.268	8.18181	5.94254	6.12523	6.42939		280	10.1547	10.6353	9.84634	11.0462	10.268	8.18181	5.94254	6.12523	6.42939
	279.5	-1.0548	-0.536643	-0.81519	-0.5463	-0.582634	-0.585427	-1.00751	-0.465682	-1.15381				279.5	9.84509	10.2837	9.6513	10.7565	9.97046	8.14206	6.06467	6.21326	6.47281		279.5	9.84509	10.2837	9.6513	10.7565	9.97046	8.14206	6.06467	6.21326	6.47281
	279	-1.01581	-0.554041	-0.823066	-0.508477	-0.630266	-0.51554	-1.03848	-0.445133	-1.0818				279	9.46801	9.98518	9.42606	10.4908	9.74526	8.03715	6.08187	6.28192	6.51775		279	9.46801	9.98518	9.42606	10.4908	9.74526	8.03715	6.08187	6.28192	6.51775
	278.5	-1.07188	-0.551732	-0.924974	-0.493632	-0.703162	-0.576308	-1.00957	-0.402831	-1.04857				278.5	9.16784	9.71121	9.05873	10.2762	9.58232	8.14397	6.26185	6.41365	6.64414		278.5	9.16784	9.71121	9.05873	10.2762	9.58232	8.14397	6.26185	6.41365	6.64414
	278	-1.04163	-0.615706	-0.964053	-0.557961	-0.740487	-0.529682	-1.0157	-0.474139	-0.964059				278	8.80487	9.43995	8.75156	9.94805	9.34917	7.99137	6.40411	6.53571	6.70961		278	8.80487	9.43995	8.75156	9.94805	9.34917	7.99137	6.40411	6.53571	6.70961
	277.5	-0.943444	-0.665051	-0.877361	-0.623304	-0.690605	-0.591555	-1.0436	-0.538106	-0.834534				277.5	8.43937	9.0323	8.36509	9.53994	8.99759	7.71835	6.36445	6.50227	6.75521		277.5	8.43937	9.0323	8.36509	9.53994	8.99759	7.71835	6.36445	6.50227	6.75521
	277	-0.917518	-0.679218	-0.843903	-0.598905	-0.715144	-0.540099	-1.00461	-0.539972	-0.807257				277	7.9621	8.75782	8.05298	9.14556	8.63082	7.50324	6.33016	6.60151	6.80977		277	7.9621	8.75782	8.05298	9.14556	8.63082	7.50324	6.33016	6.60151	6.80977
	276.5	-0.81859	-0.677848	-0.720266	-0.650913	-0.614835	-0.518003	-0.823341	-0.537817	-0.723594				276.5	7.6144	8.50118	7.63897	8.74894	8.2466	7.27707	6.24245	6.53739	6.74311		276.5	7.6144	8.50118	7.63897	8.74894	8.2466	7.27707	6.24245	6.53739	6.74311
	276	-0.809425	-0.626973	-0.699157	-0.61594	-0.549121	-0.538991	-0.820278	-0.502869	-0.736935				276	7.12239	8.09644	7.2678	8.33787	7.93134	7.11845	6.1701	6.43059	6.62168		276	7.12239	8.09644	7.2678	8.33787	7.93134	7.11845	6.1701	6.43059	6.62168
	275.5	-0.759757	-0.590142	-0.686803	-0.551599	-0.481037	-0.516479	-0.741996	-0.401868	-0.754799				275.5	6.86415	7.67531	6.90729	8.05474	7.60048	6.84814	6.20511	6.48546	6.63313		275.5	6.86415	7.67531	6.90729	8.05474	7.60048	6.84814	6.20511	6.48546	6.63313
	275	-0.711775	-0.557965	-0.635228	-0.511877	-0.373723	-0.486127	-0.740042	-0.395582	-0.792439				275	6.4708	7.19178	6.56165	7.65861	7.1377	6.53305	6.09423	6.29092	6.52785		275	6.4708	7.19178	6.56165	7.65861	7.1377	6.53305	6.09423	6.29092	6.52785
	274.5	-0.725935	-0.497646	-0.675539	-0.372803	-0.363762	-0.462521	-0.782292	-0.333583	-0.836958				274.5	6.07652	6.78075	6.02267	7.31721	6.68095	6.23895	5.98061	6.18723	6.43138		274.5	6.07652	6.78075	6.02267	7.31721	6.68095	6.23895	5.98061	6.18723	6.43138
	274	-0.732658	-0.491474	-0.701197	-0.347845	-0.372536	-0.469884	-0.762233	-0.291093	-0.893582				274	5.80029	6.46438	5.74081	7.04887	6.32485	6.20149	5.99538	6.17094	6.3425		274	5.80029	6.46438	5.74081	7.04887	6.32485	6.20149	5.99538	6.17094	6.3425
	273.5	-0.768297	-0.433076	-0.683023	-0.240403	-0.38122	-0.42344	-0.746806	-0.273771	-0.909728				273.5	5.35086	5.95038	5.26076	6.6576	5.99449	5.96393	5.87766	6.06664	6.18641		273.5	5.35086	5.95038	5.26076	6.6576	5.99449	5.96393	5.87766	6.06664	6.18641
	273	-0.775403	-0.392847	-0.614518	-0.229534	-0.317831	-0.462955	-0.749724	-0.368408	-0.842223				273	4.95243	5.47072	4.86666	6.34657	5.55782	5.62346	5.75499	5.99102	6.06688		273	4.95243	5.47072	4.86666	6.34657	5.55782	5.62346	5.75499	5.99102	6.06688
	272.5	-0.703139	-0.271235	-0.572452	-0.268406	-0.30543	-0.305876	-0.715721	-0.371842	-0.809658				272.5	4.429	4.98481	4.44152	5.80739	5.28878	5.16727	5.68844	5.95501	5.94197		272.5	4.429	4.98481	4.44152	5.80739	5.28878	5.16727	5.68844	5.95501	5.94197
	272	-0.776718	-0.387637	-0.526898	-0.339832	-0.330994	-0.39763	-0.671203	-0.458517	-0.788255				272	4.02247	4.55281	3.96721	5.40895	4.86233	4.98022	5.50818	5.79637	5.73129		272	4.02247	4.55281	3.96721	5.40895	4.86233	4.98022	5.50818	5.79637	5.73129
	271.5	-0.818986	-0.373176	-0.548591	-0.366988	-0.440063	-0.409419	-0.663295	-0.442308	-0.862657				271.5	3.68772	4.20115	3.73282	5.01002	4.46383	4.73805	5.45072	5.73375	5.62986		271.5	3.68772	4.20115	3.73282	5.01002	4.46383	4.73805	5.45072	5.73375	5.62986
	271	-0.770066	-0.465219	-0.443906	-0.420349	-0.359709	-0.497863	-0.603211	-0.521925	-0.776584				271	3.11001	3.7188	3.34296	4.50868	4.12394	4.43964	5.27948	5.51963	5.45632		271	3.11001	3.7188	3.34296	4.50868	4.12394	4.43964	5.27948	5.51963	5.45632
	270.5	-0.826112	-0.413817	-0.461706	-0.373954	-0.281101	-0.506539	-0.628244	-0.506419	-0.73892				270.5	2.63834	3.24766	3.11041	4.06046	3.79685	4.01653	5.11025	5.24812	5.29283		270.5	2.63834	3.24766	3.11041	4.06046	3.79685	4.01653	5.11025	5.24812	5.29283
	270	-0.764332	-0.372554	-0.456693	-0.398426	-0.25155	-0.452432	-0.559141	-0.406201	-0.695139				270	2.28562	2.80631	2.75807	3.72242	3.43719	3.80717	5.00536	5.1194	5.07819		270	2.28562	2.80631	2.75807	3.72242	3.43719	3.80717	5.00536	5.1194	5.07819
	269.5	-0.815593	-0.38876	-0.60885	-0.388205	-0.388359	-0.510529	-0.65423	-0.38684	-0.740118				269.5	1.88684	2.41946	2.41497	3.28493	2.92479	3.50112	4.80198	4.78153	4.8098		269.5	1.88684	2.41946	2.41497	3.28493	2.92479	3.50112	4.80198	4.78153	4.8098
	269	-0.858637	-0.408002	-0.649258	-0.321721	-0.405915	-0.494842	-0.687016	-0.360497	-0.804726				269	1.48613	2.01208	1.95363	2.89763	2.3876	3.11133	4.45959	4.46088	4.55594		269	1.48613	2.01208	1.95363	2.89763	2.3876	3.11133	4.45959	4.46088	4.55594
	268.5	-0.794182	-0.286717	-0.492151	-0.325488	-0.211403	-0.452194	-0.630168	-0.302243	-0.688179				268.5	1.15165	1.62971	1.60802	2.53513	2.05947	2.84362	4.30257	4.26883	4.42219		268.5	1.15165	1.62971	1.60802	2.53513	2.05947	2.84362	4.30257	4.26883	4.42219
	268	-0.780183	-0.202693	-0.595933	-0.263994	-0.193154	-0.341434	-0.715117	-0.175392	-0.772624				268	0.861517	1.21715	1.24256	2.26531	1.6962	2.47434	4.12176	3.92251	4.19045		268	0.861517	1.21715	1.24256	2.26531	1.6962	2.47434	4.12176	3.92251	4.19045
	267.5	-0.74858	-0.183594	-0.701047	-0.315575	-0.315118	-0.313093	-0.820578	-0.189098	-0.857017				267.5	0.718984	0.896574	0.867397	1.93355	1.31371	2.24618	3.84586	3.74765	3.93742		267.5	0.718984	0.896574	0.867397	1.93355	1.31371	2.24618	3.84586	3.74765	3.93742
	267	-0.73355	-0.219975	-0.644124	-0.404187	-0.324491	-0.387424	-0.810056	-0.231482	-0.816571				267	0.447872	0.58678	0.562477	1.63005	0.994279	1.80884	3.64871	3.51927	3.64281		267	0.447872	0.58678	0.562477	1.63005	0.994279	1.80884	3.64871	3.51927	3.64281
	266.5	-0.702717	-0.262511	-0.552736	-0.398223	-0.229887	-0.368194	-0.815609	-0.292942	-0.77772				266.5	0.0558129	0.190359	0.28903	1.17954	0.632342	1.49563	3.40249	3.19892	3.42954		266.5	0.0558129	0.190359	0.28903	1.17954	0.632342	1.49563	3.40249	3.19892	3.42954
	266	-0.725586	-0.360235	-0.532379	-0.478045	-0.211754	-0.446218	-0.751467	-0.35713	-0.804328				266	-0.118173	0.00716383	0.0604001	0.88136	0.357626	1.26969	3.23726	3.07019	3.25576		266	-0.118173	0.00716383	0.0604001	0.88136	0.357626	1.26969	3.23726	3.07019	3.25576
	265.5	-0.783211	-0.390676	-0.633857	-0.485325	-0.291612	-0.498679	-0.895216	-0.53528	-0.900826				265.5	-0.368575	-0.368645	-0.0880942	0.676289	0.0287679	1.02878	2.97691	2.76739	2.85705		265.5	-0.368575	-0.368645	-0.0880942	0.676289	0.0287679	1.02878	2.97691	2.76739	2.85705
	265	-0.758191	-0.348245	-0.680668	-0.473278	-0.367442	-0.505671	-0.881452	-0.523672	-0.934042				265	-0.554317	-0.531595	-0.317376	0.399988	-0.269574	0.749021	2.63341	2.52095	2.59283		265	-0.554317	-0.531595	-0.317376	0.399988	-0.269574	0.749021	2.63341	2.52095	2.59283
	264.5	-0.719172	-0.502869	-0.588609	-0.561175	-0.307047	-0.668311	-0.838394	-0.568322	-0.860926				264.5	-0.906665	-0.666683	-0.646293	0.0909834	-0.596444	0.324114	2.4581	2.22426	2.26579		264.5	-0.906665	-0.666683	-0.646293	0.0909834	-0.596444	0.324114	2.4581	2.22426	2.26579
	264	-0.77278	-0.467274	-0.580641	-0.524026	-0.272786	-0.598324	-0.770002	-0.476262	-0.873163				264	-1.11037	-0.933717	-0.862784	-0.192291	-0.868627	0.0170993	2.02994	1.9049	2.0007		264	-1.11037	-0.933717	-0.862784	-0.192291	-0.868627	0.0170993	2.02994	1.9049	2.0007
	263.5	-0.822755	-0.43415	-0.599954	-0.374031	-0.312973	-0.524882	-0.731483	-0.572534	-0.899932				263.5	-1.38362	-1.05124	-1.09663	-0.495207	-1.05563	-0.281882	1.71003	1.60036	1.78456		263.5	-1.38362	-1.05124	-1.09663	-0.495207	-1.05563	-0.281882	1.71003	1.60036	1.78456
	263	-0.817934	-0.395548	-0.703822	-0.308927	-0.33296	-0.52457	-0.68387	-0.567515	-0.836933				263	-1.51607	-1.21566	-1.45997	-0.676793	-1.29004	-0.638219	1.43922	1.18157	1.56763		263	-1.51607	-1.21566	-1.45997	-0.676793	-1.29004	-0.638219	1.43922	1.18157	1.56763
	262.5	-0.726114	-0.36693	-0.649095	-0.207928	-0.396477	-0.412611	-0.721596	-0.387622	-0.77452				262.5	-1.71395	-1.37158	-1.71679	-0.848059	-1.46875	-0.867507	1.04004	0.934616	1.32993		262.5	-1.71395	-1.37158	-1.71679	-0.848059	-1.46875	-0.867507	1.04004	0.934616	1.32993
	262	-0.764788	-0.366722	-0.651685	-0.23516	-0.414339	-0.448019	-0.675059	-0.376954	-0.803975				262	-1.90282	-1.44484	-1.89436	-1.08242	-1.56152	-1.17826	0.744521	0.672116	1.16554		262	-1.90282	-1.44484	-1.89436	-1.08242	-1.56152	-1.17826	0.744521	0.672116	1.16554
	261.5	-0.778781	-0.399361	-0.659151	-0.223941	-0.369983	-0.491383	-0.602535	-0.415716	-0.845017				261.5	-2.11317	-1.55611	-2.07584	-1.34328	-1.82078	-1.44296	0.56271	0.493617	0.992166		261.5	-2.11317	-1.55611	-2.07584	-1.34328	-1.82078	-1.44296	0.56271	0.493617	0.992166
	261	-0.731439	-0.377249	-0.608922	-0.200358	-0.506915	-0.431101	-0.568069	-0.419179	-0.764093				261	-2.067	-1.84521	-2.28436	-1.54399	-1.89563	-1.6363	0.21486	0.258573	0.836013		261	-2.067	-1.84521	-2.28436	-1.54399	-1.89563	-1.6363	0.21486	0.258573	0.836013
	260.5	-0.727898	-0.451204	-0.658292	-0.273869	-0.545191	-0.508759	-0.610201	-0.393339	-0.806309				260.5	-2.2352	-1.98234	-2.41599	-1.78491	-2.24239	-1.8383	0.00965978	-0.0925276	0.479819		260.5	-2.2352	-1.98234	-2.41599	-1.78491	-2.24239	-1.8383	0.00965978	-0.0925276	0.479819
	260	-0.607022	-0.527969	-0.624008	-0.303159	-0.516093	-0.539975	-0.573532	-0.331112	-0.745123				260	-2.20248	-2.28306	-2.61948	-1.97755	-2.54605	-2.01702	-0.182809	-0.310312	0.176076		260	-2.20248	-2.28306	-2.61948	-1.97755	-2.54605	-2.01702	-0.182809	-0.310312	0.176076
	259.5	-0.683601	-0.451865	-0.515732	-0.25429	-0.531719	-0.501324	-0.636066	-0.354799	-0.748884				259.5	-2.41197	-2.42721	-2.7759	-2.17182	-2.75686	-2.23935	-0.457372	-0.462178	-0.0959257		259.5	-2.41197	-2.42721	-2.7759	-2.17182	-2.75686	-2.23935	-0.457372	-0.462178	-0.0959257
	259	-0.654436	-0.500021	-0.566304	-0.337145	-0.500342	-0.509108	-0.626313	-0.450898	-0.694326				259	-2.50731	-2.56044	-3.07823	-2.40243	-2.99545	-2.46521	-0.720066	-0.840391	-0.408252		259	-2.50731	-2.56044	-3.07823	-2.40243	-2.99545	-2.46521	-0.720066	-0.840391	-0.408252
	258.5	-0.707476	-0.448459	-0.528347	-0.294205	-0.494825	-0.455228	-0.635571	-0.439257	-0.740744				258.5	-2.68298	-2.82761	-3.39204	-2.66675	-3.37408	-2.7374	-1.12119	-1.10205	-0.733818		258.5	-2.68298	-2.82761	-3.39204	-2.66675	-3.37408	-2.7374	-1.12119	-1.10205	-0.733818
	258	-0.781027	-0.513499	-0.629349	-0.308941	-0.554604	-0.429587	-0.703575	-0.43655	-0.751755				258	-2.87278	-3.0798	-3.74559	-2.9368	-3.65908	-2.91048	-1.56486	-1.3557	-1.01478		258	-2.87278	-3.0798	-3.74559	-2.9368	-3.65908	-2.91048	-1.56486	-1.3557	-1.01478
	257.5	-0.806686	-0.519958	-0.640658	-0.329261	-0.531105	-0.38163	-0.73633	-0.465953	-0.792626				257.5	-3.0372	-3.21961	-3.87891	-2.99401	-3.79265	-3.10587	-1.87025	-1.43109	-1.17255		257.5	-3.0372	-3.21961	-3.87891	-2.99401	-3.79265	-3.10587	-1.87025	-1.43109	-1.17255
	257	-0.808306	-0.395274	-0.680717	-0.241235	-0.472447	-0.327209	-0.785483	-0.474697	-0.969037				257	-3.06995	-3.27694	-4.00992	-3.12236	-3.95366	-3.31199	-2.18395	-1.75179	-1.2163		257	-3.06995	-3.27694	-4.00992	-3.12236	-3.95366	-3.31199	-2.18395	-1.75179	-1.2163
	256.5	-0.850453	-0.405112	-0.814811	-0.288837	-0.560476	-0.401281	-0.888743	-0.516758	-1.0933				256.5	-3.27139	-3.34944	-4.18472	-3.31468	-4.03831	-3.48825	-2.51597	-1.9349	-1.51518		256.5	-3.27139	-3.34944	-4.18472	-3.31468	-4.03831	-3.48825	-2.51597	-1.9349	-1.51518
	256	-0.811532	-0.508049	-0.854675	-0.328182	-0.566908	-0.494245	-0.92051	-0.543959	-1.1042				256	-3.4493	-3.57233	-4.29783	-3.55608	-4.25926	-3.64258	-2.82457	-2.28137	-1.85911		256	-3.4493	-3.57233	-4.29783	-3.55608	-4.25926	-3.64258	-2.82457	-2.28137	-1.85911
	255.5	-0.710548	-0.564679	-0.805791	-0.342238	-0.445479	-0.495145	-0.860165	-0.491024	-1.03967				255.5	-3.59465	-3.68886	-4.32375	-3.70596	-4.22357	-3.85885	-2.94619	-2.46467	-1.96061		255.5	-3.59465	-3.68886	-4.32375	-3.70596	-4.22357	-3.85885	-2.94619	-2.46467	-1.96061
	255	-0.696213	-0.65331	-0.803081	-0.349867	-0.459253	-0.551479	-0.830463	-0.496278	-0.998727				255	-3.68141	-3.78604	-4.43741	-3.77593	-4.1668	-4.05257	-3.01069	-2.65955	-2.24674		255	-3.68141	-3.78604	-4.43741	-3.77593	-4.1668	-4.05257	-3.01069	-2.65955	-2.24674
	254.5	-0.619477	-0.635399	-0.779479	-0.349117	-0.447982	-0.695765	-0.933399	-0.483573	-0.938559				254.5	-3.79016	-3.93936	-4.50344	-3.92969	-4.36297	-4.21194	-3.14374	-2.98923	-2.41059		254.5	-3.79016	-3.93936	-4.50344	-3.92969	-4.36297	-4.21194	-3.14374	-2.98923	-2.41059
	254	-0.673916	-0.723399	-0.736005	-0.356675	-0.436906	-0.766027	-0.921311	-0.494273	-0.86848				254	-3.914	-4.03607	-4.81242	-4.07342	-4.50623	-4.37636	-3.22076	-3.01024	-2.63526		254	-3.914	-4.03607	-4.81242	-4.07342	-4.50623	-4.37636	-3.22076	-3.01024	-2.63526
	253.5	-0.694674	-0.772797	-0.761037	-0.353065	-0.453398	-0.794582	-0.8581	-0.479053	-0.832412				253.5	-4.04878	-4.26684	-4.98532	-4.203	-4.67958	-4.57092	-3.40254	-3.14301	-2.69873		253.5	-4.04878	-4.26684	-4.98532	-4.203	-4.67958	-4.57092	-3.40254	-3.14301	-2.69873
	253	-0.64777	-0.811606	-0.775822	-0.371112	-0.478353	-0.72609	-0.870806	-0.521335	-0.77255				253	-3.99488	-4.35474	-5.16432	-4.23233	-4.70348	-4.61482	-3.60203	-3.11186	-2.81436		253	-3.99488	-4.35474	-5.16432	-4.23233	-4.70348	-4.61482	-3.60203	-3.11186	-2.81436
	252.5	-0.761825	-0.730438	-0.780581	-0.31408	-0.516494	-0.765018	-0.908027	-0.465983	-0.899726				252.5	-4.0009	-4.60849	-5.55554	-4.34467	-4.83431	-4.7636	-3.82977	-3.22566	-2.9858		252.5	-4.0009	-4.60849	-5.55554	-4.34467	-4.83431	-4.7636	-3.82977	-3.22566	-2.9858
	252	-0.727151	-0.745402	-0.853571	-0.253816	-0.474249	-0.827474	-0.929251	-0.479293	-0.955109				252	-4.07031	-4.67975	-5.68094	-4.4756	-4.79728	-4.75663	-3.97408	-3.39418	-3.12136		252	-4.07031	-4.67975	-5.68094	-4.4756	-4.79728	-4.75663	-3.97408	-3.39418	-3.12136
	251.5	-0.822	-0.94069	-0.808008	-0.407399	-0.534107	-0.894933	-1.04285	-0.66499	-1.02567				251.5	-4.21248	-4.78206	-5.88592	-4.59406	-4.85513	-4.87087	-4.30725	-3.53595	-3.21045		251.5	-4.21248	-4.78206	-5.88592	-4.59406	-4.85513	-4.87087	-4.30725	-3.53595	-3.21045
	251	-0.789307	-0.889331	-0.743476	-0.489514	-0.468018	-0.87679	-0.944765	-0.709021	-1.00849				251	-4.25457	-4.79009	-6.08479	-4.6083	-4.86158	-4.86926	-4.42232	-3.52595	-3.19943		251	-4.25457	-4.79009	-6.08479	-4.6083	-4.86158	-4.86926	-4.42232	-3.52595	-3.19943
	250.5	-0.833241	-0.842771	-0.85226	-0.465443	-0.52785	-0.858663	-1.13322	-0.731733	-1.12353				250.5	-4.27558	-4.98888	-6.22055	-4.76787	-4.92252	-4.94988	-4.68793	-3.67698	-3.27575		250.5	-4.27558	-4.98888	-6.22055	-4.76787	-4.92252	-4.94988	-4.68793	-3.67698	-3.27575
	250	-0.762229	-0.817804	-0.766675	-0.494404	-0.501859	-0.81856	-1.14187	-0.747478	-1.16564				250	-4.2874	-4.98026	-6.29853	-4.73795	-4.84397	-4.94069	-4.75942	-3.70151	-3.33448		250	-4.2874	-4.98026	-6.29853	-4.73795	-4.84397	-4.94069	-4.75942	-3.70151	-3.33448
	249.5	-0.811824	-0.783772	-0.736677	-0.541732	-0.442981	-0.789927	-1.17233	-0.758802	-1.15664				249.5	-4.47427	-4.99173	-6.353	-4.77986	-4.93991	-5.06049	-4.80618	-3.88668	-3.35981		249.5	-4.47427	-4.99173	-6.353	-4.77986	-4.93991	-5.06049	-4.80618	-3.88668	-3.35981
	249	-0.804717	-0.721997	-0.70477	-0.611226	-0.437143	-0.760416	-1.17539	-0.765882	-1.0585				249	-4.49731	-5.0791	-6.36053	-4.92693	-4.96261	-5.14993	-4.88443	-3.94142	-3.39639		249	-4.49731	-5.0791	-6.36053	-4.92693	-4.96261	-5.14993	-4.88443	-3.94142	-3.39639
	248.5	-0.900274	-0.772241	-0.810698	-0.749916	-0.461163	-0.880467	-1.19042	-0.964164	-1.11514				248.5	-4.55384	-5.12737	-6.40231	-5.03989	-5.00542	-5.11974	-4.87043	-3.99344	-3.3769		248.5	-4.55384	-5.12737	-6.40231	-5.03989	-5.00542	-5.11974	-4.87043	-3.99344	-3.3769
	248	-0.896149	-0.722977	-0.831072	-0.60044	-0.52484	-0.822335	-1.22891	-0.839934	-1.07034				248	-4.64567	-5.1313	-6.43748	-5.17316	-5.20985	-5.14116	-4.88355	-4.02068	-3.44727		248	-4.64567	-5.1313	-6.43748	-5.17316	-5.20985	-5.14116	-4.88355	-4.02068	-3.44727
	247.5	-0.955285	-0.750398	-0.824209	-0.604002	-0.550084	-0.879494	-1.1639	-0.809407	-1.03412				247.5	-4.77878	-5.24258	-6.44009	-5.15892	-5.08347	-5.05779	-4.8529	-4.17741	-3.57337		247.5	-4.77878	-5.24258	-6.44009	-5.15892	-5.08347	-5.05779	-4.8529	-4.17741	-3.57337
	247	-1.04125	-0.724244	-0.72803	-0.631144	-0.493959	-0.892259	-1.16874	-0.758275	-1.0839				247	-4.77752	-5.2178	-6.37536	-5.15735	-5.04564	-5.00534	-4.85031	-4.16755	-3.57261		247	-4.77752	-5.2178	-6.37536	-5.15735	-5.04564	-5.00534	-4.85031	-4.16755	-3.57261
	246.5	-1.0236	-0.78008	-0.765895	-0.631877	-0.536669	-0.913716	-1.06071	-0.790401	-1.03056				246.5	-4.63006	-5.19388	-6.24039	-5.05558	-4.92081	-4.88318	-4.80357	-4.07685	-3.65398		246.5	-4.63006	-5.19388	-6.24039	-5.05558	-4.92081	-4.88318	-4.80357	-4.07685	-3.65398
	246	-1.09951	-0.865057	-0.787542	-0.67782	-0.549267	-0.942304	-1.0392	-0.823313	-1.07791				246	-4.704	-5.13899	-6.35857	-4.92075	-4.88984	-4.75427	-4.86384	-4.11788	-3.58283		246	-4.704	-5.13899	-6.35857	-4.92075	-4.88984	-4.75427	-4.86384	-4.11788	-3.58283
	245.5	-0.992829	-0.827422	-0.694949	-0.592752	-0.514787	-0.93945	-0.934368	-0.743644	-1.00133				245.5	-4.69893	-5.18308	-6.4216	-4.86366	-4.93649	-4.72056	-5.00235	-4.23697	-3.71561		245.5	-4.69893	-5.18308	-6.4216	-4.86366	-4.93649	-4.72056	-5.00235	-4.23697	-3.71561
	245	-0.938313	-0.806926	-0.682879	-0.526173	-0.549677	-0.913015	-0.842921	-0.687864	-1.03862				245	-4.52637	-5.07983	-6.3219	-4.72953	-4.85059	-4.63108	-4.97183	-4.262	-3.60478		245	-4.52637	-5.07983	-6.3219	-4.72953	-4.85059	-4.63108	-4.97183	-4.262	-3.60478
	244.5	-0.831405	-0.797524	-0.707407	-0.591516	-0.525395	-0.936215	-0.810725	-0.801953	-1.09539				244.5	-4.44652	-5.0109	-6.19602	-4.58709	-4.65567	-4.49529	-4.94714	-4.22552	-3.56094		244.5	-4.44652	-5.0109	-6.19602	-4.58709	-4.65567	-4.49529	-4.94714	-4.22552	-3.56094
	244	-0.820106	-0.829049	-0.746468	-0.657454	-0.490105	-0.972841	-0.771881	-0.885708	-1.09611				244	-4.39333	-4.95873	-6.09931	-4.6094	-4.69539	-4.49289	-4.96703	-4.1392	-3.60395		244	-4.39333	-4.95873	-6.09931	-4.6094	-4.69539	-4.49289	-4.96703	-4.1392	-3.60395
	243.5	-0.845115	-0.867665	-0.852247	-0.611091	-0.483749	-0.942622	-0.839114	-0.911248	-1.04201				243.5	-4.37239	-5.02546	-6.19294	-4.51695	-4.60846	-4.53375	-5.03186	-4.22366	-3.6578		243.5	-4.37239	-5.02546	-6.19294	-4.51695	-4.60846	-4.53375	-5.03186	-4.22366	-3.6578
	243	-0.927635	-0.860403	-0.888389	-0.610318	-0.497838	-0.946082	-0.910103	-0.894441	-1.11537				243	-4.33914	-4.96522	-6.10925	-4.43366	-4.65303	-4.53685	-5.02173	-4.31669	-3.54		243	-4.33914	-4.96522	-6.10925	-4.43366	-4.65303	-4.53685	-5.02173	-4.31669	-3.54
	242.5	-0.88716	-0.906798	-0.881448	-0.661931	-0.511573	-1.06237	-0.845296	-0.953087	-1.11769				242.5	-4.18985	-4.90433	-6.02494	-4.51001	-4.59859	-4.5054	-5.09689	-4.40519	-3.60449		242.5	-4.18985	-4.90433	-6.02494	-4.51001	-4.59859	-4.5054	-5.09689	-4.40519	-3.60449
	242	-0.987419	-0.907247	-1.07359	-0.688708	-0.555	-1.058	-0.919471	-1.05677	-1.12651				242	-4.14123	-4.87092	-5.88463	-4.30579	-4.41913	-4.55737	-5.10651	-4.3446	-3.59168		242	-4.14123	-4.87092	-5.88463	-4.30579	-4.41913	-4.55737	-5.10651	-4.3446	-3.59168
	241.5	-0.993567	-0.906478	-1.0853	-0.746373	-0.477946	-1.02529	-0.891782	-1.04017	-1.10306				241.5	-3.97216	-4.73141	-5.79446	-4.15119	-4.32256	-4.48336	-5.13193	-4.36543	-3.71166		241.5	-3.97216	-4.73141	-5.79446	-4.15119	-4.32256	-4.48336	-5.13193	-4.36543	-3.71166
	241	-1.05175	-0.943254	-1.11309	-0.752658	-0.515185	-1.0099	-0.896114	-0.988011	-1.13386				241	-3.98876	-4.60403	-5.6867	-4.04331	-4.24369	-4.38942	-5.30932	-4.40324	-3.78954		241	-3.98876	-4.60403	-5.6867	-4.04331	-4.24369	-4.38942	-5.30932	-4.40324	-3.78954
	240.5	-0.967622	-0.913726	-1.05615	-0.717032	-0.558888	-0.971604	-0.897905	-0.997072	-1.13995				240.5	-3.8193	-4.32191	-5.56154	-3.92352	-4.00745	-4.12807	-5.22969	-4.26934	-3.70466		240.5	-3.8193	-4.32191	-5.56154	-3.92352	-4.00745	-4.12807	-5.22969	-4.26934	-3.70466
	240	-1.03182	-1.0096	-0.967859	-0.786816	-0.68528	-1.10518	-0.959053	-1.11547	-1.28802				240	-3.76312	-4.18953	-5.44658	-3.79036	-3.91829	-4.10087	-5.28839	-4.33759	-3.84303		240	-3.76312	-4.18953	-5.44658	-3.79036	-3.91829	-4.10087	-5.28839	-4.33759	-3.84303
	239.5	-0.933255	-1.01746	-1.05076	-0.823185	-0.645074	-1.09217	-0.877913	-1.14306	-1.24579				239.5	-3.6844	-4.14442	-5.30873	-3.58865	-3.83465	-4.08051	-5.34252	-4.3293	-3.73569		239.5	-3.6844	-4.14442	-5.30873	-3.58865	-3.83465	-4.08051	-5.34252	-4.3293	-3.73569
	239	-0.98147	-1.01994	-1.04815	-0.877661	-0.737225	-1.11308	-0.950039	-1.23638	-1.33449				239	-3.54749	-3.99247	-5.11487	-3.31083	-3.62117	-4.0955	-5.30664	-4.28984	-3.65429		239	-3.54749	-3.99247	-5.11487	-3.31083	-3.62117	-4.0955	-5.30664	-4.28984	-3.65429
	238.5	-1.04565	-1.04848	-1.04205	-0.838341	-0.760437	-1.08822	-0.959404	-1.19629	-1.42662				238.5	-3.41583	-3.88251	-5.04495	-3.0751	-3.59643	-4.01139	-5.34563	-4.21726	-3.58831		238.5	-3.41583	-3.88251	-5.04495	-3.0751	-3.59643	-4.01139	-5.34563	-4.21726	-3.58831
	238	-1.06729	-0.98694	-1.03342	-0.77093	-0.868645	-1.02027	-1.10449	-1.22342	-1.45727				238	-3.33113	-3.88617	-4.94683	-2.99159	-3.4364	-4.07649	-5.26949	-4.25548	-3.62999		238	-3.33113	-3.88617	-4.94683	-2.99159	-3.4364	-4.07649	-5.26949	-4.25548	-3.62999
	237.5	-1.21529	-1.0025	-1.0436	-0.796411	-0.91228	-1.04306	-1.23639	-1.18035	-1.58972				237.5	-3.16444	-3.77259	-4.76458	-2.78963	-3.27246	-4.03954	-5.147	-4.31562	-3.49411		237.5	-3.16444	-3.77259	-4.76458	-2.78963	-3.27246	-4.03954	-5.147	-4.31562	-3.49411
	237	-1.22427	-0.994358	-1.0623	-0.789857	-0.961987	-1.02497	-1.25481	-1.10732	-1.63969				237	-3.0477	-3.58086	-4.61008	-2.61964	-3.11312	-4.04617	-4.96399	-4.22524	-3.4669		237	-3.0477	-3.58086	-4.61008	-2.61964	-3.11312	-4.04617	-4.96399	-4.22524	-3.4669
	236.5	-1.29292	-0.846841	-1.13367	-0.748678	-0.91505	-1.02197	-1.40572	-1.06306	-1.64607				236.5	-2.85712	-3.42408	-4.44775	-2.41822	-2.95599	-3.98055	-4.84318	-4.15926	-3.45323		236.5	-2.85712	-3.42408	-4.44775	-2.41822	-2.95599	-3.98055	-4.84318	-4.15926	-3.45323
	236	-1.35724	-0.796746	-1.09128	-0.587825	-0.981591	-1.00016	-1.50171	-0.940951	-1.65164				236	-2.67787	-3.1026	-4.23986	-2.31821	-2.77509	-3.86656	-4.82412	-4.15744	-3.48436		236	-2.67787	-3.1026	-4.23986	-2.31821	-2.77509	-3.86656	-4.82412	-4.15744	-3.48436
	235.5	-1.4537	-0.804434	-1.0236	-0.622192	-0.9973	-1.05474	-1.63175	-0.960831	-1.61204				235.5	-2.5743	-2.94845	-4.1663	-2.30203	-2.68107	-3.71881	-4.73365	-4.19035	-3.435		235.5	-2.5743	-2.94845	-4.1663	-2.30203	-2.68107	-3.71881	-4.73365	-4.19035	-3.435
	235	-1.41022	-0.817458	-1.0554	-0.651154	-1.15953	-1.12979	-1.76167	-0.990414	-1.68441				235	-2.52559	-2.71028	-3.88271	-2.22177	-2.58958	-3.53436	-4.65292	-4.17405	-3.27578		235	-2.52559	-2.71028	-3.88271	-2.22177	-2.58958	-3.53436	-4.65292	-4.17405	-3.27578
	234.5	-1.3549	-0.85028	-1.1291	-0.64429	-1.08831	-1.15182	-1.66713	-1.03426	-1.64168				234.5	-2.31204	-2.45143	-3.6647	-1.94707	-2.522	-3.32819	-4.41881	-4.07004	-3.21732		234.5	-2.31204	-2.45143	-3.6647	-1.94707	-2.522	-3.32819	-4.41881	-4.07004	-3.21732
	234	-1.35229	-0.865678	-1.2128	-0.58839	-1.0712	-1.17247	-1.65668	-1.06953	-1.64842				234	-2.09165	-2.27686	-3.56731	-1.74404	-2.39279	-3.23678	-4.46616	-4.02107	-3.26533		234	-2.09165	-2.27686	-3.56731	-1.74404	-2.39279	-3.23678	-4.46616	-4.02107	-3.26533
	233.5	-1.37215	-0.922265	-1.26527	-0.653653	-1.18529	-1.18904	-1.66065	-1.06662	-1.59633				233.5	-1.85626	-2.02297	-3.43325	-1.56661	-2.19829	-3.04156	-4.45623	-4.0136	-3.03304		233.5	-1.85626	-2.02297	-3.43325	-1.56661	-2.19829	-3.04156	-4.45623	-4.0136	-3.03304
	233	-1.27007	-1.06508	-1.16625	-0.748142	-1.07486	-1.23794	-1.59188	-1.19348	-1.5765				233	-1.67139	-1.81323	-3.25587	-1.32763	-2.03496	-2.76864	-4.29918	-3.83017	-2.87098		233	-1.67139	-1.81323	-3.25587	-1.32763	-2.03496	-2.76864	-4.29918	-3.83017	-2.87098
	232.5	-1.28834	-1.13665	-1.19691	-0.804075	-1.05496	-1.26975	-1.53312	-1.23178	-1.63125				232.5	-1.64865	-1.70259	-3.20799	-1.25826	-1.91239	-2.70493	-4.31039	-3.73519	-2.91855		232.5	-1.64865	-1.70259	-3.20799	-1.25826	-1.91239	-2.70493	-4.31039	-3.73519	-2.91855
	232	-1.32186	-1.07255	-1.35519	-0.681235	-1.03546	-1.21711	-1.55636	-1.1983	-1.69196				232	-1.41423	-1.5616	-2.98799	-1.06257	-1.67855	-2.68844	-4.20696	-3.61354	-2.88335		232	-1.41423	-1.5616	-2.98799	-1.06257	-1.67855	-2.68844	-4.20696	-3.61354	-2.88335
	231.5	-1.47076	-1.17054	-1.46341	-0.769434	-1.09028	-1.29676	-1.64359	-1.20474	-1.88226				231.5	-1.21127	-1.37598	-2.87301	-0.785165	-1.5634	-2.54711	-4.17172	-3.45574	-2.86052		231.5	-1.21127	-1.37598	-2.87301	-0.785165	-1.5634	-2.54711	-4.17172	-3.45574	-2.86052
	231	-1.609	-1.29802	-1.47536	-0.86165	-1.12259	-1.39143	-1.73215	-1.19563	-1.92781				231	-1.17968	-1.27269	-2.68333	-0.623983	-1.32163	-2.48353	-4.15884	-3.4312	-2.73761		231	-1.17968	-1.27269	-2.68333	-0.623983	-1.32163	-2.48353	-4.15884	-3.4312	-2.73761
	230.5	-1.61286	-1.17003	-1.46502	-0.808198	-1.0903	-1.26483	-1.72304	-1.16799	-1.86233				230.5	-1.1235	-0.972825	-2.42616	-0.525383	-1.13692	-2.28842	-3.95826	-3.27239	-2.48435		230.5	-1.1235	-0.972825	-2.42616	-0.525383	-1.13692	-2.28842	-3.95826	-3.27239	-2.48435
	230	-1.60325	-1.09059	-1.4576	-0.811884	-1.05667	-1.32338	-1.68505	-1.15334	-2.01092				230	-1.09737	-0.796808	-2.32583	-0.296927	-1.05216	-2.19512	-4.00402	-3.25475	-2.51482		230	-1.09737	-0.796808	-2.32583	-0.296927	-1.05216	-2.19512	-4.00402	-3.25475	-2.51482

## Sheet: B-C
													B-C	CAACTTCATGTTACCCTGGGCCCCCCTACCCCACAACCGCAAAAGGGATGC											B-C(2)	CAACTTCATGTTACCCTGGGCCCCCCTACCCCACAACCGCAAAAGGGATGC
	10 mM Sodium cocodylate 100 mM KCl pH as indicated													10 uM DNA in 10 mM Sodium cocodylate 100 mM KCl pH as indicated											10 uM DNA in 10 mM Sodium cocodylate 100 mM KCl pH as indicated
	Wavelength (nm)	pH4.0	pH4.5	pH5.0	pH5.5	pH6.0	pH6.5	pH7.0	pH7.5	pH8.0				Wavelength (nm)											Wavelength (nm)	pH4.0	pH4.5	pH5.0	pH5.5	pH6.0	pH6.5	pH7.0	pH7.5	pH8.0
	320	-0.549372	-0.44259	-0.444013	-0.316249	-0.096254	-0.275198	-0.612617	-0.426415	-0.497735				320	-0.387851	-0.242828	-0.0753741	-0.372061	0.0133158	-1.32962	-0.481304	-0.676243	9.67614e-05		320	-0.381739	-0.479142	-0.318332	-0.204198	-0.417909	-1.46893	-0.482705	-0.0645074	-0.401957
	319.5	-0.526734	-0.475987	-0.442656	-0.395023	-0.168519	-0.399778	-0.629059	-0.482964	-0.547076				319.5	-0.328756	-0.229947	-0.058081	-0.31483	0.03727	-1.32674	-0.443642	-0.680614	0.00373425		319.5	-0.31516	-0.513189	-0.325047	-0.226697	-0.468386	-1.48388	-0.547173	-0.0830608	-0.380573
	319	-0.62468	-0.474134	-0.532591	-0.356795	-0.195642	-0.443316	-0.688049	-0.401365	-0.646795				319	-0.379445	-0.258705	-0.123115	-0.296295	0.00767545	-1.32385	-0.422919	-0.694366	-0.0660542		319	-0.410026	-0.541357	-0.435907	-0.20736	-0.526958	-1.5789	-0.527318	-0.121451	-0.487138
	318.5	-0.751897	-0.469378	-0.578126	-0.332706	-0.344656	-0.445464	-0.756544	-0.337587	-0.756691				318.5	-0.344197	-0.24213	-0.0705973	-0.273063	0.0544318	-1.34653	-0.448752	-0.686344	0.00450118		318.5	-0.367193	-0.46874	-0.489809	-0.220245	-0.556797	-1.58162	-0.509304	-0.160603	-0.562788
	318	-0.734265	-0.457039	-0.599214	-0.359973	-0.286257	-0.455483	-0.816107	-0.2856	-0.756486				318	-0.356554	-0.137374	-0.0944166	-0.209762	0.0272099	-1.40494	-0.437139	-0.647326	0.0981276		318	-0.335212	-0.459574	-0.455312	-0.187417	-0.574799	-1.56752	-0.475376	-0.121359	-0.537916
	317.5	-0.791599	-0.427104	-0.579007	-0.312405	-0.324255	-0.440959	-0.820347	-0.254607	-0.846262				317.5	-0.352672	-0.182546	-0.106141	-0.179557	0.118356	-1.37697	-0.462691	-0.683827	0.189917		317.5	-0.275502	-0.471791	-0.442056	-0.174223	-0.473878	-1.51005	-0.414071	-0.0193241	-0.597993
	317	-0.821737	-0.374613	-0.619189	-0.278508	-0.235684	-0.461445	-0.8446	-0.240353	-0.845611				317	-0.413224	-0.213142	-0.133357	-0.274201	0.0929696	-1.42913	-0.503582	-0.68163	0.254759		317	-0.238986	-0.505486	-0.366479	-0.113833	-0.44183	-1.43961	-0.397266	0.0372441	-0.60323
	316.5	-0.860378	-0.480628	-0.6536	-0.353054	-0.176176	-0.517854	-0.871371	-0.305355	-0.845887				316.5	-0.327921	-0.105733	-0.110955	-0.164615	0.137407	-1.39938	-0.442047	-0.683175	0.243507		316.5	-0.1749	-0.409499	-0.333369	-0.0381592	-0.49847	-1.54458	-0.371372	0.043559	-0.609702
	316	-0.953292	-0.457307	-0.71631	-0.331528	-0.301693	-0.466071	-1.00701	-0.243666	-0.907914				316	-0.310484	-0.106878	-0.0936246	-0.193025	0.164669	-1.46923	-0.525829	-0.694618	0.304009		316	-0.104289	-0.281446	-0.206292	0.0374142	-0.423239	-1.45794	-0.27336	0.130285	-0.605
	315.5	-0.981019	-0.364607	-0.714792	-0.342542	-0.32785	-0.445865	-0.969314	-0.260724	-0.873807				315.5	-0.375014	-0.0934299	-0.10183	-0.184859	0.075224	-1.52366	-0.557432	-0.784331	0.256982		315.5	-0.0096382	-0.292389	-0.0554048	0.066281	-0.349988	-1.49486	-0.313193	0.200092	-0.478556
	315	-1.07901	-0.367029	-0.774282	-0.309953	-0.35006	-0.421992	-0.985687	-0.360271	-0.977856				315	-0.264865	-0.103885	0.00108195	-0.172358	0.0974072	-1.53847	-0.43408	-0.73878	0.197733		315	-0.035578	-0.316325	-0.0471209	0.0738709	-0.401011	-1.45088	-0.339242	0.214858	-0.482251
	314.5	-1.11135	-0.428528	-0.711952	-0.333975	-0.364106	-0.435061	-1.09367	-0.379399	-1.05661				314.5	-0.250891	-0.052405	0.0669861	-0.127583	0.136076	-1.56351	-0.413023	-0.763126	0.218335		314.5	0.00735024	-0.266586	-0.0231086	0.0989134	-0.439899	-1.49163	-0.442765	0.193432	-0.460215
	314	-1.14131	-0.412424	-0.692253	-0.319765	-0.374578	-0.429645	-1.08394	-0.399728	-1.0532				314	-0.169551	-0.0631748	0.128057	-0.110494	0.152352	-1.59191	-0.416495	-0.738032	0.108394		314	0.00122665	-0.199985	-0.056775	0.152529	-0.456765	-1.58694	-0.458784	0.163923	-0.432383
	313.5	-1.22882	-0.454762	-0.663153	-0.346856	-0.487555	-0.445638	-1.11285	-0.369771	-1.07377				313.5	-0.0930753	-0.0160992	0.200448	-0.127339	0.201878	-1.55743	-0.3776	-0.76009	0.122973		313.5	0.0272075	-0.226922	-0.0561369	0.0869216	-0.50869	-1.6697	-0.4707	0.126708	-0.549406
	313	-1.22724	-0.408297	-0.688539	-0.390678	-0.502724	-0.437994	-1.04516	-0.395364	-1.04063				313	-0.0661204	0.0183851	0.248662	-0.215893	0.197573	-1.57881	-0.439593	-0.754215	0.115019		313	0.116445	-0.085896	0.0403712	0.142546	-0.515174	-1.57617	-0.459987	0.255883	-0.544564
	312.5	-1.11672	-0.405667	-0.544143	-0.348606	-0.380458	-0.416826	-0.95705	-0.420491	-0.847178				312.5	0.117427	0.0722329	0.267439	-0.17675	0.217789	-1.44753	-0.393768	-0.768365	0.0919503		312.5	0.187213	-0.0777612	0.0487969	0.135958	-0.542278	-1.63824	-0.501165	0.296688	-0.562474
	312	-1.21944	-0.342164	-0.616137	-0.326812	-0.433439	-0.368907	-1.02756	-0.36254	-0.868818				312	0.250118	0.190062	0.362433	-0.0105132	0.306057	-1.33726	-0.367487	-0.704999	0.219717		312	0.24378	0.0299177	0.0348234	0.21024	-0.544418	-1.6537	-0.467292	0.385887	-0.507876
	311.5	-1.11254	-0.225319	-0.512033	-0.332817	-0.397922	-0.330432	-0.96669	-0.358516	-0.684758				311.5	0.223984	0.193729	0.372404	-0.00210432	0.316459	-1.46052	-0.511394	-0.816038	0.207011		311.5	0.341249	0.131712	0.0736597	0.204909	-0.446287	-1.74229	-0.455901	0.502633	-0.529755
	311	-1.13552	-0.188221	-0.495716	-0.314858	-0.398933	-0.377938	-0.85045	-0.348159	-0.648857				311	0.283509	0.220564	0.324031	0.0384038	0.229203	-1.517	-0.587013	-0.937344	0.240387		311	0.372734	0.267959	0.173988	0.165342	-0.487529	-1.77811	-0.443726	0.57763	-0.592943
	310.5	-1.04287	-0.188312	-0.461873	-0.323203	-0.347039	-0.381466	-0.905471	-0.383747	-0.59027				310.5	0.470157	0.421585	0.413459	0.216423	0.326496	-1.55336	-0.532746	-0.929535	0.303562		310.5	0.463677	0.356818	0.219437	0.316966	-0.501456	-1.70638	-0.510453	0.705746	-0.554726
	310	-0.966481	-0.243603	-0.413149	-0.293618	-0.323152	-0.349911	-0.896482	-0.433399	-0.541369				310	0.5673	0.415828	0.502002	0.342506	0.380368	-1.6372	-0.589576	-0.912821	0.249888		310	0.526805	0.462467	0.278451	0.331791	-0.525817	-1.78483	-0.613804	0.806015	-0.544256
	309.5	-0.960265	-0.278233	-0.468904	-0.294046	-0.389308	-0.382264	-0.941026	-0.336925	-0.624896				309.5	0.648177	0.523671	0.689387	0.533127	0.453703	-1.61783	-0.539605	-0.824465	0.345846		309.5	0.588431	0.500275	0.41964	0.306703	-0.54086	-1.82697	-0.604044	0.864279	-0.537551
	309	-0.894007	-0.309758	-0.427804	-0.2862	-0.359328	-0.362416	-0.827335	-0.294613	-0.598398				309	0.833669	0.76567	0.867108	0.568567	0.557573	-1.77829	-0.570628	-0.878889	0.354363		309	0.840564	0.668243	0.628802	0.416588	-0.474249	-1.6933	-0.550022	1.00162	-0.51095
	308.5	-0.900714	-0.396829	-0.465714	-0.294212	-0.302696	-0.347517	-0.892123	-0.226713	-0.685506				308.5	1.01298	0.949419	1.04483	0.737171	0.646067	-1.83175	-0.506336	-0.896196	0.237621		308.5	0.958941	0.772951	0.691933	0.463169	-0.544104	-1.7956	-0.630415	1.08793	-0.652625
	308	-0.91901	-0.558105	-0.492925	-0.392199	-0.324712	-0.402272	-0.891248	-0.31556	-0.782684				308	1.13167	1.0267	1.16752	0.754079	0.747515	-1.79065	-0.581545	-0.917655	0.21001		308	1.15949	0.982968	0.887875	0.595814	-0.491947	-1.73416	-0.607833	1.26384	-0.601406
	307.5	-0.887073	-0.541249	-0.616095	-0.455837	-0.266042	-0.409241	-0.871289	-0.281184	-0.895369				307.5	1.24607	1.2045	1.40859	0.863665	0.829645	-1.72275	-0.610881	-0.852942	0.229418		307.5	1.4814	1.15766	1.05597	0.692219	-0.449324	-1.67319	-0.502328	1.47939	-0.455962
	307	-0.959339	-0.573687	-0.614017	-0.479373	-0.27365	-0.413411	-0.893818	-0.262789	-1.00405				307	1.36654	1.37588	1.60016	0.969007	0.893612	-1.6664	-0.637414	-0.840668	0.249226		307	1.6099	1.3079	1.21541	0.753027	-0.498717	-1.73465	-0.499707	1.60591	-0.515298
	306.5	-0.965949	-0.628238	-0.56532	-0.517738	-0.111132	-0.461412	-0.772018	-0.346488	-0.954937				306.5	1.53851	1.52028	1.73462	1.09389	0.976085	-1.72557	-0.631574	-0.937949	0.300879		306.5	1.82837	1.48326	1.42296	0.878043	-0.370767	-1.72458	-0.441195	1.76692	-0.456376
	306	-1.02399	-0.600264	-0.579552	-0.525375	-0.115476	-0.401997	-0.81572	-0.364944	-0.904114				306	1.6932	1.61994	1.83966	1.28511	1.07863	-1.73501	-0.689983	-1.0477	0.276246		306	1.98262	1.6806	1.55202	0.961536	-0.447736	-1.77373	-0.497888	1.91503	-0.484277
	305.5	-1.05607	-0.52256	-0.70242	-0.513427	-0.131925	-0.3065	-0.831336	-0.415626	-1.04627				305.5	1.829	1.72218	2.00074	1.46992	1.12796	-1.71828	-0.683124	-1.00508	0.297447		305.5	2.13782	1.83263	1.68402	1.03104	-0.465014	-1.82041	-0.46128	2.06699	-0.405375
	305	-0.993042	-0.452175	-0.711537	-0.528796	-0.122023	-0.357721	-0.809949	-0.442411	-0.985065				305	2.00902	1.87169	2.09055	1.64809	1.23167	-1.69704	-0.705175	-0.987734	0.383914		305	2.31509	2.01067	1.86691	1.08908	-0.487931	-1.78248	-0.403293	2.27634	-0.361452
	304.5	-0.962605	-0.33097	-0.677999	-0.498731	-0.0947085	-0.372237	-0.784379	-0.393586	-0.889636				304.5	2.27432	2.0771	2.35091	1.90148	1.30791	-1.64678	-0.63061	-0.95147	0.418407		304.5	2.63123	2.24884	2.14129	1.30004	-0.43309	-1.80695	-0.324191	2.57412	-0.306294
	304	-0.927976	-0.34848	-0.563008	-0.344204	-0.114702	-0.289201	-0.830891	-0.313796	-0.892492				304	2.61913	2.35651	2.58647	2.14363	1.56042	-1.55733	-0.480995	-0.852421	0.411777		304	2.88582	2.56609	2.31076	1.41654	-0.416772	-1.76971	-0.281803	2.83382	-0.302134
	303.5	-0.928674	-0.27874	-0.611978	-0.3229	-0.23379	-0.297837	-0.808393	-0.352371	-0.893813				303.5	2.85569	2.64003	2.85755	2.37496	1.73388	-1.45915	-0.382777	-0.91347	0.460335		303.5	3.05853	2.83404	2.49757	1.60678	-0.313301	-1.70332	-0.211014	3.04175	-0.250251
	303	-0.739869	-0.304943	-0.504035	-0.396579	-0.135757	-0.325787	-0.726962	-0.331547	-0.838376				303	3.13445	2.91164	3.02129	2.55693	1.86424	-1.38152	-0.327031	-0.733476	0.472327		303	3.26747	2.92019	2.53204	1.67995	-0.316511	-1.7806	-0.255174	3.20777	-0.334498
	302.5	-0.841392	-0.316229	-0.621754	-0.397341	-0.17449	-0.468744	-0.741669	-0.375004	-0.893218				302.5	3.30216	3.0441	3.20452	2.66021	1.95433	-1.36389	-0.335054	-0.781353	0.46339		302.5	3.52177	3.20418	2.73339	1.81136	-0.170798	-1.75017	-0.243388	3.43441	-0.370739
	302	-0.795637	-0.460276	-0.569512	-0.420292	-0.214376	-0.554025	-0.713728	-0.368706	-0.822823				302	3.52287	3.29123	3.36948	2.76451	2.10534	-1.4067	-0.320772	-0.812367	0.423115		302	3.74411	3.46166	2.88138	1.9269	-0.243666	-1.77589	-0.235081	3.70285	-0.414287
	301.5	-0.797179	-0.535327	-0.543229	-0.425177	-0.277986	-0.622223	-0.629699	-0.343008	-0.809153				301.5	3.76912	3.58289	3.55564	2.98939	2.23219	-1.446	-0.234462	-0.715065	0.426629		301.5	4.0736	3.72077	3.06784	2.12537	-0.15129	-1.71773	-0.227189	3.81494	-0.358973
	301	-0.829495	-0.574422	-0.6106	-0.399524	-0.309418	-0.579245	-0.670925	-0.380368	-0.856225				301	4.05712	3.86094	3.7893	3.13663	2.44589	-1.41645	-0.175614	-0.650422	0.440293		301	4.22515	3.89479	3.2167	2.16602	-0.144818	-1.68821	-0.274577	3.94935	-0.310945
	300.5	-0.763475	-0.624361	-0.52584	-0.529839	-0.297671	-0.566538	-0.649748	-0.425859	-0.739076				300.5	4.2118	4.0052	3.90627	3.26794	2.55112	-1.46875	-0.22936	-0.706555	0.511788		300.5	4.40633	4.03331	3.40064	2.2677	-0.137331	-1.72603	-0.352322	4.17959	-0.26963
	300	-0.778627	-0.631262	-0.611659	-0.548051	-0.298091	-0.53025	-0.705515	-0.406841	-0.711234				300	4.47204	4.21022	4.09059	3.43781	2.63927	-1.45462	-0.260383	-0.670346	0.490724		300	4.78607	4.26198	3.56825	2.41319	-0.0287786	-1.69331	-0.326953	4.3742	-0.182328
	299.5	-0.732717	-0.614519	-0.6956	-0.541706	-0.357225	-0.578299	-0.788948	-0.456522	-0.75148				299.5	4.69803	4.47573	4.30946	3.66941	2.82335	-1.3626	-0.178001	-0.686754	0.518139		299.5	5.06346	4.49853	3.82115	2.51256	-0.0755264	-1.67005	-0.303631	4.63962	-0.112783
	299	-0.7142	-0.533852	-0.726739	-0.428323	-0.328789	-0.489854	-0.828004	-0.425427	-0.765762				299	4.97719	4.78584	4.51136	3.91631	2.98978	-1.31341	-0.0871974	-0.567717	0.65292		299	5.28274	4.70631	3.99095	2.65951	-0.0472304	-1.71598	-0.211079	4.83739	-0.0664891
	298.5	-0.626376	-0.480319	-0.707341	-0.370298	-0.260931	-0.479664	-0.867761	-0.450191	-0.743548				298.5	5.20555	4.98588	4.70448	4.1207	3.17714	-1.22726	-0.0340165	-0.536299	0.78116		298.5	5.52873	4.91331	4.25694	2.87729	0.0297207	-1.58293	-0.143169	5.03387	-0.0176726
	298	-0.625974	-0.493349	-0.727184	-0.371462	-0.250356	-0.557707	-0.920747	-0.520805	-0.764689				298	5.33074	5.085	4.91434	4.24877	3.28008	-1.17193	-0.0846682	-0.526331	0.84317		298	5.76904	5.17764	4.51144	3.02115	0.0497158	-1.46688	-0.0313313	5.31029	0.04653
	297.5	-0.660307	-0.591365	-0.834636	-0.467759	-0.270883	-0.668191	-0.941005	-0.643096	-0.841088				297.5	5.52478	5.30226	5.12272	4.4512	3.42081	-1.03604	-0.0363894	-0.438804	0.848684		297.5	5.98513	5.33747	4.70035	3.16525	0.130615	-1.37245	0.107701	5.53141	0.0312289
	297	-0.689935	-0.547665	-0.901524	-0.43744	-0.302917	-0.714415	-0.924248	-0.636159	-0.934175				297	5.78169	5.51796	5.34953	4.68533	3.63712	-0.955332	0.123014	-0.328188	0.931692		297	6.23915	5.55949	4.99965	3.33985	0.289188	-1.1467	0.253633	5.76908	0.147716
	296.5	-0.757552	-0.621251	-0.869901	-0.406819	-0.306229	-0.793452	-0.879501	-0.685156	-0.996602				296.5	5.95215	5.76828	5.63787	4.91754	3.82428	-0.795894	0.27773	-0.207285	1.00988		296.5	6.46814	5.82526	5.24359	3.56504	0.412321	-1.02853	0.411592	6.01622	0.207374
	296	-0.814792	-0.636453	-0.834245	-0.436383	-0.313542	-0.780311	-0.925767	-0.694979	-0.968212				296	6.17528	5.97182	5.85852	5.13672	4.01065	-0.659729	0.385405	-0.0679712	1.20984		296	6.66456	6.02068	5.45546	3.66408	0.483563	-0.933954	0.499811	6.14319	0.307448
	295.5	-0.891565	-0.663925	-0.800389	-0.503325	-0.378572	-0.861318	-0.919452	-0.76935	-1.03818				295.5	6.39797	6.13801	6.1386	5.35922	4.23157	-0.519004	0.512022	0.0832235	1.31542		295.5	6.90918	6.26217	5.65649	3.85011	0.707119	-0.711646	0.65199	6.35687	0.438457
	295	-0.982872	-0.659651	-0.801484	-0.554575	-0.441816	-0.79947	-0.997279	-0.732832	-1.03923				295	6.66839	6.34551	6.37636	5.57769	4.51225	-0.258333	0.752078	0.336238	1.38203		295	7.09217	6.37528	5.71415	4.02597	0.874497	-0.685361	0.77579	6.59047	0.514529
	294.5	-0.983308	-0.619469	-0.773804	-0.473749	-0.509544	-0.719428	-0.942023	-0.671744	-1.08413				294.5	6.835	6.54753	6.63142	5.93587	4.75391	-0.0669834	0.987426	0.543321	1.60723		294.5	7.28062	6.59773	5.84697	4.26989	1.09863	-0.502149	0.967466	6.7572	0.709405
	294	-0.956236	-0.618384	-0.72757	-0.480184	-0.506223	-0.713669	-0.954976	-0.623637	-1.03828				294	7.05898	6.79342	6.86874	6.17408	4.98644	0.179369	1.18051	0.773982	1.77921		294	7.56762	6.82025	5.99703	4.44561	1.29212	-0.343133	1.21921	7.01517	0.970783
	293.5	-0.971231	-0.597469	-0.742951	-0.485018	-0.530668	-0.659394	-0.975691	-0.6023	-1.0712				293.5	7.22917	6.92841	7.13426	6.39211	5.1718	0.373482	1.44853	1.00641	1.90065		293.5	7.73765	6.92824	6.11013	4.60937	1.44167	-0.212319	1.46955	7.19114	1.15202
	293	-0.989618	-0.593161	-0.790634	-0.557732	-0.56872	-0.635334	-1.03059	-0.720537	-1.06974				293	7.39131	7.10815	7.22596	6.55539	5.46302	0.527912	1.69094	1.19102	2.12643		293	7.88212	7.14061	6.2344	4.77475	1.68768	0.0146121	1.67037	7.37845	1.40906
	292.5	-0.883155	-0.651447	-0.750925	-0.547405	-0.505452	-0.618914	-0.922629	-0.691855	-1.05124				292.5	7.47576	7.24963	7.34819	6.6731	5.69506	0.677061	1.94128	1.43754	2.16157		292.5	8.15397	7.25734	6.40739	5.12295	1.94286	0.291365	1.96951	7.65567	1.65955
	292	-0.92937	-0.711178	-0.89204	-0.593569	-0.525767	-0.579419	-0.956049	-0.6944	-1.00397				292	7.55822	7.42457	7.48044	6.77711	5.80886	0.901495	2.07386	1.57727	2.30565		292	8.33637	7.4759	6.70203	5.38937	2.16344	0.47564	2.14452	7.85461	1.9081
	291.5	-0.908259	-0.694766	-0.798771	-0.539611	-0.484464	-0.661046	-0.835754	-0.758585	-0.994202				291.5	7.78979	7.58454	7.60536	6.94633	6.00595	1.05022	2.22136	1.77496	2.47096		291.5	8.58132	7.58164	6.9797	5.58419	2.33469	0.702115	2.40919	8.02726	2.15579
	291	-0.81162	-0.699974	-0.8162	-0.497992	-0.4025	-0.592011	-0.821121	-0.652206	-0.949157				291	7.94649	7.69861	7.62534	6.97839	6.15097	1.2398	2.42361	1.97439	2.72907		291	8.70538	7.65978	7.17929	5.84116	2.51989	0.905181	2.65642	8.14881	2.36266
	290.5	-0.833001	-0.760454	-0.846508	-0.503511	-0.463212	-0.696555	-0.914288	-0.759487	-1.01057				290.5	8.02737	7.79245	7.6637	7.07211	6.3489	1.36275	2.54785	2.16587	2.94253		290.5	8.86313	7.85841	7.45945	6.2175	2.78987	1.17483	2.95014	8.36747	2.60692
	290	-0.844802	-0.789814	-0.811513	-0.500607	-0.409377	-0.705038	-0.869729	-0.689398	-0.90287				290	8.21643	7.88394	7.7567	7.19735	6.46049	1.58474	2.75409	2.45439	3.1876		290	9.03989	7.99905	7.71263	6.35871	2.99713	1.45223	3.21998	8.51704	2.94191
	289.5	-0.873205	-0.763866	-0.830952	-0.401521	-0.451604	-0.671031	-0.972522	-0.509269	-0.944063				289.5	8.31601	7.93689	7.84477	7.39409	6.53854	1.74125	2.91936	2.55475	3.49236		289.5	9.13782	8.03126	7.82038	6.53792	3.21472	1.58543	3.487	8.65352	3.1554
	289	-0.870986	-0.805324	-0.784684	-0.476389	-0.462199	-0.792208	-0.993334	-0.535102	-1.04086				289	8.49267	8.07272	8.06424	7.55601	6.69975	1.94065	3.17085	2.75528	3.77655		289	9.25404	8.15525	7.91126	6.65364	3.31238	1.85206	3.65801	8.71635	3.3733
	288.5	-0.872482	-0.771322	-0.779987	-0.377819	-0.362401	-0.785398	-0.97731	-0.533624	-1.13815				288.5	8.59461	8.16856	8.17088	7.78559	6.8848	2.09415	3.4191	3.04329	4.15998		288.5	9.31532	8.32656	8.08376	6.76793	3.562	2.02063	3.91065	8.87524	3.6002
	288	-1.03247	-0.771104	-0.895636	-0.408504	-0.482458	-0.747721	-1.12694	-0.504661	-1.23088				288	8.67738	8.31377	8.28886	7.78284	6.97223	2.24647	3.6242	3.23492	4.38928		288	9.31641	8.35698	8.07545	6.93897	3.8174	2.21984	4.1009	8.83971	3.72582
	287.5	-0.969233	-0.821002	-0.692479	-0.411251	-0.401893	-0.790478	-0.986733	-0.58041	-1.07479				287.5	8.74326	8.48279	8.39249	7.88045	7.14546	2.41416	3.87918	3.45372	4.65809		287.5	9.56568	8.50418	8.186	7.13052	4.06923	2.55761	4.34974	9.07125	3.89428
	287	-0.990499	-0.714723	-0.731764	-0.418849	-0.426219	-0.707028	-0.961348	-0.469582	-1.10487				287	8.73767	8.54916	8.43427	7.95901	7.19687	2.48802	4.02497	3.5846	4.83414		287	9.64926	8.50672	8.30084	7.25571	4.27511	2.75235	4.53123	9.1059	4.11725
	286.5	-0.985811	-0.682937	-0.661428	-0.471388	-0.366401	-0.759986	-0.939389	-0.504051	-1.08791				286.5	8.82393	8.61896	8.49675	8.02123	7.36317	2.6765	4.18434	3.79399	4.97966		286.5	9.60441	8.49065	8.35732	7.31418	4.41672	2.96161	4.5507	9.21922	4.25403
	286	-0.982693	-0.630949	-0.654852	-0.488165	-0.328469	-0.662725	-0.879433	-0.571123	-1.01453				286	8.89744	8.7049	8.60043	8.10712	7.53072	2.91449	4.39962	4.03876	5.05569		286	9.67368	8.55842	8.49609	7.49937	4.69637	3.2085	4.88923	9.33607	4.549
	285.5	-0.95088	-0.625571	-0.599824	-0.500387	-0.361388	-0.591353	-0.847958	-0.640267	-0.917972				285.5	8.94132	8.7394	8.55284	8.09265	7.63432	3.07847	4.55447	4.13677	5.36547		285.5	9.75478	8.59153	8.60129	7.70977	4.91596	3.46165	5.15429	9.39551	4.80343
	285	-0.918894	-0.702775	-0.624661	-0.63034	-0.34735	-0.693575	-0.77554	-0.631824	-0.867322				285	9.10808	8.81152	8.69209	8.21585	7.82693	3.3412	4.83221	4.3672	5.51808		285	9.79854	8.54553	8.62422	7.71716	5.11309	3.64909	5.28506	9.39711	5.01027
	284.5	-0.858517	-0.628897	-0.597223	-0.628866	-0.296001	-0.665152	-0.805119	-0.652321	-0.915767				284.5	9.15535	8.84047	8.71008	8.39324	7.99404	3.62211	5.15196	4.56337	5.68772		284.5	9.92278	8.64221	8.6706	7.86722	5.18233	3.80501	5.51707	9.46962	5.20314
	284	-0.898263	-0.618978	-0.694234	-0.587018	-0.311383	-0.615099	-0.887965	-0.595651	-1.02559				284	9.17592	8.74108	8.72165	8.47835	8.11992	3.8555	5.35208	4.75015	5.79581		284	9.80651	8.63634	8.67491	7.91995	5.37427	3.91907	5.57333	9.37084	5.47869
	283.5	-0.927365	-0.625698	-0.802191	-0.524726	-0.313229	-0.64849	-0.914742	-0.653975	-0.985433				283.5	9.20757	8.76808	8.72692	8.5413	8.26558	4.04039	5.50829	5.06	5.96305		283.5	9.79167	8.65868	8.65971	7.99984	5.5944	4.11021	5.86903	9.42408	5.63664
	283	-0.963588	-0.656093	-0.902461	-0.520818	-0.376245	-0.614884	-1.00969	-0.59151	-1.00342				283	9.03269	8.71698	8.68233	8.5314	8.30052	4.27305	5.71161	5.2405	6.1151		283	9.76781	8.70718	8.71329	8.16897	5.88444	4.34055	6.14856	9.28135	5.90528
	282.5	-1.01183	-0.687044	-0.918824	-0.558286	-0.403289	-0.765252	-1.03099	-0.630656	-1.06024				282.5	8.94353	8.61792	8.53263	8.54379	8.26273	4.4425	5.9164	5.43069	6.46688		282.5	9.75819	8.61029	8.70794	8.18508	6.02914	4.55534	6.25732	9.21347	5.92335
	282	-1.00885	-0.680215	-0.947283	-0.584795	-0.405073	-0.723721	-1.10922	-0.628641	-1.09859				282	8.79813	8.49432	8.49272	8.4524	8.36183	4.68537	6.13928	5.699	6.34641		282	9.57911	8.44911	8.58248	8.14164	6.08084	4.65769	6.39936	9.06878	5.90487
	281.5	-0.984652	-0.583715	-0.80329	-0.472132	-0.37041	-0.652812	-1.10775	-0.573215	-1.07104				281.5	8.63026	8.26061	8.28949	8.23641	8.24665	4.74282	6.2065	5.78578	6.47239		281.5	9.36969	8.4293	8.54552	8.19463	6.19855	4.94105	6.5526	9.00141	6.10959
	281	-1.07534	-0.551926	-0.902951	-0.457235	-0.477443	-0.659025	-1.07124	-0.502205	-1.12124				281	8.31214	8.19228	8.1517	8.019	8.09337	4.81963	6.18943	5.87531	6.66034		281	9.11788	8.20322	8.46897	8.24335	6.45525	5.1369	6.76401	8.90415	6.27818
	280.5	-1.03774	-0.537	-0.886183	-0.475753	-0.466476	-0.690879	-1.04511	-0.504619	-1.12434				280.5	8.08131	8.02745	7.96779	7.81635	8.01322	4.92057	6.37383	6.00524	6.85776		280.5	8.88441	8.02419	8.38684	8.15517	6.59875	5.35825	6.89314	8.70343	6.43132
	280	-1.03418	-0.553352	-0.873441	-0.475847	-0.549608	-0.659943	-1.0395	-0.44921	-1.14242				280	7.93525	7.78115	7.75165	7.61878	7.95111	5.11596	6.52915	6.07725	7.09614		280	8.59196	7.73668	8.24138	8.11653	6.54366	5.5645	7.03657	8.52547	6.53777
	279.5	-1.0548	-0.536643	-0.81519	-0.5463	-0.582634	-0.585427	-1.00751	-0.465682	-1.15381				279.5	7.77906	7.58144	7.56943	7.48972	7.8666	5.26087	6.75215	6.20921	7.21972		279.5	8.40454	7.47008	8.05392	8.049	6.66544	5.76193	7.16685	8.25557	6.73847
	279	-1.01581	-0.554041	-0.823066	-0.508477	-0.630266	-0.51554	-1.03848	-0.445133	-1.0818				279	7.60598	7.34947	7.3469	7.35363	7.82322	5.4392	6.81712	6.36788	7.33414		279	8.1186	7.30423	7.86527	7.95107	6.82033	5.79058	7.28889	8.09413	6.94959
	278.5	-1.07188	-0.551732	-0.924974	-0.493632	-0.703162	-0.576308	-1.00957	-0.402831	-1.04857				278.5	7.47721	7.35249	7.32012	7.30526	7.96336	5.60234	7.01166	6.65725	7.58029		278.5	7.89955	7.04992	7.71696	7.88611	6.96056	5.94147	7.36806	7.90017	7.12993
	278	-1.04163	-0.615706	-0.964053	-0.557961	-0.740487	-0.529682	-1.0157	-0.474139	-0.964059				278	7.11428	7.17668	7.13485	7.24049	7.9717	5.72413	7.18678	6.94853	7.7794		278	7.6665	6.70164	7.49731	7.85796	7.0412	6.07145	7.47727	7.61852	7.21372
	277.5	-0.943444	-0.665051	-0.877361	-0.623304	-0.690605	-0.591555	-1.0436	-0.538106	-0.834534				277.5	6.8714	6.84041	6.98916	7.15935	7.98553	5.80238	7.24473	6.99718	7.77216		277.5	7.45545	6.55987	7.36997	7.79609	7.20477	6.22712	7.64712	7.49103	7.34773
	277	-0.917518	-0.679218	-0.843903	-0.598905	-0.715144	-0.540099	-1.00461	-0.539972	-0.807257				277	6.64085	6.55189	6.75925	7.109	7.99499	6.01415	7.35045	7.12651	7.79632		277	7.15297	6.30044	7.18638	7.91154	7.35762	6.36558	7.81401	7.26211	7.53822
	276.5	-0.81859	-0.677848	-0.720266	-0.650913	-0.614835	-0.518003	-0.823341	-0.537817	-0.723594				276.5	6.37964	6.25758	6.47997	6.98987	7.96425	5.90142	7.47079	7.21932	7.82204		276.5	7.00668	6.09922	6.93892	7.899	7.51412	6.52749	7.90546	7.01124	7.59965
	276	-0.809425	-0.626973	-0.699157	-0.61594	-0.549121	-0.538991	-0.820278	-0.502869	-0.736935				276	6.0227	5.97962	6.24969	6.79109	7.95942	5.95553	7.51321	7.24675	7.93022		276	6.65126	5.86335	6.82839	7.84419	7.64816	6.54742	7.85414	6.78484	7.60079
	275.5	-0.759757	-0.590142	-0.686803	-0.551599	-0.481037	-0.516479	-0.741996	-0.401868	-0.754799				275.5	5.68032	5.80056	6.21006	6.63746	7.94057	6.11576	7.71066	7.30891	8.00471		275.5	6.389	5.54901	6.69846	7.86131	7.68271	6.68967	7.90113	6.62837	7.62933
	275	-0.711775	-0.557965	-0.635228	-0.511877	-0.373723	-0.486127	-0.740042	-0.395582	-0.792439				275	5.307	5.42107	5.84419	6.39028	7.69447	6.13074	7.64443	7.20133	8.0617		275	6.03971	5.23534	6.46168	7.74665	7.79274	6.6856	7.89963	6.27485	7.64496
	274.5	-0.725935	-0.497646	-0.675539	-0.372803	-0.363762	-0.462521	-0.782292	-0.333583	-0.836958				274.5	5.06424	5.1241	5.63683	6.17089	7.66307	6.26523	7.63481	7.32788	8.27399		274.5	5.62424	4.90313	6.29043	7.55927	7.88649	6.56957	7.93059	5.93898	7.67983
	274	-0.732658	-0.491474	-0.701197	-0.347845	-0.372536	-0.469884	-0.762233	-0.291093	-0.893582				274	4.95127	5.07464	5.45377	6.03612	7.69618	6.41817	7.77703	7.52598	8.32081		274	5.36658	4.7316	6.14168	7.42923	7.85989	6.57242	7.89883	5.68462	7.60338
	273.5	-0.768297	-0.433076	-0.683023	-0.240403	-0.38122	-0.42344	-0.746806	-0.273771	-0.909728				273.5	4.56447	4.92835	5.25952	5.75365	7.60517	6.40242	7.80526	7.54257	8.46095		273.5	4.98969	4.51427	5.94651	7.24483	7.82322	6.60306	7.87295	5.46081	7.53623
	273	-0.775403	-0.392847	-0.614518	-0.229534	-0.317831	-0.462955	-0.749724	-0.368408	-0.842223				273	4.30522	4.69119	5.08773	5.46782	7.48011	6.43558	7.81514	7.61687	8.39662		273	4.77669	4.29949	5.80552	7.17362	7.86809	6.59543	7.88254	5.25168	7.55689
	272.5	-0.703139	-0.271235	-0.572452	-0.268406	-0.30543	-0.305876	-0.715721	-0.371842	-0.809658				272.5	4.00771	4.42789	4.78186	5.28633	7.37656	6.41686	7.78709	7.57679	8.38361		272.5	4.46107	4.03395	5.70534	7.04451	7.78772	6.57783	7.95355	5.04306	7.54608
	272	-0.776718	-0.387637	-0.526898	-0.339832	-0.330994	-0.39763	-0.671203	-0.458517	-0.788255				272	3.79007	4.18427	4.6192	5.13746	7.20951	6.3591	7.74614	7.46913	8.25352		272	4.21279	3.93062	5.54379	6.98341	7.79308	6.72798	7.99514	4.87395	7.65419
	271.5	-0.818986	-0.373176	-0.548591	-0.366988	-0.440063	-0.409419	-0.663295	-0.442308	-0.862657				271.5	3.44249	3.98166	4.57904	5.02286	7.13474	6.28972	7.74291	7.34744	8.1818		271.5	3.99842	3.73511	5.40898	6.93685	7.75688	6.75811	8.03753	4.70763	7.62478
	271	-0.770066	-0.465219	-0.443906	-0.420349	-0.359709	-0.497863	-0.603211	-0.521925	-0.776584				271	3.07505	3.72124	4.36982	4.874	6.90378	6.18573	7.64969	7.22014	8.1175		271	3.76757	3.51739	5.29801	6.92455	7.67739	6.69566	7.99056	4.54654	7.55534
	270.5	-0.826112	-0.413817	-0.461706	-0.373954	-0.281101	-0.506539	-0.628244	-0.506419	-0.73892				270.5	2.84879	3.51184	4.22153	4.69992	6.74981	6.1759	7.51423	7.23185	8.02504		270.5	3.28381	3.20632	5.04299	6.69216	7.50044	6.60742	7.90849	4.27657	7.51947
	270	-0.764332	-0.372554	-0.456693	-0.398426	-0.25155	-0.452432	-0.559141	-0.406201	-0.695139				270	2.57192	3.20114	3.98	4.6433	6.65815	6.151	7.47916	7.24301	7.96994		270	2.99716	2.78172	4.90099	6.6044	7.42155	6.49216	7.87939	4.07535	7.39086
	269.5	-0.815593	-0.38876	-0.60885	-0.388205	-0.388359	-0.510529	-0.65423	-0.38684	-0.740118				269.5	2.29861	2.80991	3.8137	4.43471	6.38918	6.09731	7.24343	7.02227	7.76365		269.5	2.63331	2.6301	4.66975	6.36432	7.28675	6.3346	7.80302	3.77398	7.18421
	269	-0.858637	-0.408002	-0.649258	-0.321721	-0.405915	-0.494842	-0.687016	-0.360497	-0.804726				269	2.018	2.59125	3.52635	4.11433	6.11688	5.93813	7.00216	6.79798	7.59564		269	2.29513	2.30626	4.31727	6.11159	7.18481	6.18286	7.63298	3.60198	6.93666
	268.5	-0.794182	-0.286717	-0.492151	-0.325488	-0.211403	-0.452194	-0.630168	-0.302243	-0.688179				268.5	1.75217	2.40811	3.31339	3.97217	5.95349	5.95741	6.95817	6.81226	7.52574		268.5	2.11049	2.1487	4.15794	5.91129	7.087	6.03251	7.5414	3.41112	6.94557
	268	-0.780183	-0.202693	-0.595933	-0.263994	-0.193154	-0.341434	-0.715117	-0.175392	-0.772624				268	1.5837	2.1822	3.02946	3.77209	5.76385	5.82604	6.88367	6.63041	7.22973		268	1.86986	1.86876	3.93144	5.68498	6.92729	5.92462	7.36119	3.28219	6.7461
	267.5	-0.74858	-0.183594	-0.701047	-0.315575	-0.315118	-0.313093	-0.820578	-0.189098	-0.857017				267.5	1.42834	1.9025	2.939	3.58389	5.62353	5.72448	6.70213	6.3866	7.02207		267.5	1.64119	1.63724	3.74294	5.51819	6.88496	5.79309	7.21201	3.15797	6.66314
	267	-0.73355	-0.219975	-0.644124	-0.404187	-0.324491	-0.387424	-0.810056	-0.231482	-0.816571				267	1.14935	1.66049	2.69856	3.34243	5.44972	5.68431	6.55224	6.03985	6.74088		267	1.37826	1.21843	3.45806	5.24962	6.61177	5.5195	6.97792	2.85747	6.33356
	266.5	-0.702717	-0.262511	-0.552736	-0.398223	-0.229887	-0.368194	-0.815609	-0.292942	-0.77772				266.5	0.851997	1.53468	2.48698	3.2335	5.23366	5.44311	6.20857	5.83367	6.52677		266.5	1.24694	1.10744	3.23696	5.16558	6.42296	5.312	6.72295	2.68155	6.13577
	266	-0.725586	-0.360235	-0.532379	-0.478045	-0.211754	-0.446218	-0.751467	-0.35713	-0.804328				266	0.673661	1.44933	2.37938	3.09954	5.14598	5.22774	6.14378	5.76335	6.46847		266	0.883903	0.83282	2.91076	4.94529	6.09775	5.14906	6.54397	2.43038	6.03466
	265.5	-0.783211	-0.390676	-0.633857	-0.485325	-0.291612	-0.498679	-0.895216	-0.53528	-0.900826				265.5	0.515042	1.28544	2.17918	2.99535	4.85056	4.89766	5.90996	5.57919	6.30764		265.5	0.613619	0.567123	2.82689	4.77633	5.91369	4.88092	6.2026	2.23435	5.75291
	265	-0.758191	-0.348245	-0.680668	-0.473278	-0.367442	-0.505671	-0.881452	-0.523672	-0.934042				265	0.395987	1.02675	2.0808	2.80904	4.66512	4.79807	5.66442	5.36754	6.04589		265	0.417953	0.323446	2.70969	4.51558	5.77196	4.59754	6.02601	2.08903	5.47211
	264.5	-0.719172	-0.502869	-0.588609	-0.561175	-0.307047	-0.668311	-0.838394	-0.568322	-0.860926				264.5	0.08726	0.711811	1.85276	2.62384	4.31924	4.49538	5.42233	5.07264	5.83478		264.5	0.191423	0.203362	2.41432	4.23909	5.52232	4.28428	5.61362	1.90279	5.29366
	264	-0.77278	-0.467274	-0.580641	-0.524026	-0.272786	-0.598324	-0.770002	-0.476262	-0.873163				264	-0.249023	0.467084	1.62366	2.33123	3.98553	4.07691	5.09721	4.69835	5.50927		264	0.0626239	-0.0631548	2.13396	3.96319	5.35872	3.90475	5.34775	1.63087	4.9716
	263.5	-0.822755	-0.43415	-0.599954	-0.374031	-0.312973	-0.524882	-0.731483	-0.572534	-0.899932				263.5	-0.327269	0.277486	1.42201	2.01125	3.60401	3.58662	4.79609	4.37801	5.31267		263.5	-0.11822	-0.213891	1.95513	3.74462	5.18295	3.74233	4.98237	1.32859	4.79516
	263	-0.817934	-0.395548	-0.703822	-0.308927	-0.33296	-0.52457	-0.68387	-0.567515	-0.836933				263	-0.461793	0.0611515	1.22051	1.63396	3.31843	3.3611	4.57261	4.00728	5.06503		263	-0.314669	-0.347167	1.75787	3.32526	4.77854	3.45731	4.61927	1.1156	4.442
	262.5	-0.726114	-0.36693	-0.649095	-0.207928	-0.396477	-0.412611	-0.721596	-0.387622	-0.77452				262.5	-0.538333	-0.0634964	1.11277	1.38933	3.12598	3.14939	4.2561	3.66346	4.76685		262.5	-0.419477	-0.508077	1.58238	3.12087	4.58079	3.21118	4.28528	0.952013	4.20166
	262	-0.764788	-0.366722	-0.651685	-0.23516	-0.414339	-0.448019	-0.675059	-0.376954	-0.803975				262	-0.864317	-0.284397	1.07587	1.10477	2.79267	2.83548	3.99099	3.40026	4.53321		262	-0.620857	-0.784488	1.2687	2.7897	4.158	2.99993	3.9225	0.567762	3.80144
	261.5	-0.778781	-0.399361	-0.659151	-0.223941	-0.369983	-0.491383	-0.602535	-0.415716	-0.845017				261.5	-0.882658	-0.429012	0.848801	0.942323	2.61938	2.37029	3.70066	3.14893	4.06562		261.5	-0.830793	-0.995448	0.899849	2.44432	3.60901	2.74006	3.56658	0.377585	3.60492
	261	-0.731439	-0.377249	-0.608922	-0.200358	-0.506915	-0.431101	-0.568069	-0.419179	-0.764093				261	-1.07388	-0.463725	0.599061	0.642042	2.49579	2.0847	3.40827	2.93147	3.85667		261	-1.07946	-1.07848	0.666633	2.23597	3.4052	2.42783	3.18379	0.0958693	3.27771
	260.5	-0.727898	-0.451204	-0.658292	-0.273869	-0.545191	-0.508759	-0.610201	-0.393339	-0.806309				260.5	-1.16375	-0.685424	0.387357	0.500772	2.18074	1.82515	3.16973	2.63159	3.65435		260.5	-1.2773	-1.32485	0.400239	1.92903	2.89886	1.97582	2.89302	0.0365566	2.9644
	260	-0.607022	-0.527969	-0.624008	-0.303159	-0.516093	-0.539975	-0.573532	-0.331112	-0.745123				260	-1.34482	-0.904156	0.0773197	0.223703	1.86989	1.57436	2.89411	2.25899	3.28296		260	-1.51571	-1.61311	0.109649	1.54116	2.50039	1.60283	2.52282	-0.092197	2.6137
	259.5	-0.683601	-0.451865	-0.515732	-0.25429	-0.531719	-0.501324	-0.636066	-0.354799	-0.748884				259.5	-1.57408	-1.08486	-0.209549	0.0369765	1.58463	1.15487	2.54239	1.9707	2.88025		259.5	-1.79534	-1.88587	-0.139354	1.16983	2.20453	1.1755	2.16077	-0.279761	2.24308
	259	-0.654436	-0.500021	-0.566304	-0.337145	-0.500342	-0.509108	-0.626313	-0.450898	-0.694326				259	-1.7947	-1.20738	-0.509977	-0.135955	1.23217	0.733364	2.19756	1.55434	2.49603		259	-1.97755	-2.03299	-0.389744	0.837058	1.86348	0.77977	1.80933	-0.336055	1.9959
	258.5	-0.707476	-0.448459	-0.528347	-0.294205	-0.494825	-0.455228	-0.635571	-0.439257	-0.740744				258.5	-2.11959	-1.36232	-0.85934	-0.419191	0.821753	0.271239	1.75048	1.13595	2.19858		258.5	-2.05989	-2.02269	-0.621315	0.606556	1.49529	0.376441	1.51659	-0.481389	1.63425
	258	-0.781027	-0.513499	-0.629349	-0.308941	-0.554604	-0.429587	-0.703575	-0.43655	-0.751755				258	-2.46038	-1.50554	-1.06787	-0.694616	0.380663	0.0690432	1.35048	0.736545	1.91903		258	-2.29177	-2.18419	-0.749902	0.388772	1.18816	0.0212054	1.212	-0.63426	1.31286
	257.5	-0.806686	-0.519958	-0.640658	-0.329261	-0.531105	-0.38163	-0.73633	-0.465953	-0.792626				257.5	-2.49831	-1.56188	-1.26895	-0.871224	-0.0381846	-0.354759	1.00514	0.373092	1.5969		257.5	-2.43945	-2.43712	-0.993347	0.0906888	0.793919	-0.197107	0.890083	-0.856535	0.925739
	257	-0.808306	-0.395274	-0.680717	-0.241235	-0.472447	-0.327209	-0.785483	-0.474697	-0.969037				257	-2.68216	-1.7101	-1.41141	-1.0014	-0.161657	-0.758988	0.62177	0.103873	1.30013		257	-2.72437	-2.56518	-1.31877	-0.330851	0.442054	-0.473152	0.463568	-1.17887	0.524091
	256.5	-0.850453	-0.405112	-0.814811	-0.288837	-0.560476	-0.401281	-0.888743	-0.516758	-1.0933				256.5	-2.77483	-1.77835	-1.49909	-1.04406	-0.515153	-1.11359	0.276738	-0.189948	0.944258		256.5	-2.75268	-2.6014	-1.4579	-0.49906	0.153392	-0.78122	0.12927	-1.27156	0.286979
	256	-0.811532	-0.508049	-0.854675	-0.328182	-0.566908	-0.494245	-0.92051	-0.543959	-1.1042				256	-3.03073	-1.9858	-1.6607	-1.32155	-0.908414	-1.45594	-0.0624223	-0.535839	0.705462		256	-2.75069	-2.54905	-1.5514	-0.726584	-0.321412	-1.09814	-0.179355	-1.37211	0.0476765
	255.5	-0.710548	-0.564679	-0.805791	-0.342238	-0.445479	-0.495145	-0.860165	-0.491024	-1.03967				255.5	-3.11417	-2.21818	-1.86128	-1.5596	-1.00755	-1.70559	-0.405012	-0.779455	0.439927		255.5	-2.88133	-2.84857	-1.8173	-1.07868	-0.663959	-1.45766	-0.63642	-1.68176	-0.314084
	255	-0.696213	-0.65331	-0.803081	-0.349867	-0.459253	-0.551479	-0.830463	-0.496278	-0.998727				255	-3.03751	-2.3333	-1.99247	-1.75779	-1.05116	-2.07893	-0.720172	-1.24473	0.0828683		255	-3.0404	-2.96959	-2.10408	-1.28752	-0.967183	-1.86958	-0.924307	-1.83728	-0.491365
	254.5	-0.619477	-0.635399	-0.779479	-0.349117	-0.447982	-0.695765	-0.933399	-0.483573	-0.938559				254.5	-2.99429	-2.46888	-2.02775	-1.88828	-1.1744	-2.44659	-0.998649	-1.59003	-0.325763		254.5	-3.1577	-3.07243	-2.23727	-1.62355	-1.42434	-2.33998	-1.23124	-2.01094	-0.803027
	254	-0.673916	-0.723399	-0.736005	-0.356675	-0.436906	-0.766027	-0.921311	-0.494273	-0.86848				254	-2.99206	-2.64857	-2.13854	-2.1111	-1.3372	-2.71235	-1.31046	-1.85888	-0.482634		254	-2.99036	-3.136	-2.30745	-1.75276	-1.5861	-2.65678	-1.54868	-2.06348	-1.11852
	253.5	-0.694674	-0.772797	-0.761037	-0.353065	-0.453398	-0.794582	-0.8581	-0.479053	-0.832412				253.5	-2.96737	-2.76398	-2.29558	-2.35928	-1.44047	-2.97729	-1.63149	-2.11521	-0.801077		253.5	-3.01196	-3.20244	-2.45198	-1.83332	-1.90036	-3.04759	-1.90003	-2.24008	-1.50826
	253	-0.64777	-0.811606	-0.775822	-0.371112	-0.478353	-0.72609	-0.870806	-0.521335	-0.77255				253	-2.77342	-2.87665	-2.44646	-2.46234	-1.46424	-3.26228	-1.85078	-2.27954	-1.09381		253	-3.21206	-3.4299	-2.71635	-2.07502	-2.10895	-3.34996	-1.98441	-2.38426	-1.75651
	252.5	-0.761825	-0.730438	-0.780581	-0.31408	-0.516494	-0.765018	-0.908027	-0.465983	-0.899726				252.5	-2.8811	-3.05357	-2.50458	-2.63842	-1.78119	-3.59575	-2.21042	-2.73827	-1.34001		252.5	-3.29338	-3.53144	-2.86284	-2.22539	-2.2949	-3.68216	-2.0709	-2.46604	-1.98986
	252	-0.727151	-0.745402	-0.853571	-0.253816	-0.474249	-0.827474	-0.929251	-0.479293	-0.955109				252	-2.91116	-3.00792	-2.61941	-2.64657	-2.00724	-3.71836	-2.39438	-2.91327	-1.59582		252	-3.36251	-3.48833	-3.03118	-2.33672	-2.53533	-3.97358	-2.34785	-2.60928	-2.28131
	251.5	-0.822	-0.94069	-0.808008	-0.407399	-0.534107	-0.894933	-1.04285	-0.66499	-1.02567				251.5	-3.07276	-3.21799	-2.7391	-2.88977	-2.27517	-3.95046	-2.70153	-3.14774	-1.86887		251.5	-3.36955	-3.58738	-3.14305	-2.54977	-2.76564	-4.21061	-2.57688	-2.86462	-2.58273
	251	-0.789307	-0.889331	-0.743476	-0.489514	-0.468018	-0.87679	-0.944765	-0.709021	-1.00849				251	-3.14275	-3.2258	-2.75305	-2.93155	-2.50051	-4.05037	-2.91628	-3.35406	-2.0599		251	-3.53636	-3.5472	-3.23683	-2.698	-2.98795	-4.50884	-2.91267	-2.94264	-2.78548
	250.5	-0.833241	-0.842771	-0.85226	-0.465443	-0.52785	-0.858663	-1.13322	-0.731733	-1.12353				250.5	-3.17	-3.2589	-2.80594	-3.04795	-2.67302	-4.24812	-3.30825	-3.59571	-2.3324		250.5	-3.6332	-3.47559	-3.29833	-2.76896	-3.09371	-4.75965	-3.05695	-3.03159	-2.78698
	250	-0.762229	-0.817804	-0.766675	-0.494404	-0.501859	-0.81856	-1.14187	-0.747478	-1.16564				250	-3.14531	-3.23275	-2.87904	-3.11987	-2.84313	-4.43936	-3.40116	-3.79165	-2.52219		250	-3.68046	-3.44326	-3.33885	-2.90857	-3.32108	-4.96308	-3.22892	-3.16912	-3.01411
	249.5	-0.811824	-0.783772	-0.736677	-0.541732	-0.442981	-0.789927	-1.17233	-0.758802	-1.15664				249.5	-3.21822	-3.29185	-2.86836	-3.22795	-2.88529	-4.66327	-3.63347	-3.97364	-2.69056		249.5	-3.67274	-3.47509	-3.52972	-3.07151	-3.61452	-5.22209	-3.6321	-3.35025	-3.32891
	249	-0.804717	-0.721997	-0.70477	-0.611226	-0.437143	-0.760416	-1.17539	-0.765882	-1.0585				249	-3.21229	-3.3439	-2.8592	-3.29349	-3.02525	-4.9446	-3.87105	-4.18599	-2.86418		249	-3.66486	-3.51065	-3.54735	-3.18023	-3.74231	-5.35913	-3.86107	-3.32313	-3.49653
	248.5	-0.900274	-0.772241	-0.810698	-0.749916	-0.461163	-0.880467	-1.19042	-0.964164	-1.11514				248.5	-3.20184	-3.31387	-3.00743	-3.39542	-3.07318	-5.19223	-4.027	-4.48779	-3.12561		248.5	-3.74452	-3.54001	-3.57126	-3.1994	-3.76612	-5.59122	-3.9544	-3.29223	-3.72027
	248	-0.896149	-0.722977	-0.831072	-0.60044	-0.52484	-0.822335	-1.22891	-0.839934	-1.07034				248	-3.22459	-3.31054	-3.02307	-3.47667	-3.11796	-5.33526	-4.16948	-4.5514	-3.2275		248	-3.60154	-3.53487	-3.51464	-3.31096	-3.82036	-5.59263	-3.94206	-3.12611	-3.72166
	247.5	-0.955285	-0.750398	-0.824209	-0.604002	-0.550084	-0.879494	-1.1639	-0.809407	-1.03412				247.5	-3.3511	-3.28337	-3.1619	-3.49348	-3.31638	-5.59289	-4.24864	-4.69968	-3.41113		247.5	-3.42849	-3.49605	-3.48971	-3.34404	-3.86151	-5.5655	-3.95696	-3.05809	-3.79865
	247	-1.04125	-0.724244	-0.72803	-0.631144	-0.493959	-0.892259	-1.16874	-0.758275	-1.0839				247	-3.28736	-3.16775	-3.05446	-3.42727	-3.25494	-5.49046	-4.23729	-4.68788	-3.44788		247	-3.40112	-3.45474	-3.62373	-3.36707	-4.00199	-5.75263	-4.1512	-3.07563	-3.9866
	246.5	-1.0236	-0.78008	-0.765895	-0.631877	-0.536669	-0.913716	-1.06071	-0.790401	-1.03056				246.5	-3.24146	-2.93585	-2.99618	-3.48012	-3.20814	-5.52396	-4.30515	-4.74862	-3.61617		246.5	-3.47172	-3.48598	-3.63359	-3.43011	-4.04349	-5.92627	-4.29541	-3.05679	-4.11049
	246	-1.09951	-0.865057	-0.787542	-0.67782	-0.549267	-0.942304	-1.0392	-0.823313	-1.07791				246	-3.2023	-2.79658	-3.04224	-3.50667	-3.22634	-5.59408	-4.28122	-4.74085	-3.7422		246	-3.31553	-3.41074	-3.63117	-3.33044	-4.07796	-6.04979	-4.27531	-2.99069	-4.23179
	245.5	-0.992829	-0.827422	-0.694949	-0.592752	-0.514787	-0.93945	-0.934368	-0.743644	-1.00133				245.5	-3.27276	-2.74613	-3.04843	-3.58308	-3.26644	-5.71966	-4.41224	-4.9369	-3.92951		245.5	-3.29772	-3.37782	-3.66699	-3.32856	-4.29794	-6.02031	-4.29536	-2.9439	-4.36762
	245	-0.938313	-0.806926	-0.682879	-0.526173	-0.549677	-0.913015	-0.842921	-0.687864	-1.03862				245	-3.14923	-2.58712	-2.98952	-3.48758	-3.27918	-5.7151	-4.43848	-4.86906	-3.91241		245	-3.11133	-3.31205	-3.5305	-3.28984	-4.33822	-6.02892	-4.36702	-2.90186	-4.39743
	244.5	-0.831405	-0.797524	-0.707407	-0.591516	-0.525395	-0.936215	-0.810725	-0.801953	-1.09539				244.5	-2.9474	-2.57881	-2.98103	-3.51338	-3.25063	-5.76453	-4.42531	-4.98239	-3.98827		244.5	-3.04303	-3.20475	-3.64068	-3.23027	-4.44899	-6.09564	-4.54201	-2.91341	-4.58444
	244	-0.820106	-0.829049	-0.746468	-0.657454	-0.490105	-0.972841	-0.771881	-0.885708	-1.09611				244	-2.92469	-2.56214	-2.96284	-3.56399	-3.22507	-5.78921	-4.49761	-4.93925	-3.93057		244	-3.01711	-3.24098	-3.55108	-3.27584	-4.39999	-6.27354	-4.52349	-2.80151	-4.76745
	243.5	-0.845115	-0.867665	-0.852247	-0.611091	-0.483749	-0.942622	-0.839114	-0.911248	-1.04201				243.5	-2.91837	-2.66172	-2.95083	-3.58104	-3.29098	-5.97256	-4.62501	-5.0549	-3.97575		243.5	-2.88532	-3.32133	-3.42461	-3.36105	-4.32095	-6.15705	-4.49838	-2.65018	-4.73197
	243	-0.927635	-0.860403	-0.888389	-0.610318	-0.497838	-0.946082	-0.910103	-0.894441	-1.11537				243	-2.88629	-2.7227	-2.81513	-3.49338	-3.20078	-6.00226	-4.571	-5.14043	-4.02078		243	-2.84895	-3.16232	-3.30521	-3.16179	-4.31581	-6.00039	-4.38703	-2.61289	-4.68912
	242.5	-0.88716	-0.906798	-0.881448	-0.661931	-0.511573	-1.06237	-0.845296	-0.953087	-1.11769				242.5	-2.77299	-2.77882	-2.81835	-3.34776	-3.23309	-6.06759	-4.59948	-5.09505	-3.92113		242.5	-2.79971	-3.09018	-3.20162	-3.15927	-4.18149	-6.05818	-4.43704	-2.49662	-4.77113
	242	-0.987419	-0.907247	-1.07359	-0.688708	-0.555	-1.058	-0.919471	-1.05677	-1.12651				242	-2.67926	-2.76918	-2.78073	-3.1966	-3.15468	-6.00753	-4.61064	-5.0518	-3.884		242	-2.70105	-2.92209	-3.15682	-3.02761	-4.2039	-6.11646	-4.4549	-2.44706	-4.67224
	241.5	-0.993567	-0.906478	-1.0853	-0.746373	-0.477946	-1.02529	-0.891782	-1.04017	-1.10306				241.5	-2.47716	-2.72764	-2.59314	-3.01529	-2.93864	-5.97231	-4.50903	-5.01614	-3.97492		241.5	-2.5914	-2.94151	-3.06629	-3.01218	-4.19318	-6.19821	-4.32891	-2.42951	-4.64909
	241	-1.05175	-0.943254	-1.11309	-0.752658	-0.515185	-1.0099	-0.896114	-0.988011	-1.13386				241	-2.43755	-2.58017	-2.5151	-2.89422	-2.88777	-5.96784	-4.45831	-5.02904	-3.83407		241	-2.45433	-2.99042	-2.96648	-3.00079	-4.15661	-6.15264	-4.25422	-2.39674	-4.63287
	240.5	-0.967622	-0.913726	-1.05615	-0.717032	-0.558888	-0.971604	-0.897905	-0.997072	-1.13995				240.5	-2.16	-2.4128	-2.34849	-2.63789	-2.77913	-5.80243	-4.31782	-4.99985	-3.81535		240.5	-2.36851	-2.84529	-2.87194	-2.81409	-4.25717	-6.18339	-4.21764	-2.37907	-4.65184
	240	-1.03182	-1.0096	-0.967859	-0.786816	-0.68528	-1.10518	-0.959053	-1.11547	-1.28802				240	-2.08805	-2.3061	-2.33886	-2.65833	-2.61119	-5.64871	-4.2584	-4.97968	-3.80803		240	-2.19559	-2.68986	-2.76104	-2.64798	-4.13641	-6.15977	-4.15158	-2.16615	-4.41495
	239.5	-0.933255	-1.01746	-1.05076	-0.823185	-0.645074	-1.09217	-0.877913	-1.14306	-1.24579				239.5	-2.11955	-2.31556	-2.16576	-2.55826	-2.53608	-5.61007	-4.21774	-5.02655	-3.7192		239.5	-2.16439	-2.61341	-2.5684	-2.50853	-4.00487	-6.23228	-4.02965	-2.01834	-4.29292
	239	-0.98147	-1.01994	-1.04815	-0.877661	-0.737225	-1.11308	-0.950039	-1.23638	-1.33449				239	-2.0013	-2.1517	-2.05383	-2.54539	-2.38105	-5.55222	-4.08713	-4.90648	-3.53659		239	-1.99649	-2.52934	-2.48488	-2.40947	-3.99722	-6.16861	-3.98504	-1.92168	-4.11927
	238.5	-1.04565	-1.04848	-1.04205	-0.838341	-0.760437	-1.08822	-0.959404	-1.19629	-1.42662				238.5	-1.94247	-1.91021	-1.85957	-2.52298	-2.24213	-5.4742	-4.07008	-4.90584	-3.43516		238.5	-1.79952	-2.44589	-2.32554	-2.36797	-3.88035	-6.11492	-3.88302	-1.68742	-3.98076
	238	-1.06729	-0.98694	-1.03342	-0.77093	-0.868645	-1.02027	-1.10449	-1.22342	-1.45727				238	-1.98707	-1.92833	-1.85058	-2.47041	-2.12888	-5.50077	-4.05138	-4.87687	-3.28642		238	-1.77936	-2.36929	-2.15976	-2.31894	-3.95444	-6.0038	-3.94683	-1.569	-3.98352
	237.5	-1.21529	-1.0025	-1.0436	-0.796411	-0.91228	-1.04306	-1.23639	-1.18035	-1.58972				237.5	-1.95066	-1.79128	-1.81079	-2.41256	-1.98663	-5.53434	-3.90236	-4.77206	-3.11785		237.5	-1.67462	-2.31071	-2.09	-2.06306	-3.82198	-5.94222	-3.92195	-1.45245	-3.82471
	237	-1.22427	-0.994358	-1.0623	-0.789857	-0.961987	-1.02497	-1.25481	-1.10732	-1.63969				237	-1.90112	-1.57546	-1.75955	-2.31098	-1.89921	-5.44556	-3.83581	-4.67241	-3.00429		237	-1.5895	-2.18611	-2.0057	-2.02372	-3.81475	-5.88365	-3.91562	-1.32355	-3.81539
	236.5	-1.29292	-0.846841	-1.13367	-0.748678	-0.91505	-1.02197	-1.40572	-1.06306	-1.64607				236.5	-1.76948	-1.48607	-1.65046	-2.14329	-1.78102	-5.39029	-3.77586	-4.66204	-2.69584		236.5	-1.49142	-2.02403	-1.88751	-1.99921	-3.6874	-5.74822	-3.77183	-1.21706	-3.71964
	236	-1.35724	-0.796746	-1.09128	-0.587825	-0.981591	-1.00016	-1.50171	-0.940951	-1.65164				236	-1.67753	-1.25285	-1.45141	-1.95708	-1.64635	-5.31273	-3.63958	-4.48758	-2.58027		236	-1.27021	-1.91816	-1.78113	-2.04617	-3.73741	-5.55613	-3.68484	-1.16764	-3.6594
	235.5	-1.4537	-0.804434	-1.0236	-0.622192	-0.9973	-1.05474	-1.63175	-0.960831	-1.61204				235.5	-1.60476	-1.23385	-1.38694	-1.81	-1.67107	-5.21602	-3.63366	-4.35951	-2.48843		235.5	-1.14794	-1.67294	-1.56239	-1.85943	-3.59428	-5.45035	-3.45649	-0.937428	-3.59923
	235	-1.41022	-0.817458	-1.0554	-0.651154	-1.15953	-1.12979	-1.76167	-0.990414	-1.68441				235	-1.44983	-1.17762	-1.24779	-1.60382	-1.52157	-5.08855	-3.49246	-4.2311	-2.32205		235	-1.11863	-1.68982	-1.52251	-1.7927	-3.67779	-5.48398	-3.47495	-0.894847	-3.49569
	234.5	-1.3549	-0.85028	-1.1291	-0.64429	-1.08831	-1.15182	-1.66713	-1.03426	-1.64168				234.5	-1.23584	-0.930793	-0.976482	-1.44647	-1.33539	-4.88532	-3.34289	-4.00775	-2.31146		234.5	-0.886263	-1.39248	-1.30914	-1.52348	-3.48822	-5.38594	-3.24781	-0.710154	-3.28397
	234	-1.35229	-0.865678	-1.2128	-0.58839	-1.0712	-1.17247	-1.65668	-1.06953	-1.64842				234	-1.20777	-0.904012	-0.707081	-1.25689	-1.19914	-4.79388	-3.21082	-3.85461	-2.27413		234	-0.746966	-1.20732	-1.13211	-1.39611	-3.36525	-5.30268	-3.12702	-0.624022	-3.13561
	233.5	-1.37215	-0.922265	-1.26527	-0.653653	-1.18529	-1.18904	-1.66065	-1.06662	-1.59633				233.5	-0.95252	-0.722482	-0.498343	-1.09925	-0.841629	-4.62773	-3.00401	-3.5958	-2.03829		233.5	-0.37164	-1.04652	-0.868038	-1.10645	-3.17266	-5.08242	-2.81128	-0.424245	-2.86251
	233	-1.27007	-1.06508	-1.16625	-0.748142	-1.07486	-1.23794	-1.59188	-1.19348	-1.5765				233	-0.817629	-0.611574	-0.333089	-0.968305	-0.623439	-4.57843	-2.7743	-3.44168	-1.94111		233	-0.193306	-0.940139	-0.785822	-0.937952	-3.00127	-4.92304	-2.59905	-0.311141	-2.78356
	232.5	-1.28834	-1.13665	-1.19691	-0.804075	-1.05496	-1.26975	-1.53312	-1.23178	-1.63125				232.5	-0.734989	-0.529284	-0.292776	-0.832553	-0.518019	-4.43296	-2.75905	-3.41346	-1.83874		232.5	-0.0518409	-0.784018	-0.61311	-0.682306	-2.73938	-4.74535	-2.49908	-0.105573	-2.50908
	232	-1.32186	-1.07255	-1.35519	-0.681235	-1.03546	-1.21711	-1.55636	-1.1983	-1.69196				232	-0.562432	-0.358516	-0.133799	-0.664365	-0.236797	-4.32445	-2.53871	-3.35037	-1.73933		232	0.0115583	-0.685263	-0.451009	-0.485097	-2.56322	-4.49988	-2.46299	0.0244675	-2.40653
	231.5	-1.47076	-1.17054	-1.46341	-0.769434	-1.09028	-1.29676	-1.64359	-1.20474	-1.88226				231.5	-0.409347	-0.190617	0.00974717	-0.532975	-0.059795	-4.12108	-2.36334	-3.25403	-1.52941		231.5	0.249714	-0.335155	-0.21009	-0.171103	-2.0982	-4.16904	-2.16906	0.301567	-2.2178
	231	-1.609	-1.29802	-1.47536	-0.86165	-1.12259	-1.39143	-1.73215	-1.19563	-1.92781				231	-0.186899	-0.0527066	0.146139	-0.382185	0.140613	-3.975	-2.26126	-3.07221	-1.26361		231	0.31518	-0.30399	-0.0960921	-0.0156155	-1.92091	-4.07031	-1.98744	0.510115	-2.0913
	230.5	-1.61286	-1.17003	-1.46502	-0.808198	-1.0903	-1.26483	-1.72304	-1.16799	-1.86233				230.5	0.0581962	0.247813	0.393823	-0.179953	0.366248	-3.74382	-2.01569	-2.8213	-0.95636		230.5	0.538618	-0.101349	0.135114	0.236535	-1.71534	-3.74422	-1.79701	0.806862	-1.81685
	230	-1.60325	-1.09059	-1.4576	-0.811884	-1.05667	-1.32338	-1.68505	-1.15334	-2.01092				230	0.15532	0.246648	0.572173	-0.0639814	0.431301	-3.74482	-1.77777	-2.6758	-0.816117		230	0.59376	0.0619242	0.264188	0.341564	-1.49066	-3.60979	-1.56302	1.06106	-1.65235
