# Supplementary material for: Evidence that G-quadruplexes form in pathogenic fungi and represent promising antifungal targets
Source: EMBO Mol Med. 2025 Nov 17;17(12):3636–56. doi: 10.1038/s44321-025-00340-1 (PMC12686049; doi:10.1038/s44321-025-00340-1)
Supplement: Supplementary file 10 — Source data Fig. 8 [file 44321_2025_340_MOESM10_ESM.zip]

Archive with 7 entries (3 files):
- Figure 8/
- Figure 8/Figure 8A/
- Figure 8/Figure 8A/Figure 8A source data.xlsx
- Figure 8/Figure 8B/
- Figure 8/Figure 8B/Figure 8B source data.xlsx
- Figure 8/Figure 8C/
- Figure 8/Figure 8C/Figure 8C source data.xlsx
