# Supplementary material for: Evidence that G-quadruplexes form in pathogenic fungi and represent promising antifungal targets
Source: EMBO Mol Med. 2025 Nov 17;17(12):3636–56. doi: 10.1038/s44321-025-00340-1 (PMC12686049; doi:10.1038/s44321-025-00340-1)
Supplement: Supplementary file 10 — Source data Fig. 8 [file 44321_2025_340_MOESM10_ESM.zip › Figure 8/Figure 8A/Figure 8A source data.xlsx]

## Sheet: A1-G PhenDC3
			Control																				A1-G(1)	CCGGGAGGAATCATGTAAGGGGTCCCGGGAACGGGCAAGGGGCTTTTCACC																					A1G-2	CCGGGAGGAATCATGTAAGGGGTCCCGGGAACGGGCAAGGGGCTTTTCACC
		Baseline	10µM DNA, 10mM sodium cacodylate 100mM KCl pH 7.0 + pyridostatin (as indicated)																					10µM DNA, 10mM sodium cacodylate 100mM KCl pH 7.0 + pyridostatin (as indicated)																					10µM DNA, 10mM sodium cacodylate 100mM KCl pH 7.0 + pyridostatin (as indicated)
	Wavelength (nm)	pH 7.0	0 µL	1 µL	2 µl	3 µL	4 µL	5 µL	6 µL	7 µL	8 µL	9 µL	10 µL	11 µL	12 µL	13 µL	14 µL	15 µL	16 µL	17 µL	18 µL		Wavelength (nm)	0uM	5 uM	10 uM	15uM	20 uM	25uM	30uM	35uM	40uM	45uM	50uM	55uM	60uM	65uM	70uM	75uM	80uM	85uM	90uM		Wavelength (nm)	0uM	5 uM	10 uM	15uM	20 uM
	320	-0.612617	-0.555217	-0.557787	-0.710577	-0.531607	-0.561577	-0.663117	-0.648797	-0.557167	-0.711987	-0.640697	-0.513497	-0.646917	-0.604077	-0.607697	-0.571257	-0.581037	-0.651597	-0.509267	-0.577917		320	-0.525767	-0.622197	-0.544647	-0.607857	-0.619117	-0.549817	-0.543957	-0.553157	-0.586117	-0.568727	-0.581497	-0.572617	-0.645027	-0.559747	-0.566447	-0.515797	-0.588647	-0.545227	-0.524087		320	-0.542857	-0.437687	-0.560417	-0.635797	-0.474117
	319.5	-0.629059	-0.540439	-0.546859	-0.686859	-0.537279	-0.561769	-0.636209	-0.660679	-0.548719	-0.698949	-0.614439	-0.494169	-0.621679	-0.583829	-0.611779	-0.581789	-0.568429	-0.638539	-0.512889	-0.560099		319.5	-0.526309	-0.568239	-0.489169	-0.597579	-0.596489	-0.502759	-0.514239	-0.516029	-0.542619	-0.531629	-0.540649	-0.536319	-0.610759	-0.523829	-0.515149	-0.460779	-0.548769	-0.497469	-0.486249		319.5	-0.511449	-0.387189	-0.524569	-0.598979	-0.454589
	319	-0.688049	-0.568209	-0.578479	-0.705699	-0.585509	-0.604509	-0.651849	-0.715109	-0.582819	-0.728449	-0.630729	-0.517389	-0.638989	-0.606119	-0.658409	-0.634859	-0.598359	-0.668029	-0.559069	-0.584839		319	-0.569389	-0.556829	-0.476249	-0.629839	-0.616419	-0.498259	-0.527069	-0.521439	-0.541679	-0.537079	-0.542359	-0.542569	-0.619039	-0.530449	-0.506389	-0.448309	-0.551439	-0.492259	-0.490959		319	-0.522589	-0.379239	-0.531269	-0.604709	-0.477619
	318.5	-0.756544	-0.605484	-0.619614	-0.734034	-0.643234	-0.656764	-0.676994	-0.779044	-0.626414	-0.767464	-0.656524	-0.550114	-0.665794	-0.637924	-0.714544	-0.697444	-0.637804	-0.707024	-0.614744	-0.619074		318.5	-0.621984	-0.554924	-0.472834	-0.671614	-0.645854	-0.503254	-0.549404	-0.536354	-0.550244	-0.552034	-0.553564	-0.558314	-0.636814	-0.546574	-0.507144	-0.445344	-0.563624	-0.496544	-0.505174		318.5	-0.543234	-0.380794	-0.547474	-0.619934	-0.510144
	318	-0.816107	-0.633827	-0.651807	-0.753447	-0.692037	-0.700077	-0.693207	-0.834047	-0.661087	-0.797547	-0.673387	-0.573907	-0.683677	-0.660797	-0.761747	-0.751097	-0.668307	-0.737077	-0.661497	-0.644387		318	-0.665647	-0.544087	-0.460487	-0.704457	-0.666357	-0.499317	-0.562817	-0.542347	-0.549867	-0.558057	-0.555837	-0.565137	-0.645667	-0.553767	-0.498957	-0.433447	-0.566867	-0.491907	-0.510457		318	-0.554947	-0.373417	-0.554737	-0.626237	-0.533737
	317.5	-0.820347	-0.606857	-0.628677	-0.717527	-0.685507	-0.688067	-0.654097	-0.833727	-0.640437	-0.772307	-0.634927	-0.542387	-0.646237	-0.628337	-0.753617	-0.749427	-0.643497	-0.711817	-0.652917	-0.614367		317.5	-0.653977	-0.477937	-0.392817	-0.681967	-0.631527	-0.440057	-0.520897	-0.493007	-0.494177	-0.508757	-0.502787	-0.516637	-0.599197	-0.505637	-0.435447	-0.366227	-0.514787	-0.431937	-0.460407		317.5	-0.511337	-0.310717	-0.506687	-0.577217	-0.502007
	317	-0.8446	-0.59599	-0.62479	-0.70716	-0.70068	-0.70281	-0.6394	-0.85094	-0.65274	-0.78647	-0.63826	-0.5347	-0.6362	-0.62768	-0.76268	-0.76306	-0.64014	-0.7152	-0.66695	-0.6125		317	-0.65535	-0.45365	-0.36204	-0.67849	-0.62759	-0.412	-0.49953	-0.47639	-0.45704	-0.48046	-0.48117	-0.49373	-0.58266	-0.4807	-0.40377	-0.33596	-0.49039	-0.40042	-0.43565		317	-0.49279	-0.27809	-0.47987	-0.55229	-0.50067
	316.5	-0.871371	-0.601321	-0.628411	-0.699151	-0.723801	-0.725391	-0.624901	-0.873841	-0.670351	-0.798491	-0.643521	-0.531391	-0.630091	-0.633131	-0.782771	-0.788361	-0.645911	-0.723601	-0.685911	-0.622201		316.5	-0.663881	-0.431311	-0.345311	-0.675971	-0.635111	-0.398321	-0.485211	-0.471631	-0.434551	-0.466341	-0.463631	-0.474331	-0.562801	-0.463021	-0.382191	-0.315881	-0.476541	-0.384191	-0.427651		316.5	-0.495011	-0.267611	-0.469951	-0.536201	-0.515621
	316	-1.00701	-0.72072	-0.74104	-0.79358	-0.86101	-0.86102	-0.72316	-1.00254	-0.79778	-0.91972	-0.76595	-0.64965	-0.73415	-0.74886	-0.91442	-0.91727	-0.7559	-0.8406	-0.82431	-0.7437		316	-0.78818	-0.52412	-0.43823	-0.78377	-0.75328	-0.49933	-0.58466	-0.58274	-0.52517	-0.56568	-0.55255	-0.57196	-0.65443	-0.56008	-0.46592	-0.42182	-0.5752	-0.4818	-0.53471		316	-0.61761	-0.37623	-0.57687	-0.62742	-0.63923
	315.5	-0.969314	-0.675464	-0.694414	-0.727504	-0.824204	-0.832094	-0.663044	-0.962924	-0.766864	-0.878404	-0.726154	-0.606374	-0.672444	-0.708864	-0.883524	-0.881564	-0.700874	-0.795404	-0.799774	-0.706114		315.5	-0.747674	-0.466894	-0.391474	-0.734544	-0.698354	-0.439824	-0.535624	-0.537074	-0.450874	-0.496704	-0.484134	-0.523314	-0.588634	-0.504364	-0.406604	-0.380874	-0.511854	-0.425144	-0.484474		315.5	-0.583684	-0.344954	-0.523484	-0.549454	-0.604224
	315	-0.985687	-0.683007	-0.711897	-0.715337	-0.835957	-0.858297	-0.662497	-0.963687	-0.791757	-0.900177	-0.750027	-0.631347	-0.670437	-0.724687	-0.911067	-0.897217	-0.700107	-0.809907	-0.828737	-0.728947		315	-0.760977	-0.474777	-0.410577	-0.747557	-0.700557	-0.445177	-0.543607	-0.556887	-0.443837	-0.501847	-0.490707	-0.537717	-0.574497	-0.509067	-0.419607	-0.413947	-0.511817	-0.434027	-0.497387		315	-0.622987	-0.373717	-0.531147	-0.542287	-0.638927
	314.5	-1.09367	-0.78205	-0.8115	-0.79337	-0.93946	-0.98204	-0.75931	-1.05857	-0.91013	-1.00922	-0.85766	-0.75245	-0.76583	-0.83302	-1.03289	-1.00612	-0.79989	-0.92112	-0.93722	-0.8484		314.5	-0.84795	-0.57319	-0.51919	-0.8342	-0.78533	-0.54393	-0.6453	-0.65043	-0.52564	-0.59504	-0.57502	-0.63307	-0.65032	-0.59891	-0.51648	-0.52575	-0.59245	-0.53327	-0.59733		314.5	-0.74211	-0.49785	-0.62054	-0.62385	-0.75371
	314	-1.08394	-0.77611	-0.80683	-0.76823	-0.9333	-0.9959	-0.75292	-1.04084	-0.90291	-0.99828	-0.84467	-0.75421	-0.75163	-0.82799	-1.04021	-0.99243	-0.7757	-0.92322	-0.92893	-0.85965		314	-0.82315	-0.56471	-0.53761	-0.80337	-0.77297	-0.54115	-0.63511	-0.63697	-0.50067	-0.58727	-0.55156	-0.61953	-0.60882	-0.58767	-0.50711	-0.52796	-0.57535	-0.53593	-0.59422		314	-0.75739	-0.52257	-0.61334	-0.60484	-0.76506
	313.5	-1.11285	-0.81005	-0.84933	-0.7937	-0.96446	-1.04382	-0.78912	-1.06352	-0.95046	-1.03472	-0.8807	-0.79996	-0.7855	-0.86116	-1.08973	-1.01575	-0.79714	-0.96258	-0.95912	-0.91234		313.5	-0.83796	-0.60883	-0.60063	-0.82348	-0.79202	-0.58875	-0.66714	-0.66578	-0.51933	-0.616	-0.56717	-0.65397	-0.61021	-0.62413	-0.53832	-0.56502	-0.60349	-0.57822	-0.63068		313.5	-0.81896	-0.59274	-0.65143	-0.62737	-0.80917
	313	-1.04516	-0.74159	-0.79393	-0.72604	-0.89043	-0.98813	-0.7309	-0.98328	-0.89943	-0.97676	-0.82276	-0.75331	-0.72372	-0.79215	-1.0409	-0.9383	-0.71509	-0.90775	-0.88398	-0.86309		313	-0.75518	-0.56275	-0.56642	-0.75148	-0.72228	-0.52839	-0.60488	-0.59508	-0.44591	-0.55092	-0.4931	-0.59389	-0.52177	-0.56243	-0.48361	-0.50453	-0.53003	-0.52487	-0.5709		313	-0.78402	-0.55728	-0.60148	-0.55922	-0.74939
	312.5	-0.95705	-0.65867	-0.72149	-0.65047	-0.79147	-0.90707	-0.65378	-0.88442	-0.81684	-0.89596	-0.74246	-0.67909	-0.64371	-0.6984	-0.96339	-0.83061	-0.61252	-0.8321	-0.77979	-0.79217		312.5	-0.63084	-0.48485	-0.49992	-0.6527	-0.61372	-0.44194	-0.50431	-0.48833	-0.33681	-0.44995	-0.38018	-0.49552	-0.39969	-0.45376	-0.39431	-0.41098	-0.43173	-0.43721	-0.47544		312.5	-0.71224	-0.48424	-0.515	-0.4634	-0.65381
	312	-1.02756	-0.72332	-0.80361	-0.72097	-0.84055	-0.97024	-0.7313	-0.93786	-0.88107	-0.96089	-0.80238	-0.7522	-0.71308	-0.75497	-1.03809	-0.87848	-0.66135	-0.90992	-0.82978	-0.87019		312	-0.66307	-0.55461	-0.57213	-0.69838	-0.65679	-0.50401	-0.5498	-0.52016	-0.38302	-0.49572	-0.40853	-0.54612	-0.4244	-0.49819	-0.43928	-0.44972	-0.48498	-0.48388	-0.52525		312	-0.78408	-0.5553	-0.5834	-0.52193	-0.70263
	311.5	-0.96669	-0.67275	-0.76059	-0.67988	-0.77061	-0.90974	-0.68192	-0.87663	-0.8192	-0.90411	-0.73657	-0.70538	-0.66737	-0.68722	-0.99427	-0.81368	-0.59675	-0.8698	-0.76118	-0.81892		311.5	-0.58649	-0.50806	-0.52321	-0.6393	-0.58124	-0.45055	-0.48478	-0.43256	-0.31794	-0.42688	-0.31334	-0.47651	-0.33477	-0.42465	-0.3633	-0.36905	-0.41827	-0.41356	-0.45682		311.5	-0.73785	-0.51018	-0.53734	-0.46346	-0.62925
	311	-0.85045	-0.54911	-0.65459	-0.56806	-0.62655	-0.7865	-0.55697	-0.74275	-0.68225	-0.77996	-0.60864	-0.59191	-0.54818	-0.55177	-0.86994	-0.68204	-0.45906	-0.75882	-0.62798	-0.69172		311	-0.44719	-0.38959	-0.39856	-0.52087	-0.43509	-0.32155	-0.34675	-0.27868	-0.18629	-0.28803	-0.15054	-0.33911	-0.18448	-0.28791	-0.22222	-0.2221	-0.2837	-0.26411	-0.31679		311	-0.61923	-0.39987	-0.41937	-0.33886	-0.49011
	310.5	-0.905471	-0.590291	-0.713681	-0.631161	-0.658791	-0.823201	-0.594681	-0.788031	-0.714451	-0.826631	-0.642251	-0.648171	-0.603211	-0.591351	-0.915981	-0.723661	-0.495611	-0.811001	-0.673011	-0.734531		310.5	-0.481161	-0.445471	-0.445161	-0.567591	-0.452831	-0.360071	-0.377141	-0.288871	-0.218741	-0.307031	-0.167401	-0.367631	-0.211021	-0.311801	-0.248551	-0.236951	-0.309421	-0.277341	-0.344081		310.5	-0.669891	-0.461891	-0.467941	-0.385121	-0.527271
	310	-0.896482	-0.573462	-0.710502	-0.635392	-0.634252	-0.795382	-0.574732	-0.773602	-0.684842	-0.808232	-0.612832	-0.645092	-0.596072	-0.569292	-0.897058	-0.696132	-0.479672	-0.799082	-0.657782	-0.716862		310	-0.450012	-0.436542	-0.412792	-0.542212	-0.414272	-0.332322	-0.335932	-0.229192	-0.183172	-0.258982	-0.116122	-0.322422	-0.161882	-0.259672	-0.199822	-0.174662	-0.261562	-0.213422	-0.295652		310	-0.646122	-0.447222	-0.440472	-0.367102	-0.496732
	309.5	-0.941026	-0.606006	-0.744446	-0.687476	-0.663856	-0.818426	-0.597066	-0.824796	-0.707376	-0.834096	-0.635936	-0.679616	-0.636816	-0.597866	-0.922276	-0.726366	-0.512376	-0.839406	-0.692476	-0.748186		309.5	-0.479296	-0.480826	-0.439586	-0.565116	-0.427416	-0.356606	-0.353386	-0.223416	-0.205186	-0.251206	-0.111196	-0.327846	-0.176006	-0.265016	-0.190696	-0.150176	-0.258916	-0.209116	-0.296316		309.5	-0.669726	-0.491596	-0.464466	-0.403506	-0.523906
	309	-0.827335	-0.489115	-0.633045	-0.592625	-0.552105	-0.692575	-0.468225	-0.723105	-0.586505	-0.714985	-0.520065	-0.564095	-0.525585	-0.486845	-0.793125	-0.617065	-0.395335	-0.727335	-0.581745	-0.631105		309	-0.374045	-0.378155	-0.318235	-0.454775	-0.310205	-0.229025	-0.215915	-0.078825	-0.080095	-0.100565	0.029565	-0.190325	-0.043395	-0.125285	-0.044335	0.009005	-0.108435	-0.055195	-0.150875		309	-0.558175	-0.389755	-0.350195	-0.290515	-0.405315
	308.5	-0.892123	-0.542763	-0.681303	-0.662043	-0.614783	-0.740393	-0.501883	-0.785393	-0.641563	-0.771593	-0.580153	-0.623013	-0.587423	-0.549453	-0.835123	-0.675053	-0.456373	-0.779043	-0.640443	-0.676053		308.5	-0.439193	-0.444983	-0.358763	-0.512423	-0.363793	-0.273023	-0.248713	-0.108043	-0.118783	-0.111033	-0.000363	-0.219133	-0.082443	-0.148633	-0.065443	-0.002613	-0.122393	-0.057743	-0.175923		308.5	-0.627623	-0.455203	-0.398273	-0.339563	-0.459163
	308	-0.891248	-0.529928	-0.657168	-0.657608	-0.601958	-0.717738	-0.466848	-0.785618	-0.623378	-0.750738	-0.576158	-0.608838	-0.585028	-0.540428	-0.802358	-0.664768	-0.448928	-0.756548	-0.629248	-0.648358		308	-0.429188	-0.428218	-0.326698	-0.481638	-0.342718	-0.228848	-0.199848	-0.054488	-0.073728	-0.045148	0.053992	-0.161938	-0.048138	-0.090628	-0.009838	0.063442	-0.053868	0.012292	-0.118538		308	-0.616958	-0.439628	-0.369178	-0.313218	-0.434618
	307.5	-0.871289	-0.527659	-0.631169	-0.649339	-0.594349	-0.693459	-0.435399	-0.782899	-0.612099	-0.725119	-0.572039	-0.591359	-0.582989	-0.541829	-0.783849	-0.655029	-0.451289	-0.739529	-0.619089	-0.628569		307.5	-0.402439	-0.385119	-0.275959	-0.429959	-0.302879	-0.166389	-0.127259	0.014581	-0.003299	0.041881	0.127981	-0.082079	0.013421	-0.002909	0.075551	0.152451	0.029451	0.109851	-0.035029		307.5	-0.585269	-0.405999	-0.322019	-0.259769	-0.389479
	307	-0.893818	-0.556778	-0.634288	-0.669788	-0.621098	-0.710828	-0.437858	-0.810128	-0.636178	-0.737988	-0.607258	-0.611708	-0.620728	-0.581198	-0.791078	-0.686658	-0.494758	-0.754688	-0.638708	-0.645798		307	-0.437478	-0.386108	-0.286478	-0.434698	-0.317328	-0.149948	-0.117648	0.022072	0.010062	0.061412	0.146022	-0.061788	0.026452	0.022312	0.112562	0.187582	0.071812	0.153642	0.005642		307	-0.610028	-0.427078	-0.332338	-0.261118	-0.395138
	306.5	-0.772018	-0.441418	-0.483288	-0.543448	-0.495658	-0.581678	-0.293808	-0.690108	-0.515448	-0.601358	-0.486258	-0.480088	-0.502518	-0.470278	-0.646368	-0.572948	-0.389678	-0.621168	-0.506728	-0.512378		306.5	-0.308668	-0.223778	-0.146668	-0.278958	-0.172558	0.023502	0.052222	0.184852	0.180992	0.237312	0.325452	0.125662	0.198322	0.215372	0.293292	0.377772	0.270882	0.351342	0.202222		306.5	-0.485828	-0.301398	-0.184768	-0.102418	-0.241448
	306	-0.81572	-0.48718	-0.50888	-0.57781	-0.53407	-0.6194	-0.32894	-0.72612	-0.5601	-0.63334	-0.52907	-0.51248	-0.55505	-0.52112	-0.67207	-0.61649	-0.45124	-0.64607	-0.543	-0.55074		306	-0.33586	-0.2106	-0.16134	-0.27279	-0.18007	0.04958	0.08144	0.19359	0.20343	0.26341	0.35552	0.1655	0.22769	0.25593	0.32345	0.42495	0.32278	0.40503	0.25282		306	-0.52189	-0.32637	-0.18825	-0.09772	-0.23821
	305.5	-0.831336	-0.524616	-0.517846	-0.601576	-0.562806	-0.635246	-0.358536	-0.751386	-0.589726	-0.652186	-0.549996	-0.532816	-0.598596	-0.549496	-0.687606	-0.639586	-0.504946	-0.659466	-0.560506	-0.578226		305.5	-0.339436	-0.180236	-0.164936	-0.240806	-0.168436	0.087674	0.118764	0.223164	0.246924	0.300694	0.401494	0.227464	0.289064	0.322434	0.380914	0.496944	0.401974	0.478984	0.328394		305.5	-0.538066	-0.322716	-0.177146	-0.079726	-0.210306
	305	-0.809949	-0.514109	-0.495689	-0.575729	-0.547889	-0.615389	-0.356679	-0.724739	-0.583399	-0.620799	-0.527529	-0.507809	-0.586679	-0.527589	-0.654579	-0.617859	-0.508159	-0.634959	-0.525399	-0.566089		305	-0.297279	-0.093629	-0.125419	-0.173479	-0.112839	0.176451	0.205801	0.291551	0.338521	0.389081	0.511361	0.335411	0.413761	0.445121	0.474251	0.619841	0.526151	0.591531	0.454891		305	-0.499459	-0.274029	-0.121639	-0.013039	-0.136299
	304.5	-0.784379	-0.476519	-0.455609	-0.530189	-0.517679	-0.581459	-0.336159	-0.674889	-0.569389	-0.576109	-0.486929	-0.465859	-0.562649	-0.488949	-0.605519	-0.588389	-0.485079	-0.591099	-0.475719	-0.536989		304.5	-0.243129	-0.003729	-0.077109	-0.106809	-0.043629	0.274401	0.298961	0.368901	0.442611	0.488011	0.621631	0.455571	0.549091	0.576861	0.581961	0.749821	0.660101	0.715491	0.589631		304.5	-0.445559	-0.223869	-0.062309	0.064021	-0.052409
	304	-0.830891	-0.516671	-0.495741	-0.554151	-0.555491	-0.613281	-0.391261	-0.694311	-0.618201	-0.616011	-0.504041	-0.498761	-0.617991	-0.518431	-0.628001	-0.625301	-0.536681	-0.617951	-0.497031	-0.577431		304	-0.266631	0.003549	-0.106151	-0.118841	-0.050661	0.298839	0.319339	0.376759	0.476739	0.518289	0.665249	0.503329	0.615359	0.642929	0.616129	0.805279	0.713579	0.767699	0.648789		304	-0.467851	-0.244421	-0.086461	0.061629	-0.033951
	303.5	-0.808393	-0.468443	-0.457253	-0.491283	-0.507243	-0.558853	-0.358443	-0.629973	-0.572143	-0.567213	-0.434233	-0.445773	-0.580873	-0.454073	-0.569353	-0.578173	-0.496813	-0.567273	-0.440983	-0.530463		303.5	-0.205703	0.093407	-0.044113	-0.043753	0.032977	0.403997	0.429757	0.471477	0.592697	0.650357	0.808417	0.641397	0.772197	0.793987	0.751177	0.951677	0.851077	0.913487	0.792667		303.5	-0.396213	-0.174393	-0.022323	0.142407	0.060867
	303	-0.726962	-0.361562	-0.365382	-0.374172	-0.407022	-0.440262	-0.266602	-0.516422	-0.466802	-0.461522	-0.316182	-0.334182	-0.482842	-0.330632	-0.452712	-0.474142	-0.393702	-0.462602	-0.334962	-0.426132		303	-0.096232	0.229738	0.070618	0.088508	0.175768	0.564028	0.593048	0.622158	0.767268	0.840378	0.998378	0.835848	0.988138	0.999738	0.945428	1.14947	1.04255	1.11311	0.995828		303	-0.261492	-0.045862	0.093478	0.271118	0.211448
	302.5	-0.741669	-0.340259	-0.351389	-0.348789	-0.393679	-0.406479	-0.255409	-0.480799	-0.441939	-0.442819	-0.277479	-0.309259	-0.456699	-0.300029	-0.421779	-0.455269	-0.375389	-0.452529	-0.315489	-0.403829		302.5	-0.077079	0.278431	0.103241	0.129691	0.232191	0.629301	0.672641	0.691621	0.854061	0.952441	1.09728	0.938421	1.11761	1.13702	1.06779	1.26408	1.15584	1.23353	1.11579		302.5	-0.217359	-0.007349	0.122861	0.314891	0.282871
	302	-0.713728	-0.244618	-0.279558	-0.270008	-0.308458	-0.306748	-0.181268	-0.391968	-0.344338	-0.363208	-0.176838	-0.218208	-0.370168	-0.201348	-0.328418	-0.382378	-0.288768	-0.375198	-0.231208	-0.310468		302	-0.006078	0.359392	0.189842	0.219692	0.341992	0.741252	0.804622	0.814522	0.983142	1.1162	1.25404	1.08953	1.29525	1.31655	1.23783	1.43126	1.31447	1.39262	1.27996		302	-0.113448	0.080622	0.199192	0.401212	0.404512
	301.5	-0.629699	-0.098779	-0.156429	-0.137939	-0.172679	-0.150989	-0.045369	-0.255779	-0.191349	-0.230479	-0.023189	-0.071889	-0.225399	-0.058659	-0.187219	-0.255339	-0.143769	-0.248059	-0.103689	-0.169309		301.5	0.126441	0.494421	0.350231	0.385341	0.517181	0.914731	1.00899	1.01474	1.18044	1.35726	1.47339	1.31525	1.54244	1.56504	1.47953	1.66743	1.54164	1.62589	1.50901		301.5	0.047951	0.231671	0.343231	0.545361	0.588051
	301	-0.670925	-0.071565	-0.155595	-0.144035	-0.165145	-0.118255	-0.037665	-0.254155	-0.154995	-0.216425	-0.004905	-0.050685	-0.206065	-0.048825	-0.172015	-0.244985	-0.122425	-0.245155	-0.103735	-0.155115		301	0.120595	0.492155	0.373305	0.410325	0.554945	0.955675	1.08251	1.08089	1.25127	1.46117	1.55404	1.40358	1.65399	1.67856	1.59753	1.76281	1.63889	1.73175	1.60934		301	0.075065	0.250455	0.357245	0.555275	0.629065
	300.5	-0.649748	0.032942	-0.079608	-0.081438	-0.079938	-0.012458	0.045882	-0.185398	-0.052228	-0.121088	0.080322	0.038132	-0.111988	0.033462	-0.088918	-0.164028	-0.026528	-0.174238	-0.024748	-0.067938		300.5	0.190632	0.552752	0.463702	0.505512	0.657472	1.06413	1.21307	1.2204	1.39624	1.63167	1.70135	1.55736	1.82658	1.86907	1.7819	1.92103	1.80409	1.89808	1.77561		300.5	0.176082	0.334892	0.442072	0.624702	0.742242
	300	-0.705515	0.081135	-0.060885	-0.070945	-0.052415	0.029705	0.067835	-0.175405	-0.017505	-0.078085	0.098215	0.064815	-0.080515	0.046765	-0.070795	-0.144995	0.013435	-0.164025	-0.013195	-0.044495		300	0.196755	0.545055	0.492635	0.526185	0.700375	1.10988	1.28835	1.29462	1.47988	1.74772	1.78686	1.63752	1.92955	1.99216	1.89491	2.01909	1.90099	1.98984	1.87704		300	0.213825	0.348825	0.463785	0.638615	0.793095
	299.5	-0.788948	0.087722	-0.069988	-0.092608	-0.051868	0.040452	0.061392	-0.204088	-0.022118	-0.071098	0.084742	0.063552	-0.093758	0.019702	-0.094548	-0.155078	0.011142	-0.189448	-0.034268	-0.057318		299.5	0.167052	0.499242	0.488362	0.512512	0.702132	1.11578	1.32002	1.34287	1.52376	1.81762	1.83021	1.68309	1.99448	2.06929	1.98325	2.07932	1.96665	2.04568	1.94116		299.5	0.204152	0.325592	0.446212	0.618092	0.807252
	299	-0.828004	0.137476	-0.037104	-0.066874	-0.013124	0.097686	0.095376	-0.193034	0.018576	-0.027504	0.114066	0.106496	-0.064434	0.031806	-0.075934	-0.121504	0.050676	-0.171224	-0.012024	-0.029154		299	0.170826	0.494556	0.520266	0.543046	0.744996	1.15415	1.39435	1.43	1.60355	1.91592	1.92709	1.77458	2.09927	2.17974	2.10387	2.18036	2.06713	2.13354	2.04425		299	0.218466	0.342066	0.463196	0.634916	0.854036
	298.5	-0.867761	0.195369	0.008119	-0.043831	0.024349	0.150789	0.137229	-0.173081	0.060419	0.030459	0.137539	0.148479	-0.023141	0.041019	-0.047381	-0.082671	0.094899	-0.154401	0.001959	-0.008381		298.5	0.197639	0.526039	0.568909	0.596779	0.798879	1.20944	1.48496	1.52858	1.70454	2.02237	2.03469	1.88177	2.22254	2.30284	2.24316	2.29867	2.18888	2.24935	2.17301		298.5	0.252289	0.376909	0.510859	0.677759	0.912099
	298	-0.920747	0.227373	0.037553	-0.044477	0.037123	0.181153	0.144773	-0.164087	0.072873	0.061573	0.136523	0.170973	-0.011677	0.031903	-0.046777	-0.064697	0.107503	-0.157027	-0.001577	-0.006677		298	0.208373	0.537453	0.593173	0.626303	0.838393	1.2391	1.54577	1.60349	1.78586	2.09363	2.11665	1.97473	2.31852	2.40246	2.35682	2.40146	2.29154	2.33131	2.27538		298	0.259963	0.383403	0.536623	0.692143	0.952593
	297.5	-0.941005	0.290085	0.099405	-0.004125	0.091365	0.242975	0.184445	-0.121575	0.105105	0.120065	0.174635	0.226305	0.035965	0.056845	-0.007875	-0.006965	0.149435	-0.125425	0.029115	0.032395		297.5	0.279655	0.605925	0.671915	0.699405	0.927205	1.31814	1.6542	1.72457	1.903	2.20877	2.25528	2.11579	2.46063	2.54514	2.51186	2.55638	2.44663	2.46592	2.41939		297.5	0.318435	0.438535	0.608405	0.768165	1.04295
	297	-0.924248	0.385952	0.187302	0.081482	0.169482	0.326692	0.259732	-0.045608	0.173192	0.212392	0.241032	0.306282	0.106032	0.109352	0.068452	0.071192	0.230892	-0.057248	0.100852	0.100912		297	0.372952	0.694432	0.773012	0.788552	1.04497	1.4298	1.78199	1.86045	2.0341	2.3377	2.415	2.27898	2.62376	2.69575	2.67877	2.7347	2.6166	2.62531	2.58523		297	0.402182	0.520812	0.706942	0.865452	1.13908
	296.5	-0.879501	0.496359	0.298389	0.177769	0.255259	0.423329	0.348989	0.044549	0.253529	0.305519	0.323909	0.394079	0.193379	0.178769	0.166959	0.171099	0.325949	0.024589	0.182969	0.177269		296.5	0.483789	0.813689	0.883299	0.892889	1.18782	1.55949	1.90792	2.00499	2.18687	2.47433	2.58734	2.45706	2.79187	2.85955	2.85955	2.92072	2.797	2.80559	2.76989		296.5	0.488829	0.616569	0.831779	0.980169	1.249
	296	-0.925767	0.505393	0.305313	0.175713	0.248213	0.422813	0.334273	0.040923	0.236933	0.298883	0.308683	0.381343	0.188973	0.161383	0.167643	0.165813	0.316653	0.010063	0.168153	0.165653		296	0.518863	0.857093	0.906673	0.903553	1.24608	1.61302	1.94911	2.05764	2.24714	2.5245	2.67215	2.54255	2.86367	2.93868	2.94813	3.0194	2.88526	2.90161	2.86114		296	0.504383	0.628143	0.867763	1.01475	1.27347
	295.5	-0.919452	0.555458	0.365358	0.241898	0.306708	0.472408	0.371678	0.095088	0.276348	0.351628	0.349198	0.417218	0.235778	0.207348	0.219328	0.212308	0.364588	0.048738	0.210668	0.205778		295.5	0.611248	0.953568	0.991788	0.972708	1.3605	1.72417	2.02965	2.15455	2.35518	2.63324	2.80586	2.66579	2.98428	3.05804	3.07901	3.1753	3.03301	3.03012	2.9977		295.5	0.577048	0.697208	0.957268	1.10178	1.35278
	295	-0.997279	0.503901	0.336981	0.223981	0.263721	0.425611	0.316241	0.054461	0.215951	0.298001	0.292931	0.363991	0.185051	0.153151	0.168051	0.158361	0.311851	0.001011	0.153891	0.155631		295	0.603841	0.952591	0.974811	0.938281	1.3722	1.734	2.00913	2.14135	2.35017	2.64113	2.83922	2.67924	2.99494	3.06108	3.10144	3.22641	3.07769	3.05444	3.03145		295	0.548611	0.670741	0.937801	1.0977	1.32843
	294.5	-0.942023	0.581117	0.434607	0.333337	0.352837	0.503797	0.397637	0.138297	0.284627	0.366967	0.371857	0.436507	0.268087	0.227387	0.248967	0.233667	0.387717	0.086377	0.231667	0.240687		294.5	0.728687	1.09125	1.08426	1.0491	1.51356	1.87973	2.12357	2.27202	2.47608	2.77707	3.00536	2.82809	3.13131	3.20797	3.26034	3.39356	3.24898	3.22626	3.20643		294.5	0.654187	0.786507	1.0615	1.23687	1.43823
	294	-0.954976	0.582174	0.455014	0.359874	0.361574	0.497374	0.406364	0.148424	0.285834	0.363964	0.364834	0.426064	0.268014	0.225264	0.253114	0.220184	0.382974	0.097764	0.228474	0.249654		294	0.763884	1.14963	1.11502	1.0895	1.58002	1.93592	2.16503	2.32061	2.52176	2.83119	3.08319	2.90003	3.17217	3.26804	3.33499	3.47683	3.32777	3.31896	3.30603		294	0.688554	0.822704	1.11086	1.28831	1.4773
	293.5	-0.975691	0.561879	0.457689	0.359429	0.361579	0.473739	0.393909	0.144319	0.266859	0.355339	0.350209	0.396579	0.255949	0.215009	0.244379	0.196789	0.358989	0.095919	0.203299	0.247469		293.5	0.799019	1.20759	1.14886	1.13061	1.63331	1.99849	2.21244	2.36887	2.56572	2.88951	3.1541	2.97133	3.21063	3.32058	3.41254	3.55561	3.40533	3.40782	3.39749		293.5	0.729759	0.859729	1.15949	1.3451	1.52803
	293	-1.03059	0.50645	0.42508	0.33903	0.33163	0.41147	0.34452	0.10665	0.22228	0.3132	0.29621	0.34696	0.2068	0.17374	0.19192	0.14004	0.3006	0.06621	0.14826	0.23098		293	0.80259	1.21855	1.15398	1.13663	1.64991	2.01769	2.22998	2.38353	2.57086	2.91196	3.18754	3.00736	3.21112	3.33513	3.44417	3.59635	3.44436	3.447	3.44511		293	0.7389	0.86785	1.17087	1.36984	1.54459
	292.5	-0.922629	0.623401	0.563571	0.484841	0.477691	0.522551	0.476621	0.227051	0.343991	0.424081	0.415421	0.460961	0.326671	0.296721	0.312701	0.253491	0.410351	0.204791	0.265491	0.377991		292.5	0.955541	1.37333	1.31152	1.30572	1.80508	2.19133	2.41383	2.54283	2.73106	3.08238	3.36986	3.18992	3.35704	3.50826	3.61669	3.77757	3.62553	3.64961	3.64636		292.5	0.905351	1.02764	1.33913	1.54816	1.71895
	292	-0.956049	0.610331	0.558611	0.488181	0.479021	0.486731	0.478161	0.217611	0.341281	0.399481	0.397401	0.444861	0.309111	0.280721	0.295551	0.221581	0.389681	0.206971	0.249361	0.380661		292	0.951041	1.37692	1.31796	1.32355	1.81519	2.20972	2.44473	2.55989	2.74081	3.10137	3.39987	3.22043	3.35162	3.53536	3.64188	3.80298	3.64437	3.69631	3.69527		292	0.930141	1.03521	1.36331	1.56758	1.74246
	291.5	-0.835754	0.748396	0.710746	0.635106	0.640376	0.603146	0.619166	0.355726	0.488286	0.521686	0.531936	0.589836	0.443546	0.426066	0.422516	0.347316	0.523146	0.357076	0.378736	0.529436		291.5	1.10833	1.53233	1.47934	1.50921	1.97773	2.37556	2.62316	2.73123	2.91249	3.27115	3.5753	3.40404	3.49687	3.71341	3.81621	3.97413	3.81076	3.88884	3.89022		291.5	1.09892	1.18982	1.53238	1.73334	1.93069
	291	-0.821121	0.776179	0.750429	0.686789	0.701989	0.606359	0.650569	0.397709	0.533299	0.543079	0.564259	0.634179	0.467769	0.469039	0.440919	0.363219	0.546199	0.396879	0.407479	0.572279		291	1.15989	1.5693	1.53794	1.58694	2.02165	2.43103	2.6905	2.78699	2.96659	3.33322	3.63438	3.46594	3.53612	3.76992	3.86424	4.04023	3.87893	3.96423	3.96846		291	1.16064	1.23697	1.58417	1.7928	2.00329
	290.5	-0.914288	0.723922	0.711152	0.649552	0.680682	0.530222	0.588182	0.353032	0.493332	0.481722	0.514712	0.592642	0.403782	0.425612	0.362342	0.303122	0.494012	0.343692	0.358912	0.516162		290.5	1.11268	1.50677	1.49585	1.55791	1.95781	2.37105	2.64683	2.7366	2.92525	3.2884	3.59137	3.42988	3.46933	3.72119	3.8108	3.99298	3.83887	3.92284	3.94094		290.5	1.11403	1.19455	1.53604	1.75462	1.96751
	290	-0.869729	0.802591	0.795491	0.734081	0.768971	0.583361	0.662481	0.435271	0.567741	0.528011	0.593361	0.693671	0.471081	0.499821	0.419881	0.362091	0.567221	0.414501	0.438491	0.584901		290	1.18116	1.56895	1.56087	1.64796	2.0289	2.42453	2.71887	2.79622	3.00849	3.3544	3.66533	3.51413	3.51882	3.79288	3.87265	4.05715	3.90352	4.01253	4.03783		290	1.18199	1.26849	1.60486	1.82931	2.05006
	289.5	-0.972522	0.743948	0.738788	0.678588	0.720328	0.503408	0.606718	0.380528	0.511728	0.455788	0.540038	0.647498	0.399168	0.437808	0.355068	0.293998	0.507838	0.346638	0.389858	0.514038		289.5	1.10156	1.48392	1.47777	1.59581	1.95472	2.31784	2.63523	2.71532	2.94317	3.26912	3.56963	3.45301	3.42387	3.71067	3.78974	3.96577	3.8137	3.95558	3.9812		289.5	1.10645	1.19607	1.53052	1.75077	1.9761
	289	-0.993334	0.766346	0.763206	0.693696	0.744696	0.505716	0.622706	0.406916	0.532556	0.474516	0.560186	0.687896	0.398056	0.456126	0.372676	0.300766	0.532136	0.359276	0.424386	0.514486		289	1.10734	1.47446	1.4812	1.60663	1.96244	2.28816	2.61764	2.69959	2.95514	3.25532	3.53773	3.45513	3.3981	3.68716	3.78075	3.95394	3.79698	3.95113	3.98293		289	1.10769	1.20072	1.5228	1.73977	1.97106
	288.5	-0.97731	0.82845	0.82547	0.74855	0.80966	0.56224	0.68149	0.47352	0.59569	0.53569	0.62915	0.76857	0.45207	0.52414	0.43944	0.35144	0.59159	0.41423	0.49634	0.55682		288.5	1.16273	1.5089	1.52688	1.64724	2.00482	2.31401	2.64066	2.70856	3.00273	3.28734	3.54435	3.49901	3.42041	3.69486	3.80173	3.97588	3.81795	3.97629	4.01938		288.5	1.15045	1.24708	1.55031	1.76451	1.99858
	288	-1.12694	0.73249	0.73486	0.65312	0.71306	0.47126	0.59918	0.37975	0.51061	0.43238	0.53858	0.69357	0.34942	0.43587	0.3436	0.24666	0.49378	0.30639	0.41864	0.44431		288	1.0443	1.37633	1.39734	1.51229	1.87515	2.1624	2.48132	2.5369	2.86955	3.14366	3.37083	3.36318	3.26125	3.53849	3.6434	3.81341	3.65463	3.82652	3.87345		288	1.02337	1.13347	1.4181	1.60803	1.83222
	287.5	-0.986733	0.915017	0.922857	0.824707	0.886387	0.659887	0.800057	0.559507	0.694357	0.605937	0.724857	0.894047	0.536087	0.624087	0.530917	0.420167	0.670777	0.476897	0.614377	0.606877		287.5	1.19949	1.51919	1.53435	1.64819	2.01149	2.2856	2.59014	2.63138	2.999	3.25529	3.46103	3.47864	3.35613	3.64256	3.7542	3.91294	3.75194	3.93285	3.98895		287.5	1.15777	1.27675	1.54677	1.71921	1.92921
	287	-0.961348	0.987522	0.989852	0.880352	0.938202	0.729562	0.881112	0.622782	0.768002	0.673502	0.785822	0.977182	0.606072	0.698122	0.592842	0.476672	0.732272	0.533262	0.686772	0.656782		287	1.25284	1.56324	1.55917	1.66705	2.03748	2.29262	2.57577	2.62347	3.00515	3.25317	3.42865	3.4673	3.35213	3.62166	3.74734	3.8946	3.74553	3.91449	3.98886		287	1.18508	1.31919	1.55938	1.72571	1.9185
	286.5	-0.939389	1.0504	1.05658	0.929681	0.985921	0.801581	0.952261	0.677211	0.838581	0.741171	0.841941	1.04529	0.664331	0.774621	0.644121	0.527051	0.787251	0.589011	0.749141	0.701781		286.5	1.30106	1.59958	1.58277	1.67567	2.04074	2.29384	2.56038	2.60245	2.99452	3.24211	3.38104	3.43971	3.33448	3.59084	3.73048	3.86707	3.74018	3.88639	3.97487		286.5	1.201	1.35592	1.55927	1.7291	1.90297
	286	-0.879433	1.16125	1.15619	1.01685	1.06752	0.915497	1.06056	0.771197	0.939127	0.846047	0.944487	1.14594	0.771317	0.888107	0.733967	0.618837	0.878947	0.691927	0.836737	0.783247		286	1.40701	1.68483	1.6575	1.72738	2.08706	2.34939	2.5864	2.62643	3.0252	3.27784	3.3933	3.4498	3.36253	3.60167	3.75595	3.87828	3.78067	3.9014	4.00618		286	1.27119	1.43742	1.61508	1.78403	1.9308
	285.5	-0.847958	1.24953	1.22647	1.07792	1.12243	1.00862	1.14665	0.837262	1.01532	0.924942	1.01692	1.21818	0.859732	0.974922	0.798632	0.692422	0.947682	0.775582	0.892692	0.842672		285.5	1.49185	1.76517	1.71188	1.76091	2.10928	2.38557	2.59642	2.64551	3.03399	3.28076	3.39122	3.44291	3.37723	3.59905	3.76755	3.86365	3.78449	3.90061	4.01904		285.5	1.32602	1.5051	1.65807	1.81695	1.94108
	285	-0.77554	1.37927	1.33073	1.17765	1.20533	1.12073	1.2698	0.94049	1.11579	1.03637	1.12601	1.32055	0.97217	1.08433	0.90208	0.79949	1.04429	0.89359	0.98252	0.9436		285	1.60647	1.86511	1.7952	1.82963	2.16272	2.44036	2.64014	2.6978	3.07506	3.30304	3.41241	3.44982	3.41542	3.61905	3.80055	3.87973	3.81834	3.92984	4.04769		285	1.41664	1.60179	1.73387	1.86992	1.99361
	284.5	-0.805119	1.42641	1.35209	1.18735	1.20977	1.14459	1.30356	0.965381	1.13727	1.07634	1.1453	1.32782	0.996391	1.11227	0.916461	0.824951	1.06234	0.934701	0.988081	0.967251		284.5	1.64012	1.87925	1.80346	1.81738	2.12243	2.40889	2.61845	2.6823	3.0287	3.24729	3.34695	3.36308	3.37773	3.55472	3.7496	3.81274	3.7672	3.86605	3.99		284.5	1.44048	1.61728	1.73293	1.85216	1.96445
	284	-0.887965	1.42299	1.31723	1.13948	1.16284	1.11562	1.27368	0.932995	1.10007	1.04365	1.10681	1.28323	0.975315	1.08207	0.867535	0.788205	1.03525	0.909775	0.943215	0.931205		284	1.62553	1.84578	1.76588	1.75293	2.03721	2.33496	2.54693	2.61648	2.92451	3.1381	3.2514	3.23058	3.29876	3.45647	3.64965	3.69976	3.66944	3.75881	3.88129		284	1.42233	1.58754	1.68528	1.78777	1.9017
	283.5	-0.914742	1.47109	1.3386	1.15409	1.18038	1.13797	1.30255	0.958718	1.11684	1.05863	1.13122	1.28723	1.0216	1.10198	0.875938	0.812808	1.05568	0.941898	0.958218	0.955458		283.5	1.65888	1.85938	1.78366	1.75099	2.00285	2.31729	2.52885	2.60155	2.86628	3.07941	3.20373	3.16065	3.26173	3.40297	3.58641	3.64008	3.61721	3.71196	3.81939		283.5	1.45537	1.60557	1.68937	1.77091	1.88942
	283	-1.00969	1.44634	1.29148	1.09295	1.12858	1.08018	1.24739	0.91051	1.04687	0.99675	1.08556	1.21456	0.98415	1.04502	0.80878	0.77058	1.01292	0.89638	0.90887	0.91098		283	1.62752	1.80177	1.72482	1.68534	1.90151	2.22078	2.43771	2.52398	2.73762	2.93921	3.0873	3.00871	3.15337	3.28263	3.45527	3.50721	3.48801	3.5911	3.68015		283	1.42558	1.56462	1.63155	1.69203	1.80709
	282.5	-1.03099	1.48897	1.31266	1.10477	1.15359	1.08208	1.26086	0.94008	1.05133	1.00837	1.11031	1.2178	1.01817	1.05843	0.82015	0.79616	1.04149	0.91598	0.93471	0.95113		282.5	1.65604	1.80499	1.72681	1.68436	1.87299	2.18788	2.41397	2.50434	2.67425	2.85987	3.03831	2.90958	3.10538	3.21312	3.38976	3.44334	3.42761	3.5482	3.59684		282.5	1.45391	1.58695	1.63203	1.68745	1.80608
	282	-1.10922	1.48295	1.28357	1.07229	1.125	1.04157	1.21812	0.92287	1.00469	0.97106	1.08799	1.16606	0.9868	1.01643	0.77196	0.77023	1.02365	0.88642	0.91426	0.92843		282	1.62164	1.75508	1.67992	1.62329	1.7996	2.0957	2.32803	2.42256	2.54932	2.74077	2.93428	2.7692	3.00941	3.08784	3.26246	3.32407	3.31486	3.46383	3.46679		282	1.43858	1.55888	1.59185	1.62928	1.75027
	281.5	-1.10775	1.54293	1.34254	1.12254	1.18462	1.09121	1.26206	0.99128	1.04607	1.0182	1.15653	1.20035	1.03964	1.05105	0.82201	0.82721	1.09882	0.94362	0.97471	0.98102		281.5	1.66845	1.79729	1.71128	1.64739	1.82273	2.0994	2.32768	2.41427	2.50557	2.70231	2.92713	2.71622	2.99721	3.056	3.22071	3.2955	3.27977	3.46155	3.41588		281.5	1.50519	1.61429	1.63908	1.65625	1.77005
	281	-1.07124	1.6201	1.41847	1.20119	1.27016	1.16145	1.32095	1.07458	1.10679	1.08983	1.25464	1.25212	1.10559	1.09909	0.8968	0.91008	1.18796	1.02138	1.05948	1.05772		281	1.74698	1.86537	1.76697	1.69064	1.88356	2.12473	2.34157	2.42284	2.4958	2.69027	2.94025	2.69744	3.00193	3.03892	3.19972	3.29271	3.2578	3.48298	3.39145		281	1.58936	1.69548	1.70822	1.70331	1.8089
	280.5	-1.04511	1.67226	1.48541	1.27466	1.35518	1.22596	1.37625	1.15693	1.1644	1.15754	1.34138	1.30128	1.1557	1.14811	0.96843	0.98403	1.2576	1.09103	1.14146	1.13413		280.5	1.78753	1.91576	1.79812	1.71143	1.9169	2.12162	2.35422	2.40544	2.47438	2.66067	2.92466	2.66079	2.98254	3.00182	3.15624	3.26665	3.21671	3.4687	3.35017		280.5	1.65735	1.76216	1.7635	1.73331	1.82324
	280	-1.0395	1.71166	1.54394	1.32931	1.41557	1.27675	1.41623	1.22781	1.20214	1.21107	1.40955	1.33759	1.19215	1.18074	1.02599	1.04495	1.30739	1.1379	1.21672	1.19054		280	1.80515	1.93676	1.80242	1.69876	1.93347	2.09572	2.34453	2.35449	2.41893	2.61787	2.88427	2.59511	2.92451	2.95188	3.0979	3.21057	3.14781	3.43305	3.28599		280	1.69783	1.79451	1.80083	1.73774	1.8096
	279.5	-1.00751	1.76517	1.6181	1.41008	1.50159	1.35976	1.47746	1.31378	1.26827	1.2943	1.49024	1.40143	1.26696	1.2309	1.10866	1.13051	1.37594	1.21465	1.31	1.2602		279.5	1.84584	1.97836	1.82985	1.71007	1.97465	2.11076	2.34769	2.31438	2.37512	2.60367	2.86649	2.56606	2.89118	2.92324	3.05186	3.17725	3.09809	3.41542	3.25087		279.5	1.75101	1.83949	1.855	1.76776	1.80139
	279	-1.03848	1.72547	1.60071	1.40338	1.49798	1.35647	1.45197	1.30772	1.24436	1.28901	1.4902	1.37204	1.25347	1.19777	1.10421	1.13802	1.35639	1.2064	1.31172	1.24097		279	1.809	1.93993	1.77588	1.6386	1.92668	2.04409	2.26065	2.18956	2.2537	2.49647	2.76121	2.46746	2.76614	2.80963	2.92095	3.0538	2.96838	3.30457	3.13101		279	1.7162	1.79662	1.82457	1.70777	1.72048
	278.5	-1.00957	1.74001	1.6496	1.45426	1.5611	1.41804	1.4974	1.36651	1.28403	1.34995	1.55502	1.41071	1.30981	1.23876	1.16601	1.21	1.38916	1.25243	1.36518	1.29754		278.5	1.83271	1.95439	1.78216	1.63367	1.9387	2.0408	2.23909	2.12803	2.20909	2.44954	2.70883	2.43073	2.6939	2.74599	2.8586	2.98979	2.89859	3.24087	3.067		278.5	1.74144	1.80963	1.85228	1.71853	1.68922
	278	-1.0157	1.72289	1.66168	1.46108	1.58496	1.44799	1.51234	1.38223	1.30153	1.37864	1.57618	1.42512	1.33247	1.25465	1.1848	1.2492	1.39108	1.25944	1.38385	1.31603		278	1.81041	1.92682	1.73744	1.59236	1.90225	1.98831	2.1685	2.0203	2.13238	2.35515	2.61912	2.34476	2.57969	2.63901	2.75306	2.87096	2.78204	3.1242	2.9553		278	1.72297	1.78367	1.82366	1.6921	1.61732
	277.5	-1.0436	1.70647	1.65713	1.46661	1.59468	1.47176	1.523	1.39578	1.32233	1.38968	1.58003	1.43987	1.35124	1.25686	1.19972	1.26352	1.38035	1.26764	1.3821	1.33052		277.5	1.7811	1.89848	1.68657	1.55025	1.85817	1.93913	2.08044	1.90573	2.05363	2.25833	2.52124	2.25215	2.46045	2.52253	2.63932	2.7439	2.65949	3.0005	2.83457		277.5	1.69762	1.74964	1.78373	1.6527	1.55096
	277	-1.00461	1.77677	1.73497	1.54704	1.66976	1.57274	1.61024	1.47164	1.41285	1.47488	1.65227	1.52367	1.43448	1.32881	1.29395	1.35409	1.45916	1.36437	1.4466	1.40831		277	1.85388	1.96704	1.72306	1.58977	1.89687	1.97427	2.06767	1.88405	2.06558	2.24333	2.50467	2.25003	2.42441	2.48842	2.61091	2.70285	2.61736	2.94671	2.79868		277	1.76248	1.80018	1.82888	1.70119	1.56348
	276.5	-0.823341	1.9951	1.95802	1.76352	1.90132	1.80828	1.85553	1.68735	1.65396	1.70996	1.87294	1.75215	1.66922	1.55047	1.53913	1.58692	1.69106	1.60066	1.6557	1.64071		276.5	2.068	2.17511	1.9051	1.77383	2.0789	2.15579	2.1969	2.01518	2.23621	2.36136	2.63065	2.38512	2.53042	2.59057	2.72474	2.80091	2.72157	3.01868	2.89315		276.5	1.97458	2.00562	2.00241	1.89318	1.72766
	276	-0.820278	2.04213	1.99972	1.81518	1.95473	1.86711	1.92302	1.72746	1.72515	1.77197	1.91899	1.80956	1.7263	1.60987	1.60708	1.6489	1.73733	1.66391	1.69682	1.71338		276	2.10029	2.19781	1.91975	1.77871	2.07889	2.15328	2.14995	1.96747	2.22247	2.29923	2.56542	2.34064	2.4425	2.4987	2.64987	2.71357	2.63997	2.90555	2.80777		276	2.02214	2.03412	1.98981	1.90536	1.71553
	275.5	-0.741996	2.1772	2.13317	1.94933	2.08701	2.01242	2.08587	1.86021	1.88289	1.91931	2.04565	1.95563	1.87724	1.75403	1.76199	1.78753	1.88298	1.80282	1.82451	1.86424		275.5	2.20717	2.30699	2.01163	1.88166	2.15255	2.24273	2.17708	2.00893	2.29187	2.31781	2.58397	2.36868	2.4402	2.48842	2.64928	2.70538	2.62202	2.86627	2.80578		275.5	2.15895	2.14957	2.07121	2.00839	1.79317
	275	-0.740042	2.257	2.19099	2.0185	2.13449	2.08243	2.17042	1.92103	1.96424	1.98887	2.10113	2.02512	1.969	1.81771	1.84659	1.85886	1.96074	1.85912	1.87854	1.94036		275	2.25823	2.3488	2.04541	1.91142	2.15819	2.26353	2.12497	1.98607	2.27543	2.26324	2.5294	2.32998	2.36505	2.40622	2.5814	2.62992	2.53379	2.758	2.7252		275	2.22947	2.19662	2.0846	2.03618	1.8071
	274.5	-0.782292	2.288	2.20087	2.04155	2.13339	2.10161	2.20834	1.93428	1.99694	2.0113	2.10313	2.03868	2.00837	1.83552	1.88542	1.87959	1.98896	1.87001	1.87491	1.96556		274.5	2.27888	2.35024	2.04698	1.90326	2.11824	2.23319	2.04457	1.91985	2.21428	2.15969	2.42623	2.2595	2.24349	2.27229	2.4677	2.50731	2.41453	2.60338	2.58201		274.5	2.27021	2.20991	2.06267	2.01615	1.78571
	274	-0.762233	2.3722	2.26959	2.1296	2.18901	2.17441	2.31347	2.01897	2.09784	2.08982	2.17454	2.11769	2.09712	1.92132	1.98652	1.9625	2.08491	1.93224	1.93095	2.05935		274	2.36087	2.42347	2.11916	1.9629	2.14046	2.26751	2.03874	1.92177	2.22503	2.11534	2.38556	2.24353	2.18465	2.20219	2.41411	2.44113	2.35321	2.51337	2.49924		274	2.38729	2.29149	2.10574	2.06196	1.84327
	273.5	-0.746806	2.47337	2.349	2.2436	2.25841	2.27304	2.42696	2.11875	2.21852	2.18177	2.25394	2.22186	2.19662	2.02659	2.10137	2.04868	2.18458	2.00082	2.0105	2.1592		273.5	2.44493	2.50081	2.19721	2.02717	2.16396	2.30457	2.03371	1.92754	2.20607	2.08836	2.35734	2.22214	2.13396	2.1379	2.3583	2.37724	2.29141	2.42978	2.40902		273.5	2.51614	2.38442	2.14898	2.11395	1.90303
	273	-0.749724	2.56825	2.42216	2.34286	2.30643	2.35583	2.51649	2.20489	2.32899	2.25655	2.32621	2.31639	2.27356	2.10893	2.19965	2.12375	2.27891	2.06964	2.08087	2.24056		273	2.52917	2.59676	2.26886	2.09822	2.1848	2.33225	2.02339	1.93503	2.17803	2.05746	2.32545	2.18717	2.07666	2.06801	2.2877	2.30487	2.21596	2.34129	2.30765		273	2.64298	2.47352	2.19955	2.16192	1.96993
	272.5	-0.715721	2.69438	2.52604	2.48665	2.38418	2.47303	2.64513	2.33201	2.46343	2.34733	2.43476	2.43751	2.37999	2.2136	2.34053	2.22276	2.39602	2.17716	2.17976	2.3434		272.5	2.66321	2.73659	2.38764	2.20683	2.25243	2.3935	2.07176	1.98626	2.18153	2.07841	2.32983	2.19712	2.07204	2.05272	2.27314	2.28359	2.18531	2.28139	2.25356		272.5	2.81898	2.60108	2.31421	2.2533	2.0843
	272	-0.671203	2.83728	2.67033	2.64829	2.49291	2.61063	2.79955	2.4815	2.61554	2.4669	2.57041	2.57631	2.50804	2.34947	2.49241	2.35665	2.53808	2.29926	2.31649	2.47054		272	2.82477	2.89509	2.52773	2.33159	2.33639	2.46075	2.15468	2.05045	2.20047	2.11005	2.3547	2.21148	2.07313	2.05927	2.26545	2.28251	2.17667	2.24437	2.21304		272	3.00873	2.73617	2.45735	2.37022	2.20702
	271.5	-0.663295	2.93781	2.78202	2.76957	2.57712	2.7084	2.9096	2.59122	2.72679	2.55413	2.67687	2.68236	2.60637	2.45439	2.60224	2.44508	2.62925	2.38405	2.41892	2.56032		271.5	2.93719	3.00146	2.62716	2.41619	2.37828	2.48416	2.19557	2.07653	2.1726	2.09901	2.32549	2.18388	2.03618	2.02714	2.20155	2.23796	2.11984	2.16549	2.14083		271.5	3.15297	2.82841	2.56227	2.44287	2.28988
	271	-0.603211	3.08381	2.95072	2.95423	2.71692	2.86594	3.05664	2.74567	2.88438	2.69781	2.83114	2.83751	2.75744	2.61511	2.75662	2.5851	2.76824	2.52635	2.58656	2.70714		271	3.11304	3.16313	2.77221	2.55246	2.46261	2.55694	2.29507	2.16039	2.18649	2.14585	2.33458	2.20271	2.04936	2.05076	2.18763	2.25028	2.11218	2.13541	2.12471		271	3.33928	2.96562	2.7299	2.57606	2.42357
	270.5	-0.628244	3.15474	3.03963	3.04452	2.77444	2.93871	3.12816	2.8248	2.94601	2.76331	2.90358	2.90984	2.83753	2.68368	2.83077	2.63835	2.8284	2.58965	2.67752	2.76948		270.5	3.2132	3.24648	2.84222	2.61627	2.47384	2.5457	2.32136	2.16921	2.14589	2.1243	2.27503	2.14453	1.98386	2.00356	2.11265	2.18242	2.02709	2.03071	2.0263		270.5	3.44037	3.02859	2.82853	2.63484	2.47659
	270	-0.559141	3.33963	3.23462	3.23367	2.94561	3.11396	3.3068	3.00624	3.10269	2.92201	3.08344	3.08543	3.03292	2.85997	2.99981	2.80925	2.97636	2.76017	2.86493	2.93933		270	3.43099	3.43308	3.0281	2.78667	2.60228	2.64497	2.47714	2.28103	2.22319	2.19973	2.32557	2.19641	2.0371	2.0711	2.14615	2.23085	2.06992	2.03734	2.02327		270	3.64704	3.20221	3.03694	2.80102	2.64217
	269.5	-0.65423	3.34969	3.26909	3.25821	2.96981	3.13313	3.33045	3.00837	3.09876	2.93454	3.087	3.0986	3.05249	2.88657	3.01009	2.81375	2.9696	2.77923	2.89574	2.96459		269.5	3.48119	3.46196	3.05013	2.79614	2.57119	2.58384	2.46555	2.23942	2.15332	2.11718	2.21905	2.0834	1.93649	1.9769	2.01847	2.10643	1.9493	1.89878	1.85854		269.5	3.67935	3.2311	3.08092	2.80981	2.64188
	269	-0.687016	3.43631	3.3806	3.35356	3.08392	3.2339	3.41807	3.08057	3.16519	3.0279	3.1715	3.1959	3.14063	2.9883	3.0838	2.88774	3.04673	2.87415	3.00194	3.06591		269	3.58151	3.55404	3.13213	2.86395	2.61145	2.59257	2.50303	2.27432	2.15058	2.10124	2.18124	2.02947	1.89681	1.94712	1.94663	2.04457	1.88594	1.81416	1.76487		269	3.76162	3.33297	3.16907	2.8968	2.69577
	268.5	-0.630168	3.61752	3.57485	3.5216	3.2872	3.42686	3.58591	3.22224	3.31263	3.20385	3.33967	3.37652	3.31794	3.17454	3.23892	3.03541	3.19766	3.05421	3.20376	3.24251		268.5	3.76726	3.72995	3.30191	3.02269	2.73616	2.68604	2.62455	2.39589	2.21269	2.17115	2.22146	2.05925	1.94878	2.00265	1.97185	2.0699	1.90366	1.80494	1.75215		268.5	3.92088	3.52606	3.33556	3.07473	2.82667
	268	-0.715117	3.66967	3.63845	3.54655	3.35681	3.47962	3.63115	3.23713	3.31503	3.24263	3.37624	3.40761	3.3508	3.2231	3.24758	3.05672	3.21237	3.1017	3.26516	3.28341		268	3.83246	3.78951	3.35058	3.05736	2.74287	2.67221	2.61737	2.38937	2.18167	2.11242	2.1472	1.97634	1.87453	1.93204	1.87643	1.9708	1.80192	1.67635	1.61679		268	3.94896	3.59622	3.37799	3.12449	2.8373
	267.5	-0.820578	3.69919	3.6663	3.5562	3.41161	3.49498	3.6637	3.23995	3.29274	3.26086	3.37965	3.41611	3.36254	3.25136	3.23941	3.05324	3.20968	3.13527	3.29266	3.29362		267.5	3.87036	3.79487	3.36459	3.04212	2.71941	2.63351	2.58096	2.33087	2.12022	2.02932	2.03938	1.86341	1.77849	1.83273	1.74657	1.85048	1.66508	1.53113	1.46676		267.5	3.93965	3.64238	3.3785	3.14099	2.80647
	267	-0.810056	3.85026	3.81558	3.68495	3.58046	3.62238	3.79563	3.35568	3.38796	3.4133	3.50367	3.53863	3.49004	3.41251	3.35752	3.17165	3.33113	3.27934	3.42818	3.4309		267	4.02532	3.92328	3.49987	3.14764	2.80943	2.71713	2.65306	2.40484	2.17808	2.05205	2.06104	1.87395	1.79827	1.8492	1.74244	1.8441	1.65641	1.52031	1.43995		267	4.04417	3.80716	3.4816	3.27397	2.87627
	266.5	-0.815609	3.97919	3.92664	3.78768	3.70444	3.71467	3.9031	3.42736	3.46784	3.53565	3.58972	3.62859	3.58241	3.54445	3.44477	3.25574	3.41338	3.38448	3.5204	3.53051		266.5	4.12383	4.00246	3.59051	3.19332	2.84852	2.75841	2.67493	2.4383	2.19164	2.03304	2.02539	1.84526	1.77541	1.81769	1.70165	1.78765	1.59305	1.46489	1.38523		266.5	4.09684	3.92039	3.52988	3.35504	2.88901
	266	-0.751467	4.15388	4.07927	3.9385	3.86478	3.85895	4.06534	3.56028	3.60549	3.69875	3.72889	3.76145	3.71509	3.71445	3.58589	3.40535	3.54058	3.53011	3.66061	3.67039		266	4.29814	4.16029	3.75403	3.31488	2.94973	2.87703	2.77816	2.52989	2.27924	2.08221	2.07146	1.8861	1.83047	1.85803	1.74339	1.80616	1.60426	1.49109	1.404		266	4.21297	4.09108	3.64007	3.50344	2.96958
	265.5	-0.895216	4.11411	4.0011	3.86966	3.80025	3.79078	4.0166	3.48062	3.53369	3.62587	3.67001	3.68723	3.64014	3.66857	3.53292	3.34374	3.45246	3.45966	3.56857	3.59166		265.5	4.24875	4.10728	3.69684	3.24515	2.84505	2.79068	2.67945	2.39195	2.17446	1.93124	1.93002	1.73265	1.69171	1.69374	1.58648	1.62027	1.42422	1.33192	1.21896		265.5	4.12553	4.04922	3.54453	3.41538	2.84337
	265	-0.881452	4.21702	4.06794	3.94237	3.87967	3.85777	4.09025	3.54305	3.60948	3.68952	3.75036	3.76692	3.70724	3.76632	3.61957	3.4353	3.5151	3.53876	3.61927	3.6573		265	4.34756	4.18866	3.78468	3.31915	2.88079	2.85231	2.72402	2.40219	2.20825	1.93987	1.93524	1.74024	1.69945	1.68575	1.56955	1.58387	1.39855	1.33313	1.19748		265	4.16378	4.14049	3.5944	3.46776	2.871
	264.5	-0.838394	4.32616	4.14707	4.03032	3.97203	3.93727	4.1725	3.60847	3.70411	3.77825	3.83955	3.86721	3.78029	3.86844	3.73586	3.53651	3.60246	3.62718	3.68479	3.73828		264.5	4.42112	4.26746	3.85593	3.38373	2.91345	2.89599	2.75287	2.41478	2.2272	1.96819	1.94135	1.74046	1.69437	1.67095	1.57044	1.529	1.38105	1.34468	1.20186		264.5	4.20372	4.22122	3.64621	3.50426	2.8842
	264	-0.770002	4.44058	4.22677	4.09779	4.06313	4.00977	4.25307	3.69242	3.81047	3.8495	3.94383	3.9637	3.85827	3.95852	3.84167	3.64367	3.68338	3.69973	3.76149	3.80573		264	4.4934	4.35355	3.93388	3.46007	2.96232	2.95704	2.78888	2.43202	2.25854	2.02327	1.96042	1.75364	1.70825	1.66785	1.58104	1.5038	1.38546	1.36417	1.21945		264	4.26531	4.29506	3.70947	3.54419	2.92565
	263.5	-0.731483	4.47968	4.25124	4.11934	4.09962	4.01388	4.2888	3.72361	3.86716	3.84699	3.99509	4.01136	3.88829	3.98041	3.89573	3.69711	3.70972	3.71309	3.78166	3.82504		263.5	4.5084	4.38458	3.95741	3.49959	2.96651	2.97835	2.78183	2.38007	2.24507	2.0524	1.93285	1.7236	1.70043	1.62396	1.54184	1.44894	1.34751	1.34934	1.20081		263.5	4.26541	4.3094	3.73034	3.53132	2.92987
	263	-0.68387	4.50851	4.28107	4.14129	4.13923	4.02	4.31609	3.77207	3.90905	3.85001	4.04477	4.0562	3.91817	3.99699	3.95364	3.75621	3.74917	3.73803	3.79646	3.85221		263	4.51632	4.41427	3.97859	3.53425	2.99474	3.00082	2.78491	2.33979	2.2507	2.11261	1.92104	1.72867	1.70734	1.5952	1.50935	1.42135	1.34096	1.36865	1.21697		263	4.27064	4.3278	3.77748	3.52184	2.9437
	262.5	-0.721596	4.42918	4.21127	4.05642	4.07498	3.90849	4.21892	3.70634	3.85178	3.75457	3.97544	3.99986	3.85117	3.90423	3.89978	3.69751	3.67594	3.66106	3.71049	3.77476		262.5	4.39381	4.30872	3.87768	3.43275	2.90245	2.8875	2.68195	2.19736	2.13016	2.05499	1.77507	1.61373	1.60218	1.44682	1.37146	1.28865	1.21975	1.27511	1.12057		262.5	4.15345	4.21945	3.70758	3.39823	2.83286
	262	-0.675059	4.41033	4.20943	4.0474	4.0683	3.8649	4.17937	3.69249	3.86519	3.73166	3.97273	3.99931	3.84697	3.87381	3.90854	3.71065	3.66214	3.64007	3.69831	3.75732		262	4.32642	4.30229	3.85976	3.41889	2.88679	2.84571	2.65414	2.15366	2.08105	2.06605	1.70658	1.57574	1.56866	1.36857	1.32601	1.23481	1.19167	1.25739	1.10307		262	4.09936	4.18512	3.7029	3.35735	2.80353
	261.5	-0.602535	4.3974	4.21148	4.05609	4.07456	3.84062	4.16587	3.68371	3.89416	3.71222	3.97069	4.00606	3.85247	3.84201	3.91044	3.72026	3.65394	3.62081	3.70197	3.76406		261.5	4.2658	4.29949	3.83576	3.40185	2.89736	2.82633	2.64093	2.12099	2.0601	2.11008	1.67521	1.56451	1.57573	1.31048	1.29556	1.21273	1.18606	1.27245	1.11705		261.5	4.06486	4.16639	3.71639	3.34264	2.8051
	261	-0.568069	4.31022	4.14257	4.00345	4.02703	3.76088	4.0736	3.61836	3.84652	3.62868	3.91779	3.9606	3.80533	3.76004	3.85784	3.66657	3.59428	3.55131	3.65589	3.71415		261	4.16862	4.24106	3.7683	3.35308	2.8814	2.77493	2.58652	2.06138	2.00371	2.11401	1.6246	1.53111	1.55543	1.23368	1.24859	1.18136	1.15852	1.26368	1.09514		261	3.98256	4.12275	3.69182	3.29943	2.78803
	260.5	-0.610201	4.14642	3.98931	3.86799	3.89627	3.60602	3.88528	3.46051	3.7143	3.48118	3.7694	3.84446	3.6777	3.60997	3.70799	3.52026	3.45916	3.41005	3.52886	3.58358		260.5	3.97168	4.08659	3.60922	3.21338	2.78435	2.64614	2.43719	1.94405	1.86376	2.04199	1.50597	1.43991	1.44219	1.09388	1.13137	1.07267	1.06298	1.17807	0.990259		260.5	3.80322	3.99075	3.58105	3.17684	2.68107
	260	-0.573532	4.04491	3.89835	3.79156	3.83591	3.50897	3.76106	3.37664	3.64472	3.41132	3.66819	3.77474	3.60931	3.52092	3.60376	3.43658	3.39451	3.34008	3.48006	3.51098		260	3.85987	4.00031	3.54118	3.13143	2.76019	2.58537	2.35395	1.91439	1.7945	2.03348	1.47208	1.4253	1.39216	1.05884	1.10842	1.04165	1.05092	1.1895	0.977188		260	3.70074	3.93337	3.53876	3.15186	2.65906
	259.5	-0.636066	3.83489	3.70259	3.61951	3.66948	3.31298	3.55285	3.16951	3.46193	3.25118	3.45592	3.59153	3.42525	3.33353	3.39083	3.24338	3.21597	3.14497	3.3207	3.31213		259.5	3.62281	3.80368	3.34493	2.93759	2.62412	2.41584	2.15102	1.78832	1.6304	1.89269	1.34604	1.30002	1.24061	0.922484	1.00106	0.909724	0.939424	1.0958	0.859194		259.5	3.49336	3.75916	3.37375	3.01881	2.52507
	259	-0.626313	3.67281	3.56164	3.49961	3.5513	3.18245	3.40339	3.02992	3.33314	3.13365	3.31017	3.45496	3.29385	3.20283	3.2322	3.1053	3.11176	3.01402	3.21342	3.1719		259	3.48167	3.68758	3.239	2.83246	2.56749	2.35244	2.04314	1.74841	1.56729	1.83872	1.32679	1.27897	1.19321	0.899237	0.980927	0.893137	0.915647	1.09593	0.828997		259	3.3661	3.66536	3.27968	2.98026	2.47859
	258.5	-0.635571	3.47993	3.40781	3.36201	3.39985	3.03913	3.2225	2.86597	3.16465	3.00095	3.13979	3.29462	3.14241	3.05152	3.06171	2.94783	2.98989	2.87238	3.07445	3.00742		258.5	3.31951	3.52629	3.10245	2.69385	2.48317	2.26201	1.91406	1.68483	1.48783	1.76178	1.29494	1.24469	1.1338	0.883629	0.953719	0.866139	0.880709	1.09073	0.792439		258.5	3.21164	3.54315	3.15742	2.92469	2.39654
	258	-0.703575	3.23469	3.18674	3.13435	3.16098	2.83225	2.9722	2.62927	2.92605	2.81177	2.89202	3.05968	2.92891	2.84284	2.82136	2.73582	2.80012	2.6697	2.86522	2.76438		258	3.09074	3.29901	2.90433	2.49894	2.31235	2.10413	1.72762	1.57357	1.34689	1.61374	1.20052	1.15105	1.0092	0.801575	0.873045	0.771355	0.798745	1.02028	0.713095		258	2.99844	3.35756	2.97029	2.80212	2.24917
	257.5	-0.73633	3.02544	2.98378	2.93128	2.9455	2.64769	2.75006	2.40501	2.71952	2.63411	2.66104	2.83589	2.72847	2.65115	2.59523	2.54701	2.62218	2.47708	2.65873	2.53506		257.5	2.88659	3.09609	2.7251	2.33842	2.14158	1.97788	1.5824	1.49292	1.24287	1.48641	1.13557	1.08272	0.92655	0.75739	0.83407	0.70667	0.74486	0.97415	0.65511		257.5	2.81027	3.16983	2.78647	2.68589	2.12771
	257	-0.785483	2.78168	2.75149	2.69811	2.6943	2.4458	2.52223	2.16304	2.4763	2.42576	2.4179	2.58428	2.49078	2.43322	2.36108	2.34649	2.43791	2.25638	2.40945	2.28052		257	2.67491	2.8854	2.52052	2.17987	1.95648	1.85238	1.4384	1.39328	1.13797	1.36855	1.0843	1.00714	0.845157	0.715847	0.797877	0.642237	0.689237	0.924317	0.614997		257	2.61554	2.95863	2.58852	2.54751	1.98933
	256.5	-0.888743	2.46474	2.44496	2.3716	2.36279	2.16485	2.22695	1.85732	2.16575	2.13769	2.10718	2.26868	2.17408	2.14499	2.05775	2.06436	2.17642	1.9686	2.08864	1.96522		256.5	2.39904	2.58287	2.24011	1.93015	1.70689	1.66753	1.23734	1.21461	0.964027	1.18524	0.983757	0.868647	0.710667	0.613507	0.706417	0.531267	0.578547	0.807247	0.509597		256.5	2.34974	2.66734	2.31631	2.31263	1.78577
	256	-0.92051	2.21648	2.20317	2.09497	2.08944	1.94151	1.97457	1.61962	1.92396	1.90716	1.86147	2.03895	1.92388	1.92954	1.82542	1.85921	1.98199	1.7577	1.8384	1.71511		256	2.18281	2.33734	2.03266	1.74932	1.51747	1.54042	1.10691	1.09248	0.85166	1.06744	0.93076	0.7924	0.62514	0.58767	0.66696	0.50202	0.54397	0.74969	0.46285		256	2.12542	2.43115	2.1112	2.12682	1.6367
	255.5	-0.860165	2.06027	2.04741	1.8955	1.90308	1.80697	1.81757	1.48032	1.77346	1.76616	1.69623	1.89812	1.75307	1.79126	1.67241	1.73748	1.86652	1.63736	1.6706	1.54226		255.5	2.04576	2.19184	1.91387	1.6664	1.4161	1.50018	1.07918	1.07102	0.836885	1.06109	0.972705	0.824365	0.639525	0.651395	0.718215	0.565655	0.615385	0.792375	0.521865		255.5	2.00389	2.28084	1.99301	2.01907	1.57367
	255	-0.830463	1.86022	1.83474	1.6647	1.6879	1.6225	1.62198	1.30269	1.58508	1.57161	1.50532	1.70159	1.53873	1.60599	1.4736	1.5726	1.70631	1.46021	1.45506	1.33146		255	1.86272	1.99577	1.75098	1.53967	1.2867	1.39982	1.03229	0.989147	0.792437	1.0111	0.960737	0.791487	0.621187	0.671877	0.738127	0.603067	0.644587	0.801327	0.543917		255	1.84011	2.08343	1.82765	1.84473	1.46924
	254.5	-0.933399	1.51534	1.48718	1.28847	1.33234	1.29982	1.2837	0.980001	1.24439	1.22925	1.17607	1.37751	1.1761	1.28301	1.1359	1.25917	1.38809	1.12765	1.09896	0.970991		254.5	1.52208	1.668	1.43713	1.26512	1.01931	1.16184	0.846861	0.765331	0.613291	0.829891	0.818591	0.626021	0.476611	0.544301	0.620391	0.524291	0.526801	0.678391	0.436221		254.5	1.54036	1.74401	1.50917	1.52566	1.21463
	254	-0.921311	1.2644	1.23396	1.01517	1.09086	1.07691	1.04532	0.772089	1.02713	0.976159	0.961009	1.15717	0.909179	1.06495	0.903109	1.05039	1.17779	0.911229	0.857199	0.735289		254	1.29568	1.45634	1.25007	1.09626	0.871789	1.03961	0.779049	0.640319	0.534189	0.773909	0.794219	0.569549	0.459939	0.527959	0.620889	0.575829	0.527209	0.674209	0.453619		254	1.34763	1.5279	1.31656	1.32491	1.06966
	253.5	-0.8581	1.05167	1.02144	0.79679	0.89737	0.89435	0.83284	0.59366	0.84902	0.77661	0.77297	0.99232	0.69057	0.88293	0.70122	0.8681	0.98515	0.7294	0.66466	0.54365		253.5	1.09002	1.267	1.09357	0.95529	0.76232	0.93995	0.7515	0.5508	0.49623	0.74119	0.78436	0.55135	0.48585	0.53205	0.658	0.65349	0.56534	0.71085	0.51536		253.5	1.16611	1.35444	1.15072	1.17118	0.96051
	253	-0.870806	0.786644	0.733264	0.537924	0.643154	0.634844	0.556504	0.342794	0.611504	0.512754	0.528274	0.771144	0.415334	0.626064	0.424784	0.616254	0.722694	0.475394	0.407574	0.297964		253	0.815184	1.01417	0.864504	0.758174	0.585104	0.764644	0.677014	0.409504	0.397684	0.644414	0.689414	0.468194	0.438844	0.451804	0.619484	0.653554	0.536094	0.681124	0.509334		253	0.915014	1.11731	0.917644	0.952474	0.773044
	252.5	-0.908027	0.468963	0.397053	0.243783	0.357993	0.331363	0.253843	0.058303	0.325473	0.215203	0.254083	0.500843	0.092673	0.318943	0.112143	0.313103	0.416453	0.182093	0.111963	0.015243		252.5	0.509063	0.725663	0.594713	0.511253	0.388103	0.559603	0.572963	0.230903	0.282293	0.514463	0.566313	0.353133	0.375633	0.341633	0.569903	0.619363	0.469763	0.625093	0.468383		252.5	0.626933	0.842013	0.641993	0.701453	0.549413
	252	-0.929251	0.153749	0.079439	-0.033501	0.076719	0.028209	-0.023191	-0.227561	0.052669	-0.058831	-0.002671	0.244159	-0.204641	0.026459	-0.179321	0.027689	0.130099	-0.098021	-0.152701	-0.236081		252	0.222099	0.462829	0.332989	0.267159	0.204619	0.356839	0.466749	0.080749	0.178049	0.388709	0.465879	0.233909	0.318109	0.241909	0.525089	0.601929	0.429039	0.582779	0.456339		252	0.346039	0.591929	0.386049	0.482129	0.328419
	251.5	-1.04285	-0.25586	-0.33732	-0.39646	-0.29214	-0.37676	-0.41246	-0.60478	-0.30153	-0.42031	-0.34968	-0.09993	-0.57205	-0.35302	-0.56186	-0.36424	-0.25173	-0.467	-0.49943	-0.56487		251.5	-0.17191	0.0808	-0.03748	-0.0738	-0.07891	0.05971	0.23629	-0.1687	-0.03671	0.14549	0.24993	0.02661	0.14515	0.0498	0.35723	0.48155	0.29518	0.43261	0.33109		251.5	-0.05126	0.23636	0.01187	0.16966	0.00246
	251	-0.944765	-0.445035	-0.531275	-0.533865	-0.448185	-0.556865	-0.587665	-0.776875	-0.449495	-0.569725	-0.487775	-0.232395	-0.708595	-0.518105	-0.719185	-0.524685	-0.418085	-0.620035	-0.629535	-0.672885		251	-0.361435	-0.097735	-0.194965	-0.189265	-0.159855	-0.042805	0.199945	-0.202245	-0.034635	0.121755	0.234755	0.037955	0.182355	0.092005	0.381105	0.559805	0.364775	0.500075	0.424255		251	-0.233195	0.097445	-0.134275	0.079075	-0.112065
	250.5	-1.13322	-0.92612	-1.00974	-0.96708	-0.89801	-1.03074	-1.03842	-1.22654	-0.90062	-0.99701	-0.90117	-0.67016	-1.12333	-0.9685	-1.16714	-0.98061	-0.86512	-1.06789	-1.04791	-1.08573		250.5	-0.83711	-0.55002	-0.64185	-0.58961	-0.54518	-0.42561	-0.12055	-0.5139	-0.31325	-0.17189	-0.05927	-0.22324	-0.06368	-0.15744	0.13761	0.33092	0.16392	0.29308	0.23709		250.5	-0.6855	-0.3364	-0.5689	-0.30773	-0.49155
	250	-1.14187	-1.24229	-1.3099	-1.23423	-1.17101	-1.33327	-1.3173	-1.50417	-1.18109	-1.26265	-1.13673	-0.94809	-1.37039	-1.24518	-1.42799	-1.24473	-1.12479	-1.34846	-1.29501	-1.31848		250	-1.13625	-0.82462	-0.91294	-0.82244	-0.76402	-0.63775	-0.2789	-0.65978	-0.42993	-0.29728	-0.1712	-0.3219	-0.13079	-0.22325	0.07862	0.28203	0.13963	0.26315	0.22601		250	-0.95701	-0.60082	-0.82602	-0.52306	-0.69246
	249.5	-1.17233	-1.56872	-1.60103	-1.5122	-1.45619	-1.63556	-1.59281	-1.76911	-1.45989	-1.53203	-1.38681	-1.23121	-1.61612	-1.52096	-1.68872	-1.50623	-1.38869	-1.62794	-1.52974	-1.54581		249.5	-1.43799	-1.10333	-1.19506	-1.06706	-1.0048	-0.86272	-0.47894	-0.81012	-0.57441	-0.42783	-0.28497	-0.41372	-0.2206	-0.30247	-0.00639	0.2111	0.09375	0.21362	0.21584		249.5	-1.24242	-0.8729	-1.08365	-0.74203	-0.89844
	249	-1.17539	-1.85298	-1.85349	-1.75157	-1.71786	-1.90839	-1.83306	-2.00362	-1.69303	-1.75772	-1.61661	-1.47966	-1.83174	-1.75777	-1.90651	-1.72918	-1.61324	-1.87151	-1.73817	-1.74122		249	-1.71168	-1.35968	-1.45243	-1.29092	-1.21666	-1.0729	-0.67311	-0.94554	-0.70271	-0.54024	-0.40002	-0.48717	-0.29407	-0.36079	-0.08511	0.13285	0.06123	0.16869	0.20748		249	-1.51386	-1.12459	-1.30649	-0.94235	-1.08105
	248.5	-1.19042	-2.12578	-2.10292	-1.9947	-1.99381	-2.18361	-2.08249	-2.25169	-1.94728	-1.98826	-1.86222	-1.73091	-2.03943	-2.00361	-2.12439	-1.96061	-1.83829	-2.11982	-1.96482	-1.95189		248.5	-1.98747	-1.62183	-1.7189	-1.5226	-1.436	-1.28998	-0.87228	-1.08665	-0.83766	-0.65279	-0.53988	-0.5776	-0.38796	-0.43022	-0.19681	0.03628	0.01711	0.11258	0.18171		248.5	-1.77789	-1.38204	-1.53264	-1.15839	-1.28168
	248	-1.22891	-2.40571	-2.37886	-2.2752	-2.29589	-2.47604	-2.33501	-2.51436	-2.22413	-2.2438	-2.11974	-2.01044	-2.29112	-2.26314	-2.37313	-2.201	-2.08779	-2.39521	-2.20883	-2.1868		248	-2.26865	-1.88452	-1.99282	-1.77494	-1.67684	-1.52871	-1.10697	-1.25079	-0.99474	-0.78703	-0.70206	-0.69209	-0.50719	-0.52752	-0.33341	-0.0907	-0.05174	0.01882	0.12622		248	-2.05188	-1.66461	-1.76509	-1.41063	-1.50354
	247.5	-1.1639	-2.60659	-2.56871	-2.46916	-2.51172	-2.66234	-2.48884	-2.68236	-2.41023	-2.40383	-2.30598	-2.20722	-2.47315	-2.42838	-2.52626	-2.3613	-2.23817	-2.57601	-2.36704	-2.34153		247.5	-2.44518	-2.03777	-2.18796	-1.94179	-1.83782	-1.66128	-1.26687	-1.34049	-1.07546	-0.85924	-0.77029	-0.73453	-0.53997	-0.54046	-0.37666	-0.14152	-0.05399	0.00585	0.15876		247.5	-2.23895	-1.86278	-1.91464	-1.57166	-1.63868
	247	-1.16874	-2.84511	-2.81114	-2.71064	-2.77939	-2.89229	-2.71476	-2.91305	-2.64161	-2.61875	-2.54532	-2.45498	-2.70196	-2.65303	-2.72764	-2.57978	-2.44112	-2.8079	-2.58171	-2.54129		247	-2.65787	-2.24812	-2.44539	-2.16005	-2.05574	-1.86326	-1.49067	-1.49118	-1.22307	-0.99581	-0.91189	-0.85232	-0.65728	-0.61431	-0.49553	-0.23765	-0.12347	-0.07189	0.11676		247	-2.47637	-2.1139	-2.11396	-1.78813	-1.83703
	246.5	-1.06071	-2.94106	-2.91899	-2.82206	-2.90515	-2.98135	-2.81185	-3.00453	-2.74904	-2.70069	-2.65439	-2.55265	-2.79565	-2.73675	-2.80102	-2.67424	-2.52057	-2.89754	-2.67292	-2.62159		246.5	-2.74811	-2.35342	-2.57895	-2.25509	-2.1495	-1.93804	-1.61073	-1.55132	-1.26635	-1.01206	-0.93483	-0.85567	-0.66745	-0.57985	-0.50211	-0.23343	-0.1004	-0.05088	0.17503		246.5	-2.58613	-2.24135	-2.19338	-1.89195	-1.90346
	246	-1.0392	-3.10067	-3.10396	-3.00655	-3.11425	-3.14604	-2.97992	-3.18839	-2.93739	-2.87532	-2.84619	-2.73501	-2.98144	-2.91021	-2.95487	-2.83636	-2.679	-3.07457	-2.84877	-2.78239		246	-2.9035	-2.50745	-2.76413	-2.41394	-2.31931	-2.09762	-1.79611	-1.70488	-1.38105	-1.09615	-1.03539	-0.95377	-0.75118	-0.64559	-0.56698	-0.30805	-0.16705	-0.09247	0.1442		246	-2.75107	-2.41635	-2.33319	-2.07007	-2.04363
	245.5	-0.934368	-3.16602	-3.18978	-3.10162	-3.20321	-3.20234	-3.05074	-3.26225	-3.02733	-2.94402	-2.92622	-2.81987	-3.07604	-2.98953	-3.02753	-2.91026	-2.74239	-3.16078	-2.92906	-2.84291		245.5	-2.9528	-2.55598	-2.85252	-2.47629	-2.3934	-2.14662	-1.87997	-1.77498	-1.41444	-1.09708	-1.05095	-0.966488	-0.770798	-0.640508	-0.532498	-0.302938	-0.155028	-0.052278	0.189122		245.5	-2.83262	-2.50415	-2.39464	-2.15465	-2.09525
	245	-0.842921	-3.25077	-3.27957	-3.19558	-3.29168	-3.25707	-3.13046	-3.34134	-3.12364	-3.01845	-3.01712	-2.91785	-3.18812	-3.07741	-3.10117	-2.98719	-2.82124	-3.24015	-3.01979	-2.90727		245	-3.00987	-2.62044	-2.95123	-2.53716	-2.47202	-2.21365	-1.98471	-1.85844	-1.47226	-1.14368	-1.08759	-1.01474	-0.803501	-0.647981	-0.505471	-0.310211	-0.196991	-0.036561	0.195289		245	-2.92938	-2.58906	-2.46247	-2.23931	-2.15108
	244.5	-0.810725	-3.34621	-3.3762	-3.31018	-3.40873	-3.34221	-3.23272	-3.45169	-3.23772	-3.10929	-3.13609	-3.03558	-3.30926	-3.1986	-3.2119	-3.10203	-2.9279	-3.3416	-3.13176	-2.99867		244.5	-3.09674	-2.72362	-3.06804	-2.63978	-2.57763	-2.31839	-2.12304	-1.99289	-1.56883	-1.23732	-1.18254	-1.11122	-0.904365	-0.716775	-0.560435	-0.380255	-0.298245	-0.074105	0.135175		244.5	-3.07113	-2.72072	-2.55837	-2.35528	-2.25658
	244	-0.771881	-3.43296	-3.46297	-3.42254	-3.50547	-3.4345	-3.32951	-3.56672	-3.35677	-3.20053	-3.24144	-3.14052	-3.41149	-3.30624	-3.31202	-3.21386	-3.02995	-3.44284	-3.24597	-3.09496		244	-3.18847	-2.82299	-3.17293	-2.7364	-2.67743	-2.42314	-2.24748	-2.12575	-1.67009	-1.33149	-1.27674	-1.2128	-1.01166	-0.803021	-0.623061	-0.449901	-0.404531	-0.111541	0.040929		244	-3.18933	-2.83917	-2.6521	-2.46637	-2.35669
	243.5	-0.839114	-3.6198	-3.64581	-3.62477	-3.68261	-3.61456	-3.50941	-3.761	-3.56301	-3.39422	-3.43105	-3.35707	-3.59302	-3.50312	-3.50866	-3.40722	-3.22172	-3.64199	-3.44441	-3.27638		243.5	-3.36665	-3.00832	-3.36271	-2.9073	-2.86705	-2.60188	-2.44064	-2.34207	-1.86433	-1.5308	-1.46184	-1.42421	-1.23142	-0.991754	-0.779594	-0.627434	-0.611154	-0.261554	-0.155184		243.5	-3.40384	-3.04511	-2.83321	-2.66529	-2.56332
	243	-0.910103	-3.81838	-3.82198	-3.82679	-3.84896	-3.78895	-3.68515	-3.95102	-3.7577	-3.59388	-3.61079	-3.57981	-3.77508	-3.69593	-3.69154	-3.6041	-3.42476	-3.84657	-3.63654	-3.45914		243	-3.54081	-3.18305	-3.54121	-3.0737	-3.05714	-2.7657	-2.62343	-2.56109	-2.0407	-1.74387	-1.65122	-1.62588	-1.45521	-1.19154	-0.934643	-0.826753	-0.836623	-0.418593	-0.366903		243	-3.62428	-3.24837	-3.01698	-2.85315	-2.74367
	242.5	-0.845296	-3.85755	-3.82766	-3.85649	-3.8353	-3.80118	-3.70138	-3.97006	-3.7737	-3.61865	-3.63136	-3.63724	-3.76363	-3.71404	-3.69072	-3.63417	-3.45703	-3.85337	-3.66268	-3.47362		242.5	-3.55762	-3.22033	-3.57752	-3.07766	-3.09411	-2.78175	-2.64513	-2.61731	-2.07218	-1.80171	-1.68787	-1.68754	-1.5335	-1.23738	-0.961056	-0.873286	-0.918036	-0.428816	-0.427406		242.5	-3.67491	-3.2869	-3.05045	-2.87777	-2.77307
	242	-0.919471	-4.01334	-3.95665	-4.02516	-3.94571	-3.94396	-3.84714	-4.12246	-3.92379	-3.77905	-3.77025	-3.82283	-3.8787	-3.85933	-3.82517	-3.79353	-3.62729	-3.98702	-3.81303	-3.62191		242	-3.71402	-3.39214	-3.71873	-3.20965	-3.24573	-2.93343	-2.79299	-2.81281	-2.24454	-1.98419	-1.84908	-1.88402	-1.74347	-1.4208	-1.13286	-1.05748	-1.12872	-0.583031	-0.627371		242	-3.83778	-3.44927	-3.20033	-3.03748	-2.9226
	241.5	-0.891782	-4.05584	-3.95957	-4.07552	-3.93323	-3.97513	-3.86861	-4.14521	-3.94901	-3.82164	-3.79938	-3.8865	-3.88258	-3.86372	-3.83735	-3.83805	-3.68718	-3.99947	-3.83428	-3.65325		241.5	-3.76536	-3.4392	-3.72938	-3.23345	-3.27934	-2.96625	-2.82173	-2.88178	-2.29885	-2.0503	-1.89354	-1.95336	-1.83765	-1.50021	-1.1863	-1.13827	-1.22782	-0.627832	-0.707382		241.5	-3.87729	-3.49089	-3.23703	-3.07561	-2.95215
	241	-0.896114	-4.11902	-3.98737	-4.13707	-3.94574	-4.01739	-3.90083	-4.17848	-3.98309	-3.88321	-3.84438	-3.96345	-3.89999	-3.87869	-3.86029	-3.89382	-3.75989	-4.0299	-3.86659	-3.68948		241	-3.82479	-3.48794	-3.74552	-3.27451	-3.32046	-3.01392	-2.86663	-2.95128	-2.37433	-2.14892	-1.96667	-2.04849	-1.95723	-1.61423	-1.25516	-1.24433	-1.35249	-0.706894	-0.811524		241	-3.93303	-3.54428	-3.29121	-3.11204	-3.00518
	240.5	-0.897905	-4.15743	-3.98362	-4.17436	-3.92638	-4.0187	-3.90313	-4.17342	-3.98829	-3.89949	-3.86036	-3.9923	-3.89438	-3.86289	-3.85694	-3.93027	-3.80251	-4.0233	-3.86484	-3.7012		240.5	-3.84561	-3.50436	-3.72799	-3.29568	-3.31588	-3.02649	-2.87697	-2.97379	-2.42101	-2.23374	-2.01399	-2.11364	-2.0419	-1.68649	-1.30926	-1.33596	-1.45858	-0.786565	-0.89813		240.5	-3.96091	-3.56754	-3.32031	-3.11409	-3.0289
	240	-0.959053	-4.2269	-4.02932	-4.24338	-3.96395	-4.06439	-3.94785	-4.20064	-4.03628	-3.94686	-3.91494	-4.05508	-3.93467	-3.87176	-3.88583	-4.0114	-3.87778	-4.0492	-3.90447	-3.76506		240	-3.89792	-3.5665	-3.73633	-3.35687	-3.3531	-3.09497	-2.9278	-3.03342	-2.49491	-2.34866	-2.09978	-2.22651	-2.14766	-1.8054	-1.41762	-1.46188	-1.60593	-0.915273	-1.02607		240	-4.00019	-3.61914	-3.36472	-3.1493	-3.0815
	239.5	-0.877913	-4.11346	-3.90055	-4.13222	-3.83207	-3.93522	-3.82051	-4.05174	-3.90578	-3.81326	-3.79459	-3.93619	-3.80356	-3.71303	-3.76064	-3.91745	-3.76697	-3.91266	-3.76806	-3.64363		239.5	-3.78382	-3.45935	-3.58334	-3.27097	-3.22767	-3.00209	-2.81596	-2.92905	-2.43148	-2.29262	-2.03959	-2.18181	-2.10214	-1.78637	-1.39645	-1.43251	-1.58311	-0.893223	-0.994873		239.5	-3.8696	-3.51319	-3.25223	-3.03588	-2.99732
	239	-0.950039	-4.13931	-3.91835	-4.14756	-3.84226	-3.93883	-3.8262	-4.044	-3.91831	-3.81623	-3.81162	-3.95659	-3.81969	-3.67593	-3.75803	-3.95671	-3.79159	-3.92713	-3.77319	-3.65965		239	-3.79513	-3.47845	-3.5714	-3.31488	-3.24462	-3.03712	-2.84138	-2.95158	-2.50016	-2.37639	-2.11267	-2.27698	-2.17861	-1.90162	-1.50294	-1.55063	-1.69677	-1.02469	-1.12108		239	-3.87475	-3.53081	-3.27552	-3.05677	-3.04157
	238.5	-0.959404	-4.0676	-3.84874	-4.07432	-3.76962	-3.8425	-3.73729	-3.93221	-3.82036	-3.71471	-3.75115	-3.87535	-3.7538	-3.55932	-3.66078	-3.90179	-3.71791	-3.84412	-3.69251	-3.57331		238.5	-3.69574	-3.40899	-3.47532	-3.26624	-3.18681	-2.97292	-2.77972	-2.89457	-2.47832	-2.38132	-2.10712	-2.29184	-2.17337	-1.93912	-1.52445	-1.59407	-1.71487	-1.09368	-1.15601		238.5	-3.78871	-3.44809	-3.21073	-2.99513	-2.99979
	238	-1.10449	-4.10057	-3.89646	-4.09997	-3.81738	-3.86294	-3.77139	-3.93713	-3.84909	-3.72174	-3.79629	-3.891	-3.80201	-3.5745	-3.67515	-3.96882	-3.75424	-3.85838	-3.73011	-3.59905		238	-3.69932	-3.45939	-3.4927	-3.33835	-3.25172	-3.02465	-2.84468	-2.95425	-2.5724	-2.4813	-2.2112	-2.41258	-2.26777	-2.08647	-1.67162	-1.73892	-1.85293	-1.27385	-1.3194		238	-3.80632	-3.47068	-3.25892	-3.04782	-3.05611
	237.5	-1.23639	-4.0896	-3.90432	-4.10415	-3.84063	-3.85898	-3.77705	-3.90876	-3.84979	-3.6901	-3.8161	-3.87089	-3.81108	-3.56273	-3.67354	-3.99405	-3.74442	-3.83711	-3.7364	-3.58543		237.5	-3.68033	-3.48212	-3.48207	-3.37588	-3.29034	-3.05976	-2.88835	-2.98132	-2.65954	-2.53645	-2.2758	-2.50873	-2.32193	-2.20694	-1.80066	-1.83879	-1.94259	-1.42858	-1.45352		237.5	-3.78156	-3.45348	-3.2836	-3.08057	-3.09874
	237	-1.25481	-3.96127	-3.79466	-3.99094	-3.7623	-3.74565	-3.67258	-3.76999	-3.74227	-3.56268	-3.72409	-3.74433	-3.71606	-3.44495	-3.56472	-3.902	-3.62314	-3.72146	-3.64222	-3.46194		237	-3.56423	-3.37683	-3.36602	-3.30361	-3.21502	-2.98695	-2.82366	-2.90969	-2.65848	-2.47615	-2.24064	-2.50094	-2.27883	-2.22505	-1.81031	-1.83852	-1.92507	-1.4818	-1.49973		237	-3.64531	-3.34084	-3.20571	-3.01442	-3.02248
	236.5	-1.40572	-3.94085	-3.78602	-3.97701	-3.78794	-3.74332	-3.682	-3.74857	-3.74064	-3.55367	-3.74248	-3.71537	-3.71893	-3.43478	-3.55805	-3.90592	-3.6074	-3.7196	-3.65962	-3.44001		236.5	-3.55307	-3.37483	-3.37547	-3.34344	-3.2531	-3.0235	-2.88224	-2.94597	-2.76687	-2.53638	-2.32281	-2.59178	-2.36499	-2.35426	-1.91644	-1.94156	-2.01727	-1.65478	-1.66896		236.5	-3.63035	-3.3354	-3.2546	-3.06562	-3.06225
	236	-1.50171	-3.84645	-3.7162	-3.91044	-3.75683	-3.68324	-3.63085	-3.67574	-3.67908	-3.48566	-3.68247	-3.62281	-3.66079	-3.37253	-3.50294	-3.83514	-3.51741	-3.65687	-3.61906	-3.35532		236	-3.47135	-3.31215	-3.32399	-3.31782	-3.23738	-2.99716	-2.89636	-2.94364	-2.81658	-2.5428	-2.34837	-2.62981	-2.39337	-2.41918	-1.97685	-1.99123	-2.06481	-1.77008	-1.79463		236	-3.56174	-3.27017	-3.23061	-3.06179	-3.03689
	235.5	-1.63175	-3.79901	-3.6849	-3.89211	-3.76541	-3.67541	-3.62783	-3.64073	-3.6632	-3.46351	-3.66822	-3.57744	-3.64966	-3.35784	-3.50159	-3.80683	-3.4702	-3.63447	-3.61547	-3.32346		235.5	-3.43355	-3.29319	-3.32148	-3.32623	-3.25391	-3.02885	-2.93067	-2.99227	-2.88449	-2.57828	-2.40403	-2.70262	-2.45766	-2.51035	-2.08117	-2.07318	-2.14701	-1.9132	-1.95405		235.5	-3.52191	-3.24167	-3.24047	-3.09352	-3.04733
	235	-1.76167	-3.76719	-3.66207	-3.891	-3.78437	-3.67896	-3.63306	-3.62605	-3.65981	-3.46722	-3.67191	-3.56626	-3.63881	-3.36068	-3.51983	-3.783	-3.44239	-3.63108	-3.62899	-3.31451		235	-3.41666	-3.29876	-3.33067	-3.34387	-3.28475	-3.08455	-2.98753	-3.05736	-2.96585	-2.62339	-2.46249	-2.7859	-2.54014	-2.62049	-2.21232	-2.16993	-2.25145	-2.06062	-2.11813		235	-3.49835	-3.23612	-3.25619	-3.14688	-3.05935
	234.5	-1.66713	-3.51572	-3.40827	-3.66624	-3.57318	-3.46448	-3.40767	-3.40163	-3.42569	-3.26298	-3.45061	-3.33751	-3.40121	-3.1434	-3.31283	-3.52513	-3.19141	-3.41258	-3.42054	-3.07397		234.5	-3.18295	-3.07177	-3.13049	-3.13877	-3.0849	-2.9122	-2.82588	-2.89666	-2.8264	-2.46261	-2.3037	-2.64601	-2.4032	-2.50108	-2.12279	-2.06014	-2.12972	-1.98871	-2.05916		234.5	-3.26992	-3.01885	-3.05629	-2.98222	-2.85718
	234	-1.65668	-3.33436	-3.22902	-3.51571	-3.42618	-3.32719	-3.2422	-3.25059	-3.26651	-3.1419	-3.30426	-3.18496	-3.24724	-2.99932	-3.17578	-3.33467	-3.02254	-3.27371	-3.2967	-2.91637		234	-3.00263	-2.90536	-2.98721	-2.98379	-2.95086	-2.80338	-2.72267	-2.80794	-2.72099	-2.36488	-2.21098	-2.5626	-2.33248	-2.43073	-2.08131	-2.01783	-2.09225	-1.96546	-2.05512		234	-3.10615	-2.85671	-2.90604	-2.86885	-2.71555
	233.5	-1.66065	-3.17265	-3.07922	-3.38654	-3.29584	-3.2068	-3.09574	-3.11534	-3.12255	-3.02962	-3.17017	-3.03694	-3.10863	-2.88419	-3.0704	-3.16864	-2.88656	-3.14181	-3.18237	-2.7713		233.5	-2.83405	-2.75061	-2.85984	-2.82852	-2.82019	-2.7049	-2.61299	-2.72052	-2.61364	-2.27338	-2.11595	-2.48819	-2.26875	-2.36694	-2.04416	-1.97338	-2.06657	-1.94155	-2.04052		233.5	-2.94917	-2.69579	-2.76216	-2.76181	-2.59617
	233	-1.59188	-2.96284	-2.87229	-3.18814	-3.1006	-3.03356	-2.88886	-2.92915	-2.93486	-2.86221	-2.97453	-2.84308	-2.91293	-2.71755	-2.90338	-2.94811	-2.69421	-2.94232	-3.00507	-2.5791		233	-2.62564	-2.52087	-2.67113	-2.6101	-2.60733	-2.53872	-2.4476	-2.55277	-2.43275	-2.10794	-1.94588	-2.35699	-2.12322	-2.21515	-1.93821	-1.86198	-1.97777	-1.84136	-1.95238		233	-2.72028	-2.47977	-2.54553	-2.57336	-2.41799
	232.5	-1.53312	-2.76943	-2.68763	-3.01363	-2.92573	-2.86446	-2.70105	-2.76708	-2.76986	-2.7186	-2.80613	-2.67676	-2.7386	-2.57046	-2.76296	-2.74749	-2.5217	-2.77151	-2.84517	-2.40659		232.5	-2.44242	-2.30177	-2.48826	-2.40337	-2.39707	-2.3843	-2.27948	-2.3801	-2.25887	-1.95631	-1.79105	-2.23048	-1.99516	-2.07699	-1.83202	-1.75302	-1.89149	-1.75432	-1.8754		232.5	-2.50074	-2.27281	-2.34299	-2.39427	-2.25075
	232	-1.55636	-2.66404	-2.59314	-2.92259	-2.83369	-2.78248	-2.58263	-2.67989	-2.69112	-2.65225	-2.70533	-2.58552	-2.65994	-2.50162	-2.71233	-2.62721	-2.44571	-2.68759	-2.7705	-2.31678		232	-2.30706	-2.16519	-2.38713	-2.26678	-2.2594	-2.31666	-2.19035	-2.29132	-2.14772	-1.90659	-1.72151	-2.18557	-1.94781	-2.00921	-1.80444	-1.73651	-1.91398	-1.7477	-1.85867		232	-2.36931	-2.15992	-2.20482	-2.28719	-2.16107
	231.5	-1.64359	-2.62264	-2.56265	-2.89553	-2.80563	-2.76448	-2.5282	-2.65668	-2.67637	-2.6499	-2.66852	-2.55827	-2.64527	-2.49677	-2.72568	-2.57092	-2.4337	-2.66767	-2.75982	-2.29095		231.5	-2.2357	-2.0926	-2.34998	-2.19418	-2.18572	-2.31301	-2.16521	-2.26652	-2.10056	-1.92086	-1.71596	-2.20464	-1.96444	-2.00543	-1.84085	-1.78399	-2.00047	-1.80507	-1.90593		231.5	-2.30186	-2.11102	-2.13064	-2.24411	-2.13537
	231	-1.73215	-2.58257	-2.53349	-2.8698	-2.7789	-2.74782	-2.47511	-2.63481	-2.66296	-2.64888	-2.63304	-2.53235	-2.63193	-2.49325	-2.74037	-2.51596	-2.42303	-2.64907	-2.75047	-2.26645		231	-2.16567	-2.02134	-2.31417	-2.12291	-2.11338	-2.31069	-2.14139	-2.24305	-2.05473	-1.93645	-1.71174	-2.22504	-1.9824	-2.00297	-1.87859	-1.83279	-2.08829	-1.86377	-1.95452		231	-2.23575	-2.06345	-2.05779	-2.20235	-2.11101
	230.5	-1.72304	-2.44483	-2.40666	-2.7464	-2.65451	-2.63348	-2.32434	-2.51527	-2.55187	-2.55019	-2.49989	-2.40876	-2.52092	-2.39206	-2.65739	-2.36333	-2.31468	-2.5328	-2.64346	-2.14428		230.5	-1.99797	-1.85241	-2.18068	-1.95396	-1.94336	-2.2107	-2.01991	-2.12192	-1.91122	-1.85438	-1.60985	-2.14777	-1.9027	-1.90284	-1.81866	-1.78393	-2.07844	-1.82481	-1.90544		230.5	-2.07197	-1.91821	-1.88727	-2.06293	-1.98898
	230	-1.68505	-2.27821	-2.25095	-2.59413	-2.50123	-2.49027	-2.14469	-2.36684	-2.41191	-2.42261	-2.33786	-2.25628	-2.38103	-2.26199	-2.54552	-2.18182	-2.17746	-2.38765	-2.50756	-1.99324		230	-1.80138	-1.6546	-2.01832	-1.75614	-1.74446	-2.08183	-1.86955	-1.9719	-1.73884	-1.74343	-1.47908	-2.04163	-1.79411	-1.77384	-1.72985	-1.70618	-2.0397	-1.75696	-1.82748		230	-1.87931	-1.74409	-1.68787	-1.89462	-1.83806
[truncated: 14 more columns]

## Sheet: A2-G PhenDC3
			Control																				A2-G(1)	GGGTGGGGGTGATAAACGGGGCATCAGGGACACATTGCTGGGTCGGGTCGT																						A2-G(2)	GGGTGGGGGTGATAAACGGGGCATCAGGGACACATTGCTGGGTCGGGTCGT
		Baseline	10µM DNA, 10mM sodium cacodylate 100mM KCl pH 7.0 + water (as indicated)																					10µM DNA, 10mM sodium cacodylate 100mM KCl pH 7.0 + pyridostatin (as indicated)																						10µM DNA, 10mM sodium cacodylate 100mM KCl pH 7.0 + pyridostatin (as indicated)
	Wavelength (nm)	pH 7.0	0 µL	1 µL	2 µl	3 µL	4 µL	5 µL	6 µL	7 µL	8 µL	9 µL	10 µL	11 µL	12 µL	13 µL	14 µL	15 µL	16 µL	17 µL	18 µL		Wavelength (nm)	0uM	5 uM	10 uM	15uM	20 uM	25uM	30uM	35uM	40uM	45uM	50uM	55uM	60uM	65uM	70uM	75uM	80uM	85uM	90uM			Wavelength (nm)	0uM	5 uM	10 uM	15uM
	320	-0.612617	-0.92522	-0.70774	-0.52674	-0.62882	-0.58349	-0.6606	-0.50039	-0.65344	-0.77052	-0.80643	-0.78294	-0.78505	-0.73908	-0.74064	-0.73532	-0.81246	-0.70866	-0.79731	-0.84754		320	-0.929014	-1.14064	-1.03486	-0.858939	-1.12494	-1.06458	-1.2845	-1.09891	-1.30221	-1.37121	-1.21752	-1.38806	-1.22283	-1.27415	-1.1904	-1.25286	-1.34993	-1.16669	-1.44357			320	-0.93364	-0.97806	-0.85236	-1.006
	319.5	-0.629059	-0.86113	-0.68398	-0.43636	-0.56309	-0.56784	-0.56554	-0.40575	-0.57465	-0.73668	-0.71204	-0.7087	-0.73828	-0.68664	-0.62328	-0.68645	-0.75904	-0.62507	-0.76291	-0.70315		319.5	-0.867408	-1.04635	-0.951798	-0.814922	-1.04588	-1.0353	-1.21084	-1.07994	-1.18167	-1.26933	-1.09943	-1.26209	-1.1559	-1.20473	-1.14656	-1.14286	-1.30986	-1.13114	-1.39189			319.5	-0.85875	-0.90735	-0.79253	-0.9186
	319	-0.688049	-0.91962	-0.75638	-0.43817	-0.57255	-0.56744	-0.62551	-0.50729	-0.63678	-0.75469	-0.71523	-0.71948	-0.76323	-0.65878	-0.6424	-0.64438	-0.71614	-0.67247	-0.75056	-0.70233		319	-0.917044	-1.10286	-1.00833	-0.846921	-1.1116	-1.13756	-1.2096	-1.16818	-1.23886	-1.29715	-1.11071	-1.33075	-1.1995	-1.26387	-1.18289	-1.21836	-1.39532	-1.2519	-1.50345			319	-0.92417	-0.98683	-0.8888	-0.92149
	318.5	-0.756544	-0.80259	-0.65986	-0.35452	-0.56777	-0.50901	-0.52472	-0.4001	-0.59007	-0.66731	-0.54912	-0.64316	-0.66471	-0.55276	-0.55618	-0.64666	-0.72766	-0.68854	-0.65193	-0.64762		318.5	-0.800558	-1.03547	-0.997166	-0.835755	-1.08902	-1.07258	-1.08149	-1.11813	-1.15561	-1.13988	-1.08071	-1.27574	-1.2297	-1.21558	-1.15294	-1.19954	-1.21854	-1.17846	-1.48863			318.5	-0.80675	-0.93466	-0.76985	-0.87549
	318	-0.816107	-0.87063	-0.88446	-0.56099	-0.70305	-0.69149	-0.72662	-0.57977	-0.71994	-0.81167	-0.74042	-0.84848	-0.8574	-0.76922	-0.69636	-0.85226	-0.9124	-0.85282	-0.8039	-0.84043		318	-0.877028	-1.01015	-1.0496	-0.895786	-1.10762	-1.06469	-1.06062	-1.08605	-1.11619	-1.14844	-0.986717	-1.27146	-1.36372	-1.22303	-1.23463	-1.23525	-1.29911	-1.25976	-1.52282			318	-0.87394	-0.89826	-0.75818	-0.87583
	317.5	-0.820347	-0.89724	-0.93825	-0.53248	-0.72766	-0.57611	-0.76625	-0.5199	-0.68595	-0.80706	-0.7623	-0.83363	-0.87575	-0.76211	-0.64244	-0.9412	-0.92499	-0.84066	-0.7544	-0.7644		317.5	-0.893879	-1.02137	-0.975247	-0.85057	-1.03153	-1.03212	-1.04615	-1.12519	-1.06696	-1.1404	-0.93122	-1.28195	-1.33284	-1.25648	-1.19369	-1.34965	-1.2283	-1.24837	-1.46211			317.5	-0.89079	-0.83083	-0.70464	-0.81301
	317	-0.8446	-0.90915	-0.88253	-0.53087	-0.71416	-0.63707	-0.75253	-0.63066	-0.69709	-0.84905	-0.78893	-0.80589	-0.88341	-0.83713	-0.66656	-0.97427	-1.01831	-0.84226	-0.75694	-0.80694		317	-0.906651	-0.963705	-0.953738	-0.920542	-1.02568	-1.12545	-1.0578	-1.08566	-1.07421	-1.03125	-0.962179	-1.27725	-1.24539	-1.25966	-1.1847	-1.33585	-1.2746	-1.25594	-1.39167			317	-0.90906	-0.8048	-0.77829	-0.83506
	316.5	-0.871371	-0.87677	-0.87228	-0.53491	-0.76029	-0.66761	-0.78422	-0.72422	-0.7308	-0.87702	-0.77072	-0.73318	-0.83182	-0.85524	-0.63527	-0.95075	-1.03707	-0.80119	-0.73571	-0.89062		316.5	-0.871994	-0.990734	-0.924479	-0.890918	-0.934749	-1.15256	-1.01693	-1.09677	-1.07442	-1.02587	-0.915658	-1.29639	-1.29931	-1.18241	-1.20136	-1.30213	-1.27669	-1.26222	-1.33879			316.5	-0.88006	-0.81027	-0.76756	-0.80455
	316	-1.00701	-0.84722	-0.9375	-0.55158	-0.72511	-0.68189	-0.78857	-0.76057	-0.7215	-0.84023	-0.78461	-0.70583	-0.90844	-0.8829	-0.62944	-0.94337	-1.07317	-0.88106	-0.79935	-0.86564		316	-0.849573	-1.03839	-0.975948	-0.961326	-0.942664	-1.15677	-1.05374	-1.10365	-1.09355	-0.986778	-0.874896	-1.29554	-1.38345	-1.1934	-1.2167	-1.32148	-1.25009	-1.305	-1.32604			316	-0.84337	-0.80923	-0.76968	-0.81687
	315.5	-0.969314	-0.93567	-0.93815	-0.58667	-0.79233	-0.64791	-0.76433	-0.76127	-0.69495	-0.90654	-0.81135	-0.73222	-0.97117	-0.89038	-0.72356	-1.00703	-1.02567	-0.90647	-0.8335	-0.90989		315.5	-0.943872	-1.05879	-1.0249	-1.00003	-1.04435	-1.22612	-1.11848	-1.17183	-1.06602	-1.0319	-1.01723	-1.31106	-1.39262	-1.22088	-1.24232	-1.3763	-1.37447	-1.3561	-1.37073			315.5	-0.93692	-0.81388	-0.77034	-0.87706
	315	-0.985687	-0.86053	-0.79495	-0.46264	-0.64948	-0.63805	-0.69301	-0.71904	-0.55648	-0.86977	-0.72242	-0.60549	-0.88752	-0.74154	-0.64643	-0.92453	-0.93604	-0.83369	-0.78359	-0.83041		315	-0.862719	-0.995737	-0.997207	-0.93208	-1.00456	-1.30852	-1.08437	-1.17582	-0.990703	-1.06028	-1.10012	-1.31826	-1.32634	-1.16245	-1.19608	-1.38526	-1.35724	-1.43087	-1.33417			315	-0.86057	-0.86803	-0.7776	-0.83364
	314.5	-1.09367	-0.85008	-0.72849	-0.36446	-0.57289	-0.58933	-0.55318	-0.68371	-0.48647	-0.76595	-0.62519	-0.51467	-0.73639	-0.69706	-0.59663	-0.76754	-0.86932	-0.71541	-0.67541	-0.76949		314.5	-0.856134	-0.983808	-0.965853	-0.890904	-0.954868	-1.24878	-1.03714	-1.11237	-0.966839	-0.992733	-1.09436	-1.22837	-1.24967	-1.10818	-1.20943	-1.34876	-1.40985	-1.36466	-1.34153			314.5	-0.84734	-0.83444	-0.80584	-0.74377
	314	-1.08394	-0.84158	-0.76661	-0.39979	-0.63783	-0.69524	-0.61769	-0.76195	-0.50076	-0.83694	-0.65754	-0.60437	-0.75867	-0.70471	-0.64691	-0.81439	-0.84163	-0.72058	-0.72563	-0.87682		314	-0.846651	-0.998977	-1.03367	-0.945846	-0.947064	-1.19322	-1.02756	-1.13135	-1.02345	-0.978008	-1.1526	-1.24127	-1.30441	-1.07103	-1.3021	-1.39944	-1.42368	-1.39393	-1.35477			314	-0.85448	-0.85759	-0.83037	-0.83028
	313.5	-1.11285	-0.83196	-0.78069	-0.4374	-0.59225	-0.65142	-0.53462	-0.6558	-0.54418	-0.79993	-0.64056	-0.56079	-0.78654	-0.677	-0.69602	-0.68952	-0.75726	-0.66881	-0.711	-0.78519		313.5	-0.838667	-1.04586	-1.06237	-0.959322	-0.970433	-1.12483	-1.00688	-1.17168	-1.0475	-0.968706	-1.18574	-1.26917	-1.34607	-1.09342	-1.32855	-1.42983	-1.39407	-1.44259	-1.42261			313.5	-0.83518	-0.88781	-0.80604	-0.86388
	313	-1.04516	-0.84657	-0.7459	-0.45817	-0.54216	-0.66139	-0.52442	-0.65336	-0.52412	-0.80337	-0.64357	-0.62483	-0.73911	-0.66575	-0.69498	-0.72835	-0.70526	-0.73185	-0.72221	-0.70058		313	-0.850867	-0.964349	-0.985053	-1.01832	-0.895444	-1.07097	-1.01919	-1.16685	-1.00064	-1.02056	-1.17712	-1.27447	-1.30094	-1.15019	-1.22935	-1.40952	-1.42206	-1.3964	-1.43635			313	-0.84759	-0.88753	-0.82402	-0.92563
	312.5	-0.95705	-0.88599	-0.80167	-0.50903	-0.59843	-0.72676	-0.59656	-0.70288	-0.68775	-0.90948	-0.7461	-0.75179	-0.73946	-0.65936	-0.74015	-0.74697	-0.8134	-0.75832	-0.78052	-0.83164		312.5	-0.8829	-1.00665	-1.01623	-1.05018	-0.938502	-1.07061	-1.0401	-1.26827	-1.02746	-1.11312	-1.22937	-1.32177	-1.25663	-1.19613	-1.26779	-1.49841	-1.51537	-1.44903	-1.49611			312.5	-0.88618	-0.90572	-0.88556	-0.96455
	312	-1.02756	-0.92293	-0.87454	-0.63429	-0.67152	-0.88129	-0.81078	-0.83178	-0.80463	-1.02679	-0.87993	-0.84863	-0.87996	-0.7664	-0.91121	-0.87702	-0.95065	-0.81086	-0.84904	-0.89666		312	-0.914054	-0.997856	-0.961571	-1.1084	-0.921027	-1.00761	-1.05054	-1.17827	-1.0651	-1.06999	-1.16055	-1.26485	-1.18444	-1.1382	-1.22477	-1.40498	-1.46337	-1.5159	-1.4542			312	-0.90992	-0.91191	-0.92992	-0.9782
	311.5	-0.96669	-0.94885	-0.8795	-0.61454	-0.68718	-0.86346	-0.81392	-0.85309	-0.78322	-1.01662	-0.90088	-0.90659	-0.84422	-0.76453	-0.86883	-0.87781	-0.98453	-0.85245	-0.86407	-0.89228		311.5	-0.940978	-1.09585	-1.05924	-1.17583	-1.03153	-1.09613	-1.18574	-1.24469	-1.09946	-1.16447	-1.21596	-1.41211	-1.2603	-1.21981	-1.23997	-1.49829	-1.4593	-1.44301	-1.48469			311.5	-0.94665	-0.93729	-0.92028	-0.98241
	311	-0.85045	-0.93348	-0.8542	-0.6189	-0.68298	-0.82865	-0.84591	-0.86722	-0.83464	-1.08807	-0.94649	-0.97555	-0.9125	-0.8334	-0.91842	-0.90346	-1.00971	-0.88731	-0.9358	-0.91351		311	-0.925455	-1.10016	-1.10055	-1.19316	-1.10313	-1.0468	-1.16754	-1.18885	-1.11261	-1.17789	-1.2815	-1.41011	-1.24565	-1.25381	-1.17613	-1.45777	-1.36997	-1.41459	-1.44749			311	-0.92043	-0.93046	-0.87287	-0.99223
	310.5	-0.905471	-0.85528	-0.81263	-0.52516	-0.55753	-0.7867	-0.83012	-0.79607	-0.73291	-1.04362	-0.82176	-0.89443	-0.90763	-0.69864	-0.83118	-0.85689	-0.88455	-0.92201	-0.88794	-0.86827		310.5	-0.851527	-1.0898	-1.04775	-1.16096	-1.08595	-1.03425	-1.17479	-1.17614	-1.0145	-1.15134	-1.22344	-1.27199	-1.31146	-1.25251	-1.14402	-1.40121	-1.38374	-1.43966	-1.31853			310.5	-0.84749	-0.8424	-0.88283	-0.96614
	310	-0.896482	-0.81712	-0.7101	-0.4291	-0.50422	-0.71009	-0.71248	-0.7506	-0.64515	-0.93333	-0.7845	-0.84377	-0.80552	-0.64081	-0.71376	-0.88236	-0.86147	-0.86868	-0.79024	-0.82439		310	-0.81485	-1.04556	-0.949486	-1.11099	-0.972885	-0.951765	-1.16811	-0.95442	-1.00439	-1.10551	-1.06744	-1.14167	-1.22131	-1.17814	-1.05426	-1.31599	-1.28579	-1.41438	-1.23772			310	-0.80857	-0.80836	-0.81951	-0.80529
	309.5	-0.941026	-0.7918	-0.67758	-0.37137	-0.60694	-0.6633	-0.65198	-0.68655	-0.64924	-0.9033	-0.7415	-0.77984	-0.81868	-0.62397	-0.71727	-0.80926	-0.73006	-0.77321	-0.79479	-0.80249		309.5	-0.787674	-0.977295	-0.935491	-1.12407	-1.03144	-0.92358	-1.16289	-0.980027	-0.988696	-1.0613	-1.0539	-1.09022	-1.2214	-1.18421	-1.0333	-1.3127	-1.19139	-1.37985	-1.1961			309.5	-0.79065	-0.78976	-0.73508	-0.75762
	309	-0.827335	-0.7623	-0.56842	-0.31287	-0.54495	-0.57137	-0.55187	-0.64475	-0.53644	-0.77657	-0.66525	-0.67435	-0.78621	-0.5885	-0.5669	-0.73432	-0.61457	-0.58744	-0.63891	-0.72712		309	-0.76806	-1.02048	-0.960531	-1.17235	-0.966581	-0.907757	-1.15989	-0.940292	-1.08806	-1.00936	-1.05622	-1.11003	-1.17872	-1.16003	-1.11015	-1.33069	-1.15573	-1.27529	-1.21388			309	-0.77211	-0.81369	-0.71471	-0.77417
	308.5	-0.892123	-0.6174	-0.44888	-0.17743	-0.3693	-0.41154	-0.33395	-0.46686	-0.39583	-0.61405	-0.45354	-0.46344	-0.6256	-0.49923	-0.42445	-0.56188	-0.45916	-0.48456	-0.51982	-0.64094		308.5	-0.621683	-1.00325	-0.921872	-1.09643	-0.897822	-0.793663	-1.08544	-0.90787	-1.08182	-0.933892	-1.08678	-1.02277	-1.24159	-1.13357	-0.996943	-1.29271	-1.09601	-1.14327	-1.15424			308.5	-0.61712	-0.82338	-0.6097	-0.74779
	308	-0.891248	-0.5859	-0.41349	-0.15829	-0.30193	-0.41543	-0.27919	-0.42797	-0.36933	-0.50737	-0.37455	-0.37743	-0.5378	-0.49296	-0.34208	-0.53751	-0.41851	-0.4652	-0.46299	-0.58374		308	-0.578102	-0.940857	-0.922712	-1.07588	-0.826547	-0.735547	-0.919687	-0.895606	-1.06447	-0.885792	-1.04679	-0.983641	-1.14715	-1.07756	-0.972486	-1.15493	-1.12143	-1.21039	-1.15571			308	-0.58329	-0.77481	-0.6855	-0.69723
	307.5	-0.871289	-0.63079	-0.42628	-0.23026	-0.29838	-0.40056	-0.30193	-0.50269	-0.41876	-0.49585	-0.3786	-0.35727	-0.55408	-0.4706	-0.35183	-0.51338	-0.41427	-0.45443	-0.44929	-0.61898		307.5	-0.62689	-0.871431	-0.833187	-1.01365	-0.811387	-0.724439	-0.92343	-0.91367	-0.989594	-0.832998	-0.977884	-0.986042	-1.1391	-1.0421	-1.01095	-1.2068	-1.09131	-1.27333	-1.21758			307.5	-0.63439	-0.84874	-0.63714	-0.59355
	307	-0.893818	-0.68527	-0.48871	-0.30676	-0.3728	-0.42671	-0.35683	-0.59715	-0.47342	-0.53482	-0.50564	-0.44069	-0.55895	-0.57371	-0.42013	-0.59687	-0.45674	-0.52067	-0.44205	-0.66747		307	-0.694023	-0.857816	-0.857215	-0.935073	-0.803974	-0.765411	-0.865722	-0.988803	-0.990237	-0.838328	-1.11087	-1.06614	-1.08459	-1.02846	-0.935857	-1.17217	-1.18137	-1.24949	-1.31122			307	-0.69742	-0.86391	-0.62874	-0.618
	306.5	-0.772018	-0.66471	-0.47481	-0.29026	-0.31352	-0.39724	-0.35322	-0.4712	-0.41631	-0.47565	-0.43546	-0.3396	-0.43425	-0.46968	-0.37588	-0.49174	-0.46456	-0.43406	-0.41512	-0.56738		306.5	-0.659509	-0.807399	-0.782786	-0.850623	-0.783411	-0.765557	-0.816791	-0.923419	-0.934383	-0.830201	-1.09225	-1.0431	-1.00904	-1.02304	-0.85162	-1.05728	-1.08332	-1.19317	-1.2443			306.5	-0.66511	-0.81729	-0.59835	-0.56793
	306	-0.81572	-0.58614	-0.34824	-0.18719	-0.16633	-0.26452	-0.27915	-0.35741	-0.3088	-0.42973	-0.37039	-0.21115	-0.33448	-0.35598	-0.27023	-0.40754	-0.39476	-0.33732	-0.28612	-0.40865		306	-0.578248	-0.778172	-0.794736	-0.776684	-0.716891	-0.731681	-0.725032	-0.827001	-0.857042	-0.71782	-0.927043	-1.08477	-0.921242	-0.908843	-0.818896	-1.02622	-1.02058	-1.15327	-1.09883			306	-0.58439	-0.78822	-0.57678	-0.44147
	305.5	-0.831336	-0.64586	-0.32145	-0.22187	-0.24325	-0.29813	-0.3582	-0.37854	-0.32262	-0.4237	-0.41807	-0.31294	-0.3303	-0.31949	-0.35061	-0.46629	-0.47165	-0.46681	-0.30366	-0.44331		305.5	-0.649225	-0.770521	-0.765857	-0.731448	-0.798356	-0.77792	-0.760268	-0.85159	-0.779869	-0.720044	-0.896865	-1.08287	-0.909395	-0.971484	-0.734463	-0.993645	-1.03474	-1.21295	-1.12122			305.5	-0.65155	-0.69714	-0.63886	-0.47224
	305	-0.809949	-0.70785	-0.41978	-0.30051	-0.29682	-0.29826	-0.36957	-0.43735	-0.33415	-0.41166	-0.46436	-0.33979	-0.34636	-0.37883	-0.38567	-0.46629	-0.50994	-0.44864	-0.32932	-0.40665		305	-0.702974	-0.790019	-0.781457	-0.822599	-0.825324	-0.802364	-0.796405	-0.831653	-0.754433	-0.638531	-0.809496	-1.01543	-0.83813	-0.912211	-0.800102	-0.994832	-1.07792	-1.22025	-1.14078			305	-0.69672	-0.67584	-0.68489	-0.47856
	304.5	-0.784379	-0.69313	-0.46506	-0.31613	-0.31979	-0.33075	-0.45007	-0.44959	-0.41303	-0.53839	-0.54881	-0.3843	-0.43281	-0.42576	-0.43041	-0.58886	-0.54096	-0.50351	-0.37444	-0.55887		304.5	-0.700025	-0.776498	-0.717528	-0.701077	-0.812007	-0.820303	-0.830129	-0.737586	-0.705	-0.681622	-0.669677	-0.903385	-0.752029	-0.873113	-0.707779	-0.906341	-1.0474	-1.12716	-1.04191			304.5	-0.69683	-0.56835	-0.64286	-0.53454
	304	-0.830891	-0.55653	-0.3613	-0.07981	-0.22179	-0.15463	-0.24789	-0.21316	-0.28482	-0.40863	-0.44715	-0.19438	-0.27635	-0.29406	-0.29954	-0.4443	-0.44321	-0.2891	-0.25167	-0.45726		304	-0.553558	-0.685993	-0.698158	-0.587256	-0.739442	-0.740635	-0.744271	-0.632362	-0.706018	-0.676347	-0.508759	-0.701388	-0.641849	-0.752149	-0.60197	-0.740386	-0.934913	-0.867334	-0.919682			304	-0.55601	-0.4266	-0.54528	-0.35523
	303.5	-0.808393	-0.49082	-0.29926	-0.07962	-0.20547	-0.11242	-0.2204	-0.24945	-0.29734	-0.40311	-0.41328	-0.14798	-0.26905	-0.27548	-0.2907	-0.45835	-0.3674	-0.24683	-0.25832	-0.47113		303.5	-0.493748	-0.642295	-0.663018	-0.479635	-0.69787	-0.625355	-0.645849	-0.462095	-0.584474	-0.581193	-0.345432	-0.577191	-0.517278	-0.545567	-0.537067	-0.644323	-0.791512	-0.743337	-0.818265			303.5	-0.48511	-0.40511	-0.48199	-0.28272
	303	-0.726962	-0.47224	-0.27785	-0.10136	-0.26956	-0.09308	-0.26571	-0.29956	-0.22804	-0.46846	-0.49185	-0.24405	-0.35265	-0.36132	-0.338	-0.48105	-0.34175	-0.33925	-0.3794	-0.58657		303	-0.481027	-0.635898	-0.660025	-0.46882	-0.69909	-0.610917	-0.597696	-0.48522	-0.562836	-0.546785	-0.401819	-0.485699	-0.481596	-0.474273	-0.474897	-0.56161	-0.875681	-0.717669	-0.780588			303	-0.47227	-0.34995	-0.46165	-0.35973
	302.5	-0.741669	-0.55673	-0.40966	-0.23869	-0.37005	-0.26874	-0.39142	-0.38524	-0.35639	-0.6276	-0.56854	-0.4045	-0.40771	-0.45187	-0.48994	-0.56448	-0.5241	-0.3972	-0.48768	-0.67359		302.5	-0.563729	-0.552713	-0.587655	-0.388561	-0.676907	-0.602253	-0.555446	-0.434198	-0.563479	-0.521877	-0.474634	-0.330695	-0.339576	-0.430085	-0.403248	-0.407459	-0.767436	-0.62686	-0.80548			302.5	-0.55607	-0.2316	-0.37185	-0.35043
	302	-0.713728	-0.49007	-0.41245	-0.24948	-0.36381	-0.25518	-0.42336	-0.35641	-0.32064	-0.62029	-0.5778	-0.39994	-0.37393	-0.52041	-0.47516	-0.60668	-0.50026	-0.35949	-0.44498	-0.67447		302	-0.487779	-0.567943	-0.489196	-0.278541	-0.53591	-0.468305	-0.414084	-0.304653	-0.501928	-0.463714	-0.341647	-0.229485	-0.189243	-0.327181	-0.282804	-0.279483	-0.682332	-0.490074	-0.64467			302	-0.48365	-0.18503	-0.21342	-0.24599
	301.5	-0.629699	-0.42263	-0.33408	-0.15339	-0.31302	-0.24472	-0.34343	-0.36888	-0.26005	-0.64766	-0.55213	-0.41873	-0.42852	-0.48359	-0.4534	-0.5731	-0.45314	-0.3425	-0.44533	-0.61824		301.5	-0.427421	-0.453954	-0.415489	-0.165905	-0.374146	-0.321612	-0.173991	-0.236254	-0.378417	-0.305869	-0.289418	-0.16105	-0.0850287	-0.15917	-0.197624	-0.123085	-0.525178	-0.329037	-0.495153			301.5	-0.4301	-0.10427	-0.09545	-0.12804
	301	-0.670925	-0.50877	-0.47885	-0.30033	-0.42798	-0.45343	-0.46132	-0.53807	-0.34356	-0.68564	-0.63801	-0.56234	-0.50061	-0.64624	-0.58579	-0.60908	-0.60508	-0.44881	-0.55103	-0.64848		301	-0.503738	-0.401212	-0.482428	-0.205171	-0.329393	-0.263124	-0.0626383	-0.224126	-0.32037	-0.24875	-0.251975	-0.0736899	-0.0668721	-0.0791852	-0.179322	-0.0907893	-0.445559	-0.347835	-0.379127			301	-0.49695	-0.1678	-0.11316	-0.14496
	300.5	-0.649748	-0.51559	-0.46648	-0.30371	-0.41148	-0.48759	-0.48452	-0.5118	-0.35747	-0.63139	-0.64444	-0.61571	-0.49253	-0.63905	-0.55837	-0.62467	-0.61836	-0.4905	-0.55402	-0.58668		300.5	-0.508385	-0.415258	-0.404686	-0.248171	-0.231332	-0.158947	-0.0130986	-0.262676	-0.284487	-0.147208	-0.251372	-0.0793707	0.020915	-0.0734283	-0.202117	-0.0213273	-0.392004	-0.342858	-0.347196			300.5	-0.5033	-0.19815	-0.10026	-0.22101
	300	-0.705515	-0.55665	-0.66297	-0.43827	-0.5465	-0.64782	-0.63927	-0.61635	-0.57445	-0.75553	-0.71635	-0.727	-0.66282	-0.72608	-0.76369	-0.77475	-0.82234	-0.63555	-0.6986	-0.64044		300	-0.552895	-0.380519	-0.4066	-0.257246	-0.211694	-0.0745595	-0.0171887	-0.282844	-0.255374	-0.0343602	-0.160882	-0.0512445	0.038654	-0.0928815	-0.137004	-0.0146279	-0.267363	-0.23058	-0.340953			300	-0.55575	-0.19619	-0.08889	-0.05176
	299.5	-0.788948	-0.50514	-0.60907	-0.2832	-0.45003	-0.4973	-0.50745	-0.52024	-0.49293	-0.63352	-0.58892	-0.64144	-0.54153	-0.61361	-0.72573	-0.69945	-0.69538	-0.54795	-0.55066	-0.53715		299.5	-0.501845	-0.31432	-0.417471	-0.165019	-0.114497	-0.0264974	0.0753295	-0.2253	-0.188392	0.0331244	0.0300394	0.0166067	0.0492083	-0.034661	0.00300168	0.0418959	-0.0454914	-0.109546	-0.175894			299.5	-0.50731	-0.17139	-0.06253	-0.05148
	299	-0.828004	-0.3705	-0.43347	-0.13291	-0.31219	-0.35444	-0.33471	-0.35509	-0.21853	-0.51036	-0.44177	-0.39686	-0.42601	-0.50455	-0.51235	-0.50571	-0.46477	-0.44863	-0.39538	-0.39089		299	-0.373065	-0.345924	-0.35489	-0.115301	-0.0522913	0.0966784	0.10736	-0.219804	-0.0994169	0.110509	0.131946	0.0991494	0.171904	0.101286	0.150445	0.0914247	0.0298305	-0.0260891	-0.076239			299	-0.37082	-0.18205	-0.09955	-0.04122
	298.5	-0.867761	-0.31087	-0.42899	-0.12076	-0.28523	-0.29347	-0.31325	-0.24871	-0.261	-0.46932	-0.4201	-0.34972	-0.41863	-0.40886	-0.51819	-0.46484	-0.5439	-0.482	-0.36412	-0.4039		298.5	-0.315865	-0.273795	-0.395961	-0.107662	-0.115834	0.0396762	0.0729717	-0.215213	-0.0224314	0.167114	0.231973	0.0722036	0.215703	0.168196	0.161718	0.151306	0.141095	-0.0243292	-0.0322906			298.5	-0.3075	-0.16382	-0.09622	-0.06529
	298	-0.920747	-0.19395	-0.29551	0.01405	-0.17297	-0.17163	-0.18446	-0.08415	-0.12565	-0.35191	-0.27847	-0.14369	-0.18945	-0.22819	-0.39892	-0.34718	-0.3273	-0.3563	-0.20237	-0.24291		298	-0.187129	-0.208384	-0.304454	-0.0861567	-0.0602848	0.102721	0.0767107	-0.111886	0.0945925	0.294535	0.303929	0.156511	0.309597	0.214921	0.347113	0.223695	0.251974	0.0865578	0.0347561			298	-0.18332	-0.14369	-0.12004	-0.0659
	297.5	-0.941005	-0.15921	-0.2894	0.01566	-0.15702	-0.1021	-0.17649	-0.08348	-0.11857	-0.33105	-0.21652	-0.12093	-0.21588	-0.25721	-0.37262	-0.36278	-0.29837	-0.38811	-0.16884	-0.22513		297.5	-0.156804	-0.305391	-0.332838	-0.0924721	-0.116461	0.00607763	0.0447628	-0.0755848	0.129642	0.260738	0.262267	0.13411	0.448403	0.29734	0.372218	0.272064	0.29245	0.0756308	0.0482305			297.5	-0.15017	-0.15544	-0.05411	-0.01786
	297	-0.924248	-0.09904	-0.18858	0.1136	-0.03027	-0.06651	-0.06928	0.00767	-0.037	-0.3099	-0.20449	-0.0638	-0.1515	-0.14408	-0.27782	-0.26591	-0.19068	-0.31622	-0.09928	-0.15926		297	-0.107445	-0.217494	-0.276353	-0.0147851	-0.0338763	0.0154282	0.130405	0.0798446	0.203659	0.40718	0.413459	0.336071	0.538234	0.386416	0.487338	0.382412	0.365834	0.220101	0.254278			297	-0.10326	-0.07903	0.04724	-0.02262
	296.5	-0.879501	0.03744	-0.00572	0.25694	0.17029	0.03338	0.12858	0.16222	0.09491	-0.16874	-0.03466	0.10765	0.02608	-0.00766	-0.10335	-0.08303	-0.03775	-0.12874	0.09086	-0.00763		296.5	0.0425391	-0.200801	-0.233355	-0.00879456	0.0405962	0.12298	0.225548	0.216143	0.280912	0.414332	0.437989	0.451879	0.711561	0.564494	0.598076	0.544355	0.489961	0.312885	0.306831			296.5	0.04818	0.0302	0.06348	0.02959
	296	-0.925767	0.02956	-0.05489	0.22669	0.09898	-0.00888	0.09096	0.12486	0.01808	-0.16885	-0.07854	0.08327	0.02733	-0.02196	-0.14417	-0.19345	-0.05915	-0.17875	0.04949	-0.06911		296	0.0258767	-0.231703	-0.180792	0.0377914	0.0706626	0.145036	0.169167	0.269254	0.356101	0.531475	0.561554	0.54674	0.776785	0.620617	0.603308	0.608875	0.486461	0.487161	0.465038			296	0.02005	-0.00389	0.09121	0.0946
	295.5	-0.919452	0.06423	-0.01518	0.32537	0.22288	0.11365	0.09901	0.21644	0.02589	-0.13601	-0.05593	0.09426	0.13086	0.02706	-0.07837	-0.14422	-0.0016	-0.06755	0.1368	-0.01617		295.5	0.0668846	-0.100884	-0.132417	0.178129	0.126336	0.222928	0.206429	0.40973	0.354958	0.66831	0.529039	0.688348	0.783906	0.717354	0.744889	0.775388	0.553834	0.595432	0.567053			295.5	0.07018	0.03741	0.13847	0.24342
	295	-0.997279	0.09598	0.06155	0.41806	0.31176	0.16173	0.17455	0.25844	0.1636	-0.03955	0.06153	0.14262	0.17206	0.11121	0.01987	-0.08807	0.08542	0.02593	0.20865	0.0671		295	0.0992647	-0.0364267	-0.0529637	0.266297	0.151793	0.277252	0.271622	0.510228	0.408934	0.683679	0.636005	0.739518	0.818394	0.847026	0.814305	0.885532	0.593665	0.660533	0.710084			295	0.10805	0.10556	0.23646	0.40463
	294.5	-0.942023	0.13643	0.10818	0.50194	0.35717	0.25071	0.2232	0.30193	0.14341	-0.07084	0.10454	0.22472	0.26355	0.12438	0.01156	-0.02856	0.08386	0.09582	0.20631	0.03955		294.5	0.127892	-0.0538464	-0.0471066	0.369537	0.267848	0.338058	0.361618	0.544681	0.517632	0.836058	0.747656	0.865749	0.943132	0.944142	0.922626	0.998454	0.707031	0.859551	0.911806			294.5	0.12047	0.1412	0.28346	0.51309
	294	-0.954976	0.14517	0.11443	0.55805	0.34837	0.32823	0.27577	0.3717	0.26833	0.00346	0.18086	0.27524	0.36771	0.14912	0.04495	0.05868	0.11032	0.14913	0.21982	0.0951		294	0.151634	-0.0198394	0.0156353	0.423904	0.30243	0.425517	0.31842	0.561392	0.559374	0.950039	0.790913	0.984833	0.973899	1.01055	1.02322	1.0762	0.802431	0.919768	0.914427			294	0.14306	0.14562	0.28312	0.51585
	293.5	-0.975691	0.21626	0.11708	0.58194	0.35237	0.43533	0.28824	0.42893	0.31269	0.09632	0.26062	0.32471	0.42241	0.18097	0.17293	0.04779	0.1926	0.21443	0.2441	0.15073		293.5	0.210641	0.0130114	0.0904113	0.475636	0.336373	0.447116	0.378203	0.559804	0.602092	0.964992	0.902701	1.06546	1.13485	1.11261	1.11949	1.0422	0.936989	0.906725	1.11783			293.5	0.20238	0.18826	0.29342	0.67052
	293	-1.03059	0.09503	0.04435	0.4495	0.2759	0.3094	0.21014	0.33581	0.26393	-0.00132	0.11624	0.17753	0.26348	0.07763	0.0602	-0.01977	0.03355	0.05553	0.11284	0.00805		293	0.101632	0.00240785	0.0859031	0.47729	0.366356	0.448036	0.421934	0.578111	0.671594	0.992578	0.986455	1.08723	1.16021	1.05563	1.13581	1.10465	1.02361	0.909459	1.13528			293	0.09545	0.25238	0.31624	0.69948
	292.5	-0.922629	0.12494	0.09725	0.41743	0.30975	0.28597	0.24991	0.32281	0.24478	0.01099	0.06853	0.21288	0.19193	0.10579	0.05444	0.08505	0.03001	0.05988	0.079	0.03881		292.5	0.129991	0.0871375	0.150072	0.558199	0.484782	0.555063	0.60257	0.671397	0.857976	1.0341	1.06144	1.22164	1.27363	1.19548	1.2915	1.19076	1.12668	1.03346	1.28044			292.5	0.13844	0.36123	0.37103	0.72731
	292	-0.956049	0.18011	0.18629	0.41944	0.33341	0.27523	0.26473	0.32356	0.20715	0.05963	0.18065	0.25247	0.22641	0.02861	0.15584	0.08601	0.02691	0.05298	0.06879	0.08781		292	0.187219	0.123834	0.304427	0.574973	0.646542	0.645104	0.769093	0.795232	1.04687	1.16581	1.26647	1.32832	1.34068	1.29926	1.33339	1.29833	1.24652	1.19771	1.31156			292	0.18984	0.45006	0.43105	0.8142
	291.5	-0.835754	0.15837	0.2606	0.38926	0.35702	0.25125	0.27523	0.31806	0.19685	0.02643	0.18968	0.22898	0.17714	0.02609	0.16435	0.07405	-0.03825	0.07139	0.12373	0.11001		291.5	0.156038	0.104695	0.233114	0.597559	0.69049	0.685534	0.769051	0.754125	1.09733	1.17339	1.21666	1.3401	1.38648	1.27856	1.37881	1.28304	1.24228	1.11372	1.32051			291.5	0.15941	0.40251	0.35911	0.78683
	291	-0.821121	0.21695	0.32392	0.40431	0.36933	0.27199	0.33008	0.34882	0.1756	0.04451	0.17066	0.23372	0.11694	0.03274	0.19069	0.06921	-0.01542	0.03885	0.05854	0.12305		291	0.222917	0.277122	0.309495	0.662858	0.656886	0.822943	0.852202	0.856524	1.21942	1.1637	1.38734	1.36782	1.48688	1.34811	1.39263	1.29748	1.34733	1.23031	1.39743			291	0.22523	0.46313	0.47556	0.86555
	290.5	-0.914288	0.29576	0.48432	0.5293	0.53462	0.3951	0.48101	0.50087	0.33211	0.1816	0.27697	0.37952	0.19134	0.1387	0.25804	0.1878	0.10942	0.14914	0.18301	0.25111		290.5	0.298871	0.320452	0.359902	0.80887	0.734519	0.952265	1.0055	1.07804	1.28078	1.23244	1.48462	1.3934	1.49977	1.48989	1.57152	1.35677	1.44551	1.39211	1.52598			290.5	0.30315	0.62137	0.48625	0.96745
	290	-0.869729	0.29576	0.48002	0.53653	0.43516	0.3721	0.45544	0.42899	0.30057	0.1482	0.20159	0.3253	0.214	0.04978	0.16345	0.15622	0.11602	0.10228	0.11212	0.14146		290	0.2986	0.302117	0.293002	0.821673	0.736024	0.926578	0.983854	1.02314	1.27446	1.2109	1.46249	1.33206	1.49507	1.50559	1.63483	1.34775	1.36582	1.52789	1.61633			290	0.30332	0.54942	0.4704	0.98398
	289.5	-0.972522	0.49799	0.68595	0.75994	0.63797	0.557	0.58036	0.57298	0.43654	0.32846	0.42817	0.51332	0.43982	0.22651	0.35011	0.25392	0.29376	0.29493	0.27199	0.29451		289.5	0.502379	0.43819	0.362448	0.904507	0.827858	1.01581	1.15993	1.09369	1.31146	1.33596	1.52977	1.49194	1.67965	1.63633	1.70183	1.51601	1.51119	1.63394	1.70033			289.5	0.49848	0.59422	0.597	1.12412
	289	-0.993334	0.48151	0.70875	0.78082	0.71436	0.61254	0.59619	0.53642	0.55278	0.29271	0.49023	0.52741	0.44066	0.1995	0.3542	0.21764	0.25831	0.32043	0.21797	0.20522		289	0.478864	0.470994	0.416175	0.914113	0.840593	0.990313	1.14442	1.07321	1.29988	1.42612	1.56524	1.46666	1.64698	1.65623	1.70629	1.56525	1.54074	1.65581	1.70133			289	0.48667	0.64612	0.6721	1.15547
	288.5	-0.97731	0.57171	0.71597	0.78918	0.65843	0.63161	0.60916	0.52623	0.60984	0.31306	0.41719	0.52291	0.54382	0.29598	0.33324	0.24873	0.28753	0.33238	0.28005	0.1527		288.5	0.569051	0.514195	0.486022	1.05724	0.843919	1.02815	1.20942	1.12295	1.40214	1.43722	1.60333	1.53162	1.77848	1.64221	1.81916	1.61059	1.63595	1.73401	1.83649			288.5	0.56455	0.75177	0.7977	1.20613
	288	-1.12694	0.68204	0.7775	0.89651	0.78817	0.77199	0.72756	0.64014	0.75042	0.47363	0.51789	0.65186	0.75488	0.43734	0.45104	0.438	0.42575	0.42716	0.46	0.2671		288	0.686218	0.648955	0.61495	1.13506	0.965463	1.13395	1.20856	1.26343	1.38273	1.52903	1.65681	1.66212	1.94104	1.72529	1.92623	1.76666	1.79777	1.86937	1.95966			288	0.68225	0.95448	1.05861	1.34469
	287.5	-0.986733	0.78275	0.93684	0.97044	0.88346	0.91778	0.85238	0.66562	0.84664	0.56506	0.63096	0.77404	0.82314	0.50855	0.63295	0.57418	0.51594	0.56446	0.58545	0.36442		287.5	0.773895	0.678678	0.715704	1.08804	1.04382	1.16578	1.28873	1.24432	1.38282	1.59364	1.6991	1.7227	1.95912	1.7118	1.93755	1.95851	1.83763	1.80702	1.98242			287.5	0.77969	0.91822	1.20324	1.3319
	287	-0.961348	0.95524	1.10183	1.166	1.2023	1.17172	1.06335	0.88241	1.04577	0.78632	0.85348	1.01793	1.02667	0.79682	0.82669	0.78556	0.7448	0.77038	0.84157	0.53108		287	0.95847	0.908527	0.883087	1.20045	1.17247	1.31713	1.36248	1.27519	1.553	1.73404	1.85191	1.89112	2.15107	1.85131	2.10057	2.10875	2.00216	1.94342	2.11238			287	0.95548	1.11571	1.28902	1.4228
	286.5	-0.939389	1.08813	1.21124	1.28308	1.32484	1.3295	1.23153	1.09581	1.11457	0.97053	1.02194	1.10817	1.16071	0.94993	1.09715	0.94812	0.88436	0.91762	1.05957	0.72298		286.5	1.09025	1.08307	1.00937	1.31622	1.32745	1.47591	1.48415	1.47397	1.62459	1.96932	2.01619	2.01171	2.22478	1.99524	2.23374	2.21658	2.11451	1.95262	2.2093			286.5	1.09787	1.24328	1.41453	1.46649
	286	-0.879433	1.23335	1.32133	1.41823	1.39007	1.51434	1.34428	1.24831	1.20545	1.12348	1.0978	1.23419	1.22713	1.09781	1.24315	1.0922	0.99855	0.99668	1.14174	0.90823		286	1.24069	1.14513	1.08525	1.37217	1.38171	1.57569	1.54076	1.58057	1.694	2.01493	2.01412	2.12766	2.23621	2.07423	2.31844	2.2582	2.19221	2.0634	2.29989			286	1.23817	1.27291	1.41867	1.47459
	285.5	-0.847958	1.35756	1.43944	1.48556	1.48611	1.58884	1.41939	1.39104	1.28515	1.21837	1.14296	1.33442	1.24498	1.2679	1.30191	1.15975	1.16997	1.04831	1.21323	1.08143		285.5	1.34991	1.11693	1.20319	1.44247	1.4232	1.59684	1.4568	1.61517	1.74488	2.00392	2.09467	2.18534	2.3142	2.17877	2.42269	2.36815	2.21519	2.18233	2.31893			285.5	1.35882	1.32664	1.43268	1.4798
	285	-0.77554	1.40586	1.43764	1.5022	1.54368	1.56342	1.49078	1.48158	1.22354	1.26438	1.21463	1.39816	1.18915	1.36006	1.29285	1.17362	1.17827	0.95883	1.20633	1.11449		285	1.40144	1.17556	1.21902	1.40781	1.51842	1.76144	1.51312	1.65078	1.77978	2.15295	2.16963	2.30122	2.38825	2.26124	2.5279	2.57681	2.30505	2.30167	2.36938			285	1.39403	1.35928	1.45776	1.49271
	284.5	-0.805119	1.38536	1.45399	1.58622	1.6412	1.61064	1.57666	1.52054	1.34035	1.26829	1.24575	1.34681	1.22402	1.46207	1.29045	1.16489	1.19114	1.04317	1.27607	1.08452		284.5	1.38011	1.16381	1.37475	1.5516	1.51066	1.78695	1.53916	1.65555	1.79948	2.13521	2.19209	2.34729	2.38994	2.33538	2.61629	2.59045	2.37358	2.3434	2.38613			284.5	1.3835	1.31197	1.38908	1.55935
	284	-0.887965	1.4066	1.38938	1.57016	1.50068	1.48005	1.42144	1.45946	1.30529	1.22343	1.209	1.27433	1.0859	1.4126	1.1797	1.11079	1.09439	0.93892	1.26311	1.01708		284	1.40005	1.25766	1.31879	1.63386	1.52671	1.82173	1.59814	1.6702	1.88188	2.18701	2.17742	2.30998	2.4255	2.38261	2.6774	2.54065	2.39083	2.49607	2.46138			284	1.40209	1.32216	1.37789	1.63725
	283.5	-0.914742	1.36391	1.46433	1.6204	1.44149	1.37433	1.38359	1.41772	1.29951	1.19589	1.10786	1.23711	0.98396	1.35706	1.10067	1.02814	0.96594	0.89773	1.21512	0.99016		283.5	1.36157	1.23134	1.30674	1.596	1.47938	1.8223	1.58885	1.65336	1.82831	2.08567	2.11597	2.25737	2.33553	2.33643	2.67869	2.50732	2.35009	2.51666	2.39094			283.5	1.36928	1.27562	1.37698	1.60016
	283	-1.00969	1.37196	1.40931	1.55266	1.48524	1.36213	1.4072	1.358	1.31875	1.20705	1.06365	1.28074	0.97395	1.28802	1.0536	0.95101	0.84027	0.934	1.14601	0.9546		283	1.36332	1.28522	1.41265	1.59482	1.48546	1.81994	1.58711	1.6662	1.9336	2.04169	2.12523	2.27802	2.45963	2.27917	2.69731	2.52094	2.47537	2.54891	2.36643			283	1.37027	1.2921	1.46211	1.66445
	282.5	-1.03099	1.32797	1.33109	1.47164	1.43094	1.18726	1.32225	1.33415	1.29519	1.21485	0.99301	1.21654	0.92973	1.12037	1.02355	0.87706	0.73415	0.88991	1.11654	0.8275		282.5	1.31976	1.38672	1.34026	1.62739	1.47678	1.81432	1.64423	1.61234	1.98973	1.99878	2.21473	2.25598	2.38881	2.28352	2.63306	2.5684	2.6344	2.62689	2.44349			282.5	1.32686	1.33014	1.54106	1.6561
	282	-1.10922	1.44733	1.51051	1.69595	1.61507	1.39176	1.48961	1.49177	1.57499	1.4036	1.2104	1.40568	1.07692	1.20412	1.16177	1.08377	0.90272	1.14521	1.32638	1.00729		282	1.4435	1.57113	1.4708	1.79495	1.57361	1.85818	1.81528	1.77477	2.03432	2.05077	2.26761	2.26193	2.43795	2.25327	2.66219	2.62219	2.76066	2.75119	2.59026			282	1.4361	1.42859	1.57051	1.83299
	281.5	-1.10775	1.47348	1.5916	1.7947	1.61344	1.48336	1.41276	1.54179	1.60348	1.4022	1.251	1.42195	1.0891	1.17754	1.27808	1.11222	0.96641	1.16534	1.34078	1.07696		281.5	1.47137	1.55794	1.53876	1.8569	1.59443	1.80318	1.83352	1.84682	2.10907	2.00981	2.23585	2.23631	2.39645	2.25977	2.62894	2.59688	2.77521	2.71881	2.74939			281.5	1.46885	1.41911	1.60867	1.79664
	281	-1.07124	1.55368	1.7407	1.8782	1.68758	1.63517	1.53667	1.67873	1.70526	1.46746	1.3594	1.57992	1.24159	1.26626	1.35354	1.15917	1.08612	1.22107	1.35935	1.19223		281	1.56221	1.59276	1.52839	1.83262	1.75593	1.81352	1.90656	1.92675	2.2432	2.06932	2.27549	2.28455	2.44565	2.38553	2.64321	2.76638	2.78255	2.79729	2.7736			281	1.5577	1.53101	1.73565	1.84852
	280.5	-1.04511	1.63434	1.67696	1.82769	1.68234	1.61432	1.54662	1.62533	1.69082	1.40488	1.35655	1.53293	1.2567	1.24232	1.28769	1.0746	1.08769	1.24838	1.28338	1.20455		280.5	1.62883	1.7	1.63878	1.80416	1.77851	1.83192	1.90261	2.01614	2.25264	2.0769	2.30549	2.28441	2.48119	2.45491	2.74473	2.84095	2.90171	2.78041	2.79133			280.5	1.63164	1.6433	1.78364	1.81543
	280	-1.0395	1.90148	1.89997	1.93291	1.92344	1.86458	1.77765	1.87384	1.91133	1.55289	1.56525	1.7332	1.48367	1.52741	1.50757	1.36508	1.37821	1.45902	1.4695	1.47009		280	1.8957	1.82752	1.76153	1.9277	1.92041	1.94034	2.10822	2.08612	2.33166	2.23983	2.4515	2.40164	2.5603	2.5761	2.80375	2.96306	2.95317	2.89389	2.93465			280	1.88766	1.84221	1.93106	1.99053
	279.5	-1.00751	2.03716	1.98974	2.06981	1.95774	1.99837	1.89836	2.0223	2.05369	1.56772	1.68903	1.75857	1.58725	1.69335	1.66109	1.56946	1.5138	1.52128	1.54772	1.54726		279.5	2.03037	1.97122	1.88886	1.9515	2.01518	2.06672	2.22698	2.096	2.41683	2.37836	2.50872	2.50267	2.60898	2.67098	2.8338	2.99488	2.91245	2.89534	2.97369			279.5	2.03673	1.88823	1.97148	2.05381
	279	-1.03848	2.26033	2.28279	2.45914	2.24309	2.24134	2.16302	2.24322	2.28002	1.77794	1.99298	2.01723	1.84615	2.02031	1.93533	1.87214	1.70479	1.8153	1.73528	1.79365		279	2.25402	2.13397	2.1086	2.08635	2.21424	2.20398	2.34636	2.29311	2.50515	2.54551	2.62212	2.63021	2.7868	2.77075	3.04267	3.01969	3.02104	3.00398	3.12371			279	2.25834	2.06319	2.09755	2.24469
	278.5	-1.00957	2.34809	2.25878	2.43822	2.24208	2.23443	2.1248	2.22022	2.28601	1.75112	1.94528	1.94223	1.85752	2.02888	1.89119	1.78298	1.63865	1.81144	1.67387	1.74878		278.5	2.33948	2.25262	2.13889	2.07061	2.37042	2.27805	2.46658	2.34961	2.56513	2.71935	2.66337	2.63985	2.86033	2.89231	3.13918	3.0495	3.03567	3.06	3.17076			278.5	2.33704	2.08357	2.22306	2.28586
	278	-1.0157	2.41366	2.30894	2.34155	2.1948	2.21781	2.10169	2.1595	2.1629	1.69882	1.82911	1.92618	1.89102	2.01263	1.83598	1.80295	1.61536	1.84313	1.62631	1.73098		278	2.40505	2.35453	2.09981	2.12388	2.38392	2.37522	2.5391	2.33009	2.53411	2.76101	2.74232	2.75915	2.91511	2.85051	3.14947	3.11203	3.07581	3.06032	3.12004			278	2.40087	2.14448	2.31363	2.42152
	277.5	-1.0436	2.47308	2.36609	2.36587	2.27723	2.18648	2.06596	2.166	2.17891	1.76463	1.77058	1.94528	1.90156	2.0484	1.872	1.79405	1.64366	1.88722	1.67769	1.75097		277.5	2.46501	2.45442	2.21093	2.25982	2.43696	2.33155	2.54142	2.38366	2.48349	2.80093	2.77604	2.75879	2.99563	2.80673	3.18553	3.06928	3.10241	3.12229	3.19529			277.5	2.46929	2.2023	2.38691	2.56149
	277	-1.00461	2.51671	2.48913	2.58536	2.37605	2.2849	2.14018	2.30896	2.24799	1.83395	1.8818	2.00334	1.94442	2.07564	1.95463	1.83963	1.77499	1.91007	1.71163	1.73068		277	2.51026	2.50699	2.35849	2.45841	2.54175	2.42181	2.58	2.4734	2.52039	2.89777	2.74986	2.86852	2.94965	2.77169	3.12874	3.07834	3.04797	3.10572	3.20363			277	2.50315	2.25325	2.48087	2.62429
	276.5	-0.823341	2.49787	2.45928	2.61202	2.37038	2.25222	2.04135	2.19553	2.16678	1.88367	1.82541	1.92561	1.92121	1.93842	1.84904	1.66309	1.70556	1.83864	1.71549	1.63888		276.5	2.49026	2.53361	2.35512	2.54358	2.52949	2.45228	2.43808	2.47589	2.45303	2.82835	2.75748	2.76969	2.92595	2.68623	3.12231	3.08832	3.05334	3.03501	3.17163			276.5	2.49672	2.19413	2.47887	2.5889
	276	-0.820278	2.59698	2.55517	2.59928	2.46321	2.30855	2.14894	2.25963	2.17958	1.9084	1.94403	1.96384	1.95061	2.00987	1.83023	1.5983	1.63292	1.81843	1.83158	1.68779		276	2.59024	2.44432	2.35583	2.62188	2.51182	2.37971	2.31068	2.44989	2.29732	2.90711	2.71074	2.76258	2.83102	2.6994	3.07713	3.14107	2.88035	3.03057	3.12922			276	2.59845	2.19583	2.51681	2.60721
	275.5	-0.741996	2.67427	2.71521	2.63401	2.6058	2.35582	2.2946	2.36017	2.23271	2.0209	1.94621	2.07836	1.93652	2.10588	1.85995	1.71109	1.81042	1.86987	1.90973	1.74143		275.5	2.66826	2.54038	2.35403	2.6824	2.6883	2.53025	2.36303	2.40736	2.27102	2.86396	2.69999	2.71924	2.84902	2.67368	3.06744	3.05271	2.86603	2.99232	3.08859			275.5	2.67357	2.27752	2.57505	2.64416
	275	-0.740042	2.81324	2.83616	2.7825	2.64681	2.48419	2.45389	2.49467	2.37177	2.19827	2.14054	2.15586	2.07541	2.14838	2.09263	1.79573	1.92869	2.00569	2.04692	1.71904		275	2.81614	2.61218	2.64213	2.82653	2.74402	2.54998	2.42155	2.48589	2.34932	2.85178	2.85507	2.74978	2.86667	2.76593	3.02695	3.05967	2.92795	3.19213	3.09921			275	2.81898	2.45627	2.6195	2.63709
	274.5	-0.782292	2.90938	2.88143	2.92378	2.76465	2.57372	2.60499	2.66478	2.57446	2.30984	2.22357	2.23298	2.30116	2.28313	2.22034	1.97847	1.98628	2.16386	2.20029	1.84704		274.5	2.91706	2.71888	2.77619	2.89782	2.88007	2.66844	2.49786	2.48947	2.31885	2.84094	2.8782	2.87322	2.73974	2.74362	3.01224	2.94928	3.06923	3.14345	3.12508			274.5	2.92405	2.52992	2.71924	2.61924
	274	-0.762233	3.13738	2.99788	2.98196	2.85188	2.76234	2.70006	2.72104	2.70596	2.40144	2.35515	2.36914	2.36778	2.35373	2.35537	2.18705	2.11705	2.26817	2.40914	1.99604		274	3.12964	2.82032	2.87941	3.10536	2.90082	2.85917	2.61488	2.59608	2.46003	3.0035	2.96431	3.05593	2.87048	2.94996	3.12455	3.01248	3.08883	3.22483	3.25616			274	3.12231	2.68977	2.88481	2.75079
	273.5	-0.746806	3.44029	3.37101	3.32028	3.09191	3.01393	2.9955	2.92669	3.01883	2.74746	2.59941	2.61076	2.61433	2.56985	2.62602	2.4988	2.29578	2.5012	2.60728	2.2849		273.5	3.43391	3.09362	3.0865	3.26349	3.09775	3.02045	2.89429	2.78054	2.65225	3.09368	3.1185	3.17062	2.96109	3.18215	3.2831	3.10889	3.27731	3.36391	3.29678			273.5	3.42798	3.02185	3.14391	2.98039
	273	-0.749724	3.5831	3.48556	3.53599	3.19711	3.25437	3.14454	3.07973	3.13092	2.91754	2.78119	2.79921	2.80811	2.76589	2.76233	2.69102	2.51891	2.67938	2.75986	2.47083		273	3.59084	3.35625	3.25932	3.34954	3.26901	3.17597	3.03885	2.87591	2.82027	3.25392	3.16975	3.14311	3.03536	3.27825	3.32457	3.18116	3.4818	3.38452	3.40069			273	3.59824	3.27784	3.28257	3.03564
	272.5	-0.715721	3.7012	3.64409	3.61991	3.33469	3.44161	3.39705	3.25801	3.31226	3.06246	2.91297	2.95465	2.9412	2.8745	2.86397	2.87201	2.72062	2.81446	2.836	2.64716		272.5	3.69464	3.55474	3.3325	3.48844	3.32658	3.25157	3.16843	2.93319	2.95076	3.18316	3.22431	3.20085	3.16433	3.29827	3.35372	3.16143	3.61216	3.43733	3.44208			272.5	3.7001	3.40573	3.45702	3.21755
	272	-0.671203	3.77109	3.77816	3.78038	3.48945	3.54219	3.49384	3.42006	3.40043	3.1215	3.00166	3.02862	3.0074	2.92218	2.92574	2.93389	2.77265	2.90116	2.97854	2.80767		272	3.77454	3.74565	3.39983	3.58591	3.4044	3.27708	3.23792	2.97234	3.08506	3.33834	3.27327	3.27613	3.0716	3.31138	3.33123	3.17873	3.64757	3.39843	3.41959			272	3.76888	3.55256	3.55794	3.38025
	271.5	-0.663295	4.01652	4.06291	4.07414	3.81687	3.83106	3.79452	3.69695	3.69316	3.35925	3.23	3.30912	3.20117	3.26567	3.03939	3.1953	3.00166	3.0678	3.18732	3.06574		271.5	4.02044	3.94567	3.52972	3.70835	3.50501	3.41663	3.31581	3.09264	3.25301	3.34144	3.26509	3.32622	3.19486	3.3528	3.42623	3.24782	3.64655	3.42241	3.50163			271.5	4.01545	3.74017	3.67824	3.55148
	271	-0.603211	4.15809	4.1813	4.19421	3.95018	3.97701	3.89278	3.78339	3.78217	3.4902	3.29578	3.4055	3.21752	3.26674	3.25016	3.24363	3.06634	3.07952	3.20529	3.15693		271	4.16159	4.04688	3.70781	3.85623	3.62833	3.44832	3.41051	3.164	3.23799	3.38275	3.30376	3.37771	3.23788	3.42595	3.46199	3.36616	3.66912	3.50541	3.48112			271	4.16377	3.8493	3.71144	3.73412
	270.5	-0.628244	4.27612	4.21885	4.20848	4.00877	4.00584	4.00841	3.89777	3.77516	3.60099	3.40223	3.43889	3.31468	3.4034	3.27668	3.27643	3.07878	3.19879	3.23216	3.20567		270.5	4.28076	4.26215	3.92335	3.98393	3.8059	3.49896	3.54726	3.33901	3.38368	3.44903	3.37771	3.41617	3.29042	3.50477	3.42821	3.38348	3.75263	3.51945	3.49313			270.5	4.278	3.99016	3.86994	3.83611
	270	-0.559141	4.42756	4.43003	4.48079	4.30447	4.22011	4.3431	4.19756	4.00132	3.71766	3.72814	3.6269	3.61976	3.62478	3.52009	3.48425	3.26222	3.43417	3.44808	3.50554		270	4.42983	4.43065	4.10003	4.17128	3.93408	3.67103	3.51996	3.40205	3.43914	3.46572	3.44289	3.53223	3.46617	3.40078	3.51461	3.36059	3.73626	3.45495	3.60582			270	4.43205	4.09055	3.92152	3.91452
	269.5	-0.65423	4.63537	4.545	4.49455	4.37665	4.2566	4.32249	4.26069	4.06926	3.75664	3.77709	3.67347	3.70098	3.62246	3.6309	3.54783	3.29233	3.49624	3.57086	3.55408		269.5	4.62904	4.57439	4.38733	4.43491	4.17921	3.77346	3.7004	3.59143	3.59274	3.56734	3.50488	3.73909	3.47765	3.54325	3.64249	3.45678	3.708	3.49723	3.57092			269.5	4.62259	4.28374	4.12423	4.16996
	269	-0.687016	4.81919	4.74524	4.76432	4.62492	4.39064	4.38713	4.3152	4.13886	3.89639	3.96822	3.77709	3.89342	3.7485	3.88598	3.67296	3.51399	3.63382	3.71574	3.74464		269	4.82355	4.69804	4.70162	4.6578	4.30359	4.0019	3.84546	3.67736	3.71347	3.66534	3.61488	3.86886	3.64383	3.70578	3.60434	3.61572	3.68512	3.5523	3.63625			269	4.82775	4.41743	4.25324	4.29596
	268.5	-0.630168	5.00352	4.88276	4.819	4.74909	4.54013	4.38503	4.44318	4.20243	4.03272	4.11772	3.92288	4.01799	3.88706	3.96111	3.79271	3.70976	3.65187	3.77495	3.79102		268.5	4.99693	4.80807	4.94015	4.75935	4.35991	4.14583	3.98068	3.87729	3.80396	3.82845	3.74844	3.90396	3.79609	3.77133	3.70322	3.77343	3.78721	3.56196	3.65761			268.5	4.99137	4.5326	4.49747	4.441
	268	-0.715117	5.19232	5.15685	5.13721	4.9845	4.83274	4.66553	4.70058	4.39083	4.32802	4.47123	4.15255	4.28416	4.10628	4.21003	4.01061	4.00584	3.88756	3.99938	4.05078		268	5.18762	4.91092	5.01189	4.87938	4.4717	4.2779	4.0984	4.00691	3.84083	3.85772	3.88993	3.95092	3.91538	3.80916	3.68196	3.82595	3.80115	3.58546	3.74084			268	5.19597	4.71327	4.65169	4.54544
	267.5	-0.820578	5.28447	5.29254	5.1556	5.01309	4.94566	4.72226	4.79966	4.40869	4.42431	4.50715	4.30354	4.26773	4.11889	4.2389	4.06141	4.07559	3.97275	4.10893	3.98653		267.5	5.29124	5.12284	5.1443	4.9914	4.58163	4.41562	4.17317	4.16222	4.06412	3.94385	4.12287	3.9541	4.02984	3.87397	3.77366	3.83505	3.94149	3.6506	3.84266			267.5	5.28749	4.97363	4.73172	4.68697
	267	-0.810056	5.42079	5.47415	5.2295	5.14231	4.93709	4.83816	4.81779	4.48193	4.41538	4.54856	4.34995	4.23907	4.18268	4.38526	4.11812	4.27476	4.01457	4.20766	3.97259		267	5.42517	5.27793	5.24978	5.12154	4.65649	4.53305	4.22355	4.20765	4.07031	3.91731	4.14843	4.01496	4.06676	3.8442	3.84128	3.8536	3.89111	3.75732	3.7358			267	5.4203	5.03199	4.76717	4.82628
	266.5	-0.815609	5.64631	5.72504	5.36315	5.37031	5.19701	4.98531	4.98777	4.67179	4.72984	4.75773	4.63393	4.39975	4.45863	4.52886	4.32063	4.48403	4.21048	4.34374	4.10906		266.5	5.64249	5.37837	5.33018	5.22137	4.83858	4.65911	4.40554	4.4247	4.22081	4.11215	4.36047	4.00242	4.13421	3.95848	3.9843	3.95675	3.91318	3.83146	3.87167			266.5	5.64978	5.20324	4.89318	4.90389
	266	-0.751467	5.67222	5.81912	5.47509	5.54996	5.2602	5.12276	5.11087	4.74938	4.85252	4.73514	4.71157	4.45181	4.6378	4.53194	4.43051	4.51295	4.21124	4.35534	4.1674		266	5.67769	5.4332	5.30581	5.21352	4.80186	4.71698	4.44	4.4381	4.22483	4.16051	4.32649	3.94062	4.08223	3.76992	3.99503	3.9033	3.83551	3.8198	3.86514			266	5.67409	5.1368	4.98949	4.89444
	265.5	-0.895216	5.7918	5.84879	5.5553	5.54004	5.39883	5.22819	5.22049	4.95413	5.05029	4.87095	4.93465	4.61163	4.81901	4.5629	4.57861	4.61995	4.37316	4.54281	4.37013		265.5	5.79865	5.63433	5.35254	5.2668	5.02544	4.85419	4.43074	4.47103	4.26495	4.18732	4.39913	4.02992	4.09428	3.95945	4.07831	3.88603	3.98052	3.94388	3.79424			265.5	5.80119	5.17267	5.08471	5.00027
	265	-0.881452	5.92441	5.91263	5.65239	5.57365	5.48493	5.39691	5.24935	5.12765	5.11966	4.97822	5.05547	4.73917	4.83799	4.76702	4.61511	4.66674	4.4659	4.59432	4.48393		265	5.91997	5.69621	5.46881	5.25474	5.05754	4.76592	4.40153	4.48825	4.31224	4.23648	4.39638	4.02423	4.00175	3.88081	4.07064	3.80242	3.95271	3.93554	3.77439			265	5.91594	5.15299	5.00446	4.94142
	264.5	-0.838394	5.92701	5.83225	5.53698	5.50672	5.3608	5.4162	5.11956	5.09366	4.97351	4.87274	4.96593	4.6555	4.71751	4.70318	4.53342	4.48371	4.35744	4.49308	4.47916		264.5	5.91845	5.64904	5.408	5.31109	5.05727	4.77327	4.48924	4.32039	4.3141	4.27617	4.17017	3.97436	3.95982	3.81522	4.07946	3.8879	3.89586	3.92479	3.73479			264.5	5.92158	5.14694	4.97656	4.91675
	264	-0.770002	5.98651	5.78295	5.62045	5.57191	5.53427	5.53137	5.14784	5.22498	4.96399	5.00176	5.08672	4.75645	4.87156	4.75108	4.65218	4.59587	4.44212	4.48003	4.67057		264	5.98878	5.566	5.42529	5.28664	5.09484	4.80407	4.59761	4.34898	4.37208	4.31406	4.14028	3.92793	3.96574	3.82902	4.08693	3.85468	3.85988	3.92609	3.68126			264	5.98027	5.0069	4.97467	4.84602
	263.5	-0.731483	5.88548	5.80184	5.67901	5.57922	5.47542	5.44171	5.18482	5.32502	5.03352	4.9708	5.02169	4.77982	4.82649	4.63979	4.64141	4.50589	4.44392	4.44386	4.65344		263.5	5.88055	5.50552	5.51821	5.25196	5.09996	4.7093	4.73763	4.3595	4.36033	4.26701	4.21757	3.92576	3.90059	3.82527	4.04011	3.78862	3.8768	3.90861	3.59237			263.5	5.88821	5.07564	4.99867	4.71505
	263	-0.68387	5.67537	5.47121	5.45439	5.19409	5.21179	5.19963	4.87713	4.94343	4.73265	4.60907	4.67341	4.56649	4.43575	4.40386	4.37215	4.19275	4.19539	4.22059	4.31023		263	5.68414	5.3913	5.37919	5.26962	5.00612	4.72529	4.61074	4.34875	4.20409	4.14882	4.08256	3.91151	3.85862	3.84548	3.90599	3.72511	3.89263	3.89818	3.50145			263	5.67771	4.90058	4.89839	4.57781
	262.5	-0.721596	5.69677	5.47519	5.45986	5.26167	5.22683	5.13936	4.8467	4.90659	4.71927	4.68833	4.71897	4.51945	4.56698	4.49762	4.29597	4.22188	4.24995	4.23465	4.24418		262.5	5.70261	5.42601	5.34603	5.19383	4.99545	4.58558	4.67454	4.39096	4.17001	4.13321	4.14277	3.86882	3.95478	3.88575	3.94884	3.70365	3.87473	3.85275	3.60693			262.5	5.71071	5.01711	4.89256	4.55734
	262	-0.675059	5.5354	5.40088	5.22042	5.15867	5.14733	5.0029	4.83486	4.74239	4.54398	4.48986	4.62555	4.40713	4.35899	4.37542	4.20717	4.09777	4.06863	4.16782	4.05066		262	5.54036	5.26918	5.1483	5.05454	4.86363	4.44589	4.69204	4.38181	4.12581	3.97957	4.05966	3.78152	3.97866	3.81709	3.90688	3.66915	3.70168	3.6996	3.66576			262	5.53273	4.95077	4.83976	4.53167
	261.5	-0.602535	5.36127	5.38113	5.2204	5.13512	5.00073	4.83808	4.79912	4.63356	4.40857	4.47784	4.52514	4.31978	4.38572	4.29949	4.13103	4.08719	4.00213	4.00688	3.96605		261.5	5.35529	5.08918	5.03851	4.94096	4.87413	4.4739	4.56758	4.34847	4.05228	3.8701	3.99524	3.64206	3.85521	3.79295	3.97869	3.55543	3.59788	3.59189	3.57051			261.5	5.3586	4.72668	4.76992	4.4731
	261	-0.568069	5.14624	5.30491	5.17894	5.0388	4.86641	4.78995	4.78889	4.44452	4.39504	4.39689	4.39098	4.17807	4.24539	4.15178	4.01525	3.9205	3.89067	3.8513	3.79404		261	5.14021	4.88333	4.89797	4.75088	4.65694	4.28726	4.41128	4.29473	3.90999	3.7466	3.84041	3.5555	3.63211	3.66043	3.83767	3.44171	3.45431	3.43228	3.41969			261	5.14846	4.51558	4.66308	4.23683
	260.5	-0.610201	5.03961	5.22537	5.04729	4.93392	4.76981	4.75648	4.75243	4.32118	4.23592	4.33606	4.3196	4.1297	4.1916	4.12085	3.90167	3.81923	3.86942	3.75076	3.81773		260.5	5.03249	4.79142	4.82635	4.61913	4.50022	4.23219	4.32237	4.08301	3.73012	3.66853	3.88333	3.43717	3.5076	3.57476	3.74361	3.37358	3.464	3.3148	3.46472			260.5	5.03827	4.45897	4.62718	4.2298
	260	-0.573532	4.93188	4.99384	4.89342	4.79077	4.76234	4.74898	4.64371	4.23538	4.10287	4.2182	4.18809	4.07996	4.14267	4.09287	3.82165	3.85506	3.73023	3.78894	3.80468		260	4.92899	4.60619	4.55762	4.32609	4.36135	3.99297	4.11764	3.98715	3.68554	3.60688	3.72986	3.22563	3.49449	3.33681	3.54784	3.2123	3.29509	3.1221	3.4232			260	4.92134	4.09716	4.34964	4.10101
	259.5	-0.636066	4.72526	4.89941	4.86183	4.71546	4.72636	4.5687	4.54594	4.24692	3.89184	4.12311	4.10246	3.95495	4.01736	3.92027	3.67175	3.74428	3.60801	3.64283	3.67639		259.5	4.72151	4.2672	4.23355	3.96928	4.07826	3.74845	3.88652	3.67807	3.49467	3.46777	3.62894	3.0205	3.35286	3.20569	3.44377	3.13767	3.18001	2.93238	3.25875			259.5	4.72978	3.89447	4.12079	3.88091
	259	-0.626313	4.4261	4.62452	4.60762	4.41323	4.46415	4.42449	4.26828	3.96769	3.59488	3.93535	3.90007	3.75708	3.87061	3.64633	3.51159	3.62862	3.43182	3.51974	3.44851		259	4.43216	4.00507	3.94015	3.69802	3.81479	3.56573	3.55546	3.38382	3.27444	3.33127	3.41509	2.89902	3.07447	3.08845	3.22581	2.9566	2.97253	2.80097	3.14583			259	4.42793	3.56463	3.93386	3.56818
	258.5	-0.635571	4.07998	4.35481	4.27152	4.07132	4.14887	4.2007	3.99813	3.71357	3.31991	3.64905	3.65517	3.56956	3.70152	3.53588	3.29452	3.37177	3.19129	3.27381	3.3539		258.5	4.08805	3.76104	3.59241	3.50331	3.64264	3.33498	3.40432	3.13928	3.09546	3.14866	3.14039	2.90969	2.86411	2.93557	3.03771	2.81557	2.86769	2.62607	2.96575			258.5	4.09082	3.36033	3.53575	3.29809
	258	-0.703575	3.75887	3.81608	3.80952	3.53487	3.66178	3.81705	3.56199	3.35699	2.90623	3.20112	3.24543	3.11448	3.24862	3.15219	2.88375	2.94015	2.7849	2.95611	2.94395		258	3.7648	3.65492	3.40062	3.34689	3.29056	3.15971	3.18597	2.85076	2.96087	3.0384	3.08981	2.76671	2.79392	2.81826	2.80803	2.81568	2.86639	2.54176	2.81339			258	3.7612	3.1492	3.24974	3.09107
	257.5	-0.73633	3.44344	3.45087	3.41722	3.24495	3.41452	3.38555	3.10309	3.06692	2.5387	2.73755	2.89179	2.75218	2.96279	2.78323	2.6092	2.54301	2.46075	2.71576	2.61676		257.5	3.44711	3.39025	3.27348	3.15296	3.18094	2.93305	3.02462	2.68033	2.77955	3.00715	2.85167	2.73904	2.70297	2.7995	2.7359	2.75937	2.77543	2.43492	2.87666			257.5	3.4521	2.89628	2.91489	2.82978
	257	-0.785483	3.06719	3.14346	3.15721	3.01092	3.05902	2.99503	2.84734	2.8086	2.32739	2.36179	2.56145	2.47198	2.68132	2.44036	2.31872	2.30211	2.20358	2.52386	2.31159		257	3.06043	3.07891	2.99173	3.02454	2.96061	2.65127	2.76226	2.48206	2.55672	2.78803	2.6873	2.60524	2.58789	2.6105	2.56577	2.57439	2.65873	2.3826	2.76016			257	3.0527	2.75357	2.7138	2.50666
	256.5	-0.888743	2.66409	2.73193	2.64145	2.49054	2.51643	2.52841	2.32932	2.41068	1.92197	1.89344	2.12025	2.05209	2.18294	1.98871	1.87849	1.92419	1.77767	2.04646	1.91029		256.5	2.67127	2.88834	2.70109	2.76375	2.8436	2.49367	2.437	2.19872	2.277	2.42347	2.46639	2.45314	2.34355	2.50049	2.39041	2.45564	2.51258	2.30373	2.59828			256.5	2.66324	2.43253	2.3466	2.35759
	256	-0.92051	2.46799	2.48984	2.26305	2.24972	2.29052	2.37303	2.11952	2.22641	1.76832	1.63272	1.84049	1.74145	1.87508	1.72063	1.64889	1.58999	1.61445	1.83795	1.78129		256	2.46432	2.62349	2.57272	2.52169	2.59158	2.39987	2.20134	2.08418	2.12749	2.12672	2.31879	2.39174	2.30996	2.371	2.25838	2.32643	2.48116	2.16719	2.42338			256	2.46637	2.18413	2.16467	2.1339
	255.5	-0.860165	1.99319	1.94164	1.86029	1.89179	1.86367	1.8436	1.6638	1.79008	1.31775	1.17405	1.38205	1.28306	1.28344	1.18415	1.16659	1.0302	1.23083	1.27943	1.32895		255.5	1.99783	2.22623	2.27687	2.26694	2.32696	2.2008	1.88663	1.91283	1.98111	1.87651	2.15731	2.17935	2.08961	2.08945	2.12618	2.10531	2.39229	2.16921	2.23377			255.5	1.99225	1.7714	1.85055	1.89799
	255	-0.830463	1.83245	1.85882	1.80811	1.78526	1.73175	1.76301	1.5154	1.61418	1.22586	1.18711	1.25262	1.16097	1.19396	0.95125	1.08566	1.01109	1.13616	1.07096	1.14494		255	1.82671	1.81724	2.04213	2.12767	1.97312	2.03301	1.77091	1.71679	1.79918	1.69964	1.93815	1.94995	1.97429	1.98128	2.06507	1.88844	2.2459	2.02485	2.13301			255	1.82179	1.59753	1.7049	1.65374
	254.5	-0.933399	1.43506	1.43428	1.43517	1.48097	1.47452	1.29901	1.14063	1.29187	0.81202	0.96154	0.95078	0.85311	0.80505	0.6307	0.81488	0.82714	0.84569	0.70006	0.85739		254.5	1.42958	1.47897	1.74038	1.84061	1.75775	1.77762	1.55044	1.44874	1.62932	1.37036	1.61091	1.71867	1.79398	1.78125	1.9786	1.75366	2.17535	1.92858	2.02785			254.5	1.43313	1.30368	1.48754	1.39923
	254	-0.921311	1.09693	1.15475	1.20693	1.16277	1.11507	1.02186	0.89837	1.00485	0.55278	0.82994	0.72676	0.62366	0.52626	0.48691	0.60455	0.68221	0.593	0.45844	0.65255		254	1.10166	1.17352	1.31462	1.55298	1.43116	1.45229	1.22226	1.16584	1.37675	1.11877	1.42081	1.54632	1.57662	1.50421	1.7174	1.48071	1.91366	1.73273	1.7163			254	1.09882	0.88889	1.1706	1.11239
	253.5	-0.8581	0.81022	0.82296	0.93537	0.95137	0.78393	0.58321	0.6938	0.59959	0.26218	0.67461	0.47995	0.31271	0.26382	0.20301	0.30217	0.41504	0.33822	0.16717	0.3589		253.5	0.814305	0.794409	1.05854	1.20873	1.00429	1.3696	0.946196	0.966321	1.18844	0.918089	1.2108	1.34425	1.39395	1.37195	1.6033	1.49053	1.79822	1.57008	1.59783			253.5	0.80994	0.63201	0.91056	0.84278
	253	-0.870806	0.25349	0.06477	0.40893	0.28649	0.1966	0.02065	0.11444	-0.02025	-0.33198	0.04078	-0.0072	-0.27436	-0.1697	-0.35097	-0.27129	-0.19789	-0.32606	-0.47253	-0.11886		253	0.256192	0.27521	0.660797	0.768827	0.568628	1.04793	0.726733	0.591852	0.866381	0.660018	0.877727	1.06834	1.1765	1.15177	1.46591	1.27431	1.454	1.34658	1.4297			253	0.24759	0.19662	0.5099	0.43786
	252.5	-0.908027	-0.18769	-0.47199	-0.21704	-0.23653	-0.32425	-0.33334	-0.41852	-0.4495	-0.82053	-0.40792	-0.53518	-0.75552	-0.56534	-0.80995	-0.71342	-0.57735	-0.70018	-0.91574	-0.58735		252.5	-0.18532	-0.154619	0.220986	0.453011	0.136094	0.593207	0.448413	0.233356	0.452277	0.230586	0.5095	0.793333	0.821695	0.838212	1.1861	0.943644	1.1289	1.04499	1.14263			252.5	-0.18106	-0.15065	0.13063	0.02282
	252	-0.929251	-0.55477	-0.98237	-0.60789	-0.73757	-0.78062	-0.85209	-0.86847	-0.89692	-1.19092	-0.92819	-0.97409	-1.28546	-1.00431	-1.14085	-1.06495	-0.95069	-1.02705	-1.24027	-0.84423		252	-0.563475	-0.484516	-0.157387	0.0485278	-0.17763	0.223883	0.107741	-0.0353904	0.0603257	-0.164386	0.319377	0.527932	0.612392	0.68547	0.747396	0.832799	0.879324	0.79528	0.924424			252	-0.56911	-0.57426	-0.31393	-0.23685
	251.5	-1.04285	-0.92061	-1.44259	-1.00442	-1.16911	-1.13913	-1.26111	-1.20368	-1.27816	-1.59711	-1.32514	-1.42713	-1.71022	-1.33353	-1.59355	-1.50782	-1.43609	-1.46009	-1.46151	-1.27952		251.5	-0.912684	-0.813062	-0.5704	-0.256922	-0.494487	-0.111952	-0.228885	-0.226912	-0.174302	-0.454977	0.125505	0.330335	0.454066	0.393896	0.474399	0.636883	0.600034	0.649523	0.798092			251.5	-0.90576	-0.8395	-0.62067	-0.6619
	251	-0.944765	-1.36425	-1.84366	-1.465	-1.50779	-1.49417	-1.76591	-1.56672	-1.79672	-2.02476	-1.88234	-1.81602	-2.07008	-1.75143	-2.02292	-1.83708	-1.9125	-1.78464	-1.89796	-1.68042		251	-1.35977	-1.24802	-1.07992	-0.890543	-0.892896	-0.517599	-0.593444	-0.598819	-0.55446	-0.658016	-0.0540508	-0.0257741	0.0336013	0.137631	0.11966	0.395568	0.316231	0.444243	0.50713			251	-1.36432	-1.1604	-0.96528	-0.96929
	250.5	-1.13322	-1.67558	-2.06892	-1.71329	-1.78006	-1.64278	-1.8933	-1.7794	-1.96147	-2.24239	-2.17814	-1.93325	-2.209	-1.9424	-2.23199	-2.03324	-2.11607	-1.91737	-2.07329	-1.8985		250.5	-1.68428	-1.40824	-1.37421	-1.13542	-1.09991	-0.797953	-0.816076	-0.739444	-0.671552	-0.857883	-0.356901	-0.278724	-0.135944	0.0305528	0.0557758	0.314677	0.183002	0.295818	0.375908			250.5	-1.69308	-1.42901	-1.1431	-1.31057
	250	-1.14187	-2.04927	-2.41253	-2.03533	-2.16219	-2.02173	-2.08993	-2.17531	-2.31952	-2.56636	-2.46692	-2.20526	-2.40312	-2.22243	-2.50362	-2.2941	-2.32674	-2.11535	-2.26512	-2.27814		250	-2.04253	-1.77239	-1.67056	-1.45324	-1.35883	-1.12865	-1.11035	-1.0433	-1.03875	-1.13623	-0.646351	-0.474915	-0.423332	-0.204457	-0.0988688	0.0811532	-0.029085	0.106404	0.251389			250	-2.05127	-1.71014	-1.36922	-1.61422
	249.5	-1.17233	-2.38159	-2.64072	-2.33008	-2.41515	-2.22664	-2.47091	-2.37888	-2.59379	-2.89227	-2.76412	-2.38084	-2.60901	-2.55603	-2.71566	-2.50012	-2.47528	-2.41342	-2.54239	-2.53863		249.5	-2.37621	-2.02028	-2.02901	-1.67638	-1.59738	-1.36663	-1.41746	-1.25924	-1.24486	-1.19191	-0.76854	-0.858296	-0.62603	-0.404155	-0.312337	-0.0967524	-0.15398	-0.0448628	0.158281			249.5	-2.37245	-2.0509	-1.70666	-1.74276
	249	-1.17539	-2.79699	-3.01742	-2.7214	-2.89614	-2.73183	-2.83862	-2.80313	-2.97444	-3.33062	-3.17251	-2.76037	-2.95443	-2.9048	-3.16377	-2.97108	-2.94464	-2.86812	-2.89335	-2.89481		249	-2.79154	-2.26602	-2.29097	-1.91818	-1.95372	-1.59756	-1.56153	-1.4911	-1.42255	-1.32616	-0.991039	-1.01706	-0.890594	-0.581246	-0.473598	-0.142074	-0.225599	-0.140003	0.104361			249	-2.79702	-2.31334	-1.93014	-2.05394
	248.5	-1.19042	-3.27195	-3.46957	-3.14272	-3.31686	-3.22892	-3.33771	-3.29115	-3.3448	-3.76109	-3.6277	-3.21903	-3.37488	-3.41867	-3.66796	-3.42254	-3.35902	-3.38078	-3.36839	-3.42646		248.5	-3.26937	-2.64794	-2.64827	-2.30505	-2.17718	-1.88522	-1.92503	-1.83404	-1.6334	-1.52508	-1.30019	-1.27176	-1.21755	-0.856434	-0.791721	-0.3951	-0.46843	-0.318137	-0.0626919			248.5	-3.27348	-2.64002	-2.36207	-2.30115
	248	-1.22891	-3.44961	-3.46173	-3.15303	-3.41458	-3.40767	-3.34479	-3.36865	-3.36992	-3.86868	-3.79378	-3.26747	-3.40376	-3.39797	-3.69013	-3.44774	-3.36055	-3.43949	-3.41226	-3.51847		248	-3.44697	-2.90796	-2.93921	-2.44357	-2.49079	-2.05725	-2.23171	-2.0178	-1.80955	-1.71935	-1.48112	-1.34319	-1.46694	-0.909277	-0.827189	-0.603803	-0.518193	-0.505924	-0.132855			248	-3.44298	-2.77515	-2.60144	-2.48306
	247.5	-1.1639	-3.59841	-3.59968	-3.28169	-3.65729	-3.67605	-3.51369	-3.58061	-3.54652	-4.07619	-4.0063	-3.4244	-3.75614	-3.64002	-3.79647	-3.75296	-3.51134	-3.62572	-3.60863	-3.7401		247.5	-3.60463	-3.17007	-3.24931	-2.67763	-2.77161	-2.34277	-2.29889	-2.27892	-2.02947	-1.9057	-1.74694	-1.44943	-1.64043	-1.16457	-1.08944	-0.931525	-0.735596	-0.663971	-0.304805			247.5	-3.60689	-3.0659	-2.88764	-2.60547
	247	-1.16874	-3.80785	-3.6483	-3.39021	-3.79929	-3.89054	-3.71116	-3.69251	-3.73337	-4.20999	-4.06898	-3.64923	-3.97003	-3.79498	-3.9173	-3.86103	-3.64739	-3.77669	-3.70173	-3.8538		247	-3.80197	-3.41557	-3.4673	-2.82023	-3.05421	-2.65377	-2.34342	-2.45486	-2.05401	-2.06984	-1.8674	-1.54606	-1.82887	-1.27421	-1.34503	-1.23846	-0.9865	-0.793617	-0.463949			247	-3.7957	-3.29939	-3.1391	-2.65953
	246.5	-1.06071	-4.02563	-3.78853	-3.64218	-3.98963	-4.0636	-3.9268	-3.87485	-3.82953	-4.33086	-4.20338	-3.90495	-4.16082	-3.97079	-4.10996	-4.05268	-3.92584	-3.96352	-3.82637	-3.9915		246.5	-4.02214	-3.58021	-3.59148	-2.90367	-3.11066	-2.83747	-2.49543	-2.60477	-2.15189	-2.2248	-2.09624	-1.69391	-1.84573	-1.38186	-1.45735	-1.33187	-1.07434	-0.885852	-0.558838			246.5	-4.01662	-3.44263	-3.23152	-2.76108
	246	-1.0392	-4.20166	-4.01694	-3.88396	-4.21615	-4.239	-4.09825	-4.08889	-4.1105	-4.50163	-4.43999	-4.12551	-4.34546	-4.04199	-4.2079	-4.28109	-4.21045	-4.026	-4.00539	-4.19936		246	-4.19304	-3.75439	-3.79805	-3.22851	-3.21175	-3.0034	-2.63084	-2.82452	-2.32046	-2.40622	-2.20528	-1.85665	-2.08246	-1.61703	-1.63806	-1.52661	-1.24081	-0.957002	-0.757022			246	-4.1954	-3.51431	-3.37879	-2.85639
	245.5	-0.934368	-4.22776	-4.10765	-3.85779	-4.20876	-4.18104	-4.11546	-4.1361	-4.07973	-4.50012	-4.49289	-4.15874	-4.40121	-4.1048	-4.22468	-4.22541	-4.1358	-4.09773	-4.02764	-4.19999		245.5	-4.22029	-3.8825	-3.86087	-3.30594	-3.25744	-3.05248	-2.73355	-2.92179	-2.34142	-2.46394	-2.19499	-1.96047	-2.05871	-1.57455	-1.73825	-1.59147	-1.3627	-0.919667	-0.81434			245.5	-4.21634	-3.59768	-3.44809	-2.84967
	245	-0.842921	-4.19886	-3.97536	-3.87301	-4.00767	-4.07833	-4.00217	-4.10381	-3.95953	-4.42689	-4.38903	-4.01231	-4.30938	-3.98621	-4.06708	-4.10724	-4.04955	-3.9573	-3.94026	-4.07642		245	-4.19607	-3.99345	-3.93115	-3.31922	-3.30086	-3.13283	-2.75483	-3.04679	-2.49401	-2.66828	-2.23869	-2.00289	-2.03436	-1.77753	-1.67384	-1.75269	-1.38177	-1.05949	-0.941307			245	-4.20443	-3.62222	-3.43178	-2.88491
	244.5	-0.810725	-4.34784	-4.32737	-4.16605	-4.22426	-4.2901	-4.37396	-4.34411	-4.19109	-4.53019	-4.52308	-4.22279	-4.48428	-4.32047	-4.2527	-4.45687	-4.32495	-4.12293	-4.1242	-4.23774		244.5	-4.35636	-4.16955	-4.00484	-3.60678	-3.46879	-3.29228	-2.94577	-3.16625	-2.71734	-2.83165	-2.40874	-2.22104	-2.03559	-1.96863	-1.75721	-1.81579	-1.51833	-1.06807	-1.01545			244.5	-4.35268	-3.84968	-3.54166	-2.90696
	244	-0.771881	-4.52886	-4.52121	-4.50652	-4.39296	-4.41403	-4.53147	-4.49536	-4.32458	-4.56013	-4.65639	-4.35995	-4.62883	-4.42691	-4.44526	-4.63461	-4.48087	-4.22013	-4.25682	-4.35804		244	-4.52004	-4.2376	-4.10355	-3.68064	-3.61378	-3.24609	-3.01667	-3.35314	-2.78098	-2.90261	-2.25966	-2.3656	-2.08786	-2.03163	-1.71993	-1.78031	-1.575	-1.31728	-1.11598			244	-4.51703	-3.75638	-3.54827	-3.03861
	243.5	-0.839114	-4.46397	-4.58911	-4.61606	-4.32494	-4.36042	-4.43473	-4.49855	-4.17943	-4.63762	-4.6624	-4.42288	-4.62045	-4.389	-4.33621	-4.59879	-4.34986	-4.35007	-4.24161	-4.1985		243.5	-4.47294	-4.25179	-4.07969	-3.77403	-3.46144	-3.34832	-3.24019	-3.38928	-2.9263	-2.9704	-2.36812	-2.47847	-2.21441	-2.13425	-1.67691	-1.85286	-1.51304	-1.26403	-1.15222			243.5	-4.47837	-3.73609	-3.53453	-3.10667
	243	-0.910103	-4.4269	-4.64179	-4.53527	-4.27533	-4.2783	-4.48667	-4.44877	-4.06744	-4.56311	-4.6498	-4.38581	-4.75142	-4.42644	-4.31965	-4.62156	-4.17634	-4.35527	-4.23814	-4.15655		243	-4.42929	-4.30383	-4.17506	-3.80723	-3.50135	-3.32845	-3.26813	-3.46031	-2.93011	-2.9443	-2.27302	-2.57683	-2.29649	-2.2024	-1.66952	-1.8334	-1.54871	-1.39124	-1.22804			243	-4.42039	-3.65934	-3.61175	-3.14151
	242.5	-0.845296	-4.38113	-4.50027	-4.45785	-4.1756	-4.20559	-4.44931	-4.26695	-4.09845	-4.57931	-4.59488	-4.22547	-4.72379	-4.30298	-4.22908	-4.49136	-4.12137	-4.19941	-4.09173	-4.07867		242.5	-4.37397	-4.40254	-4.2155	-3.8282	-3.70077	-3.43471	-3.44631	-3.55045	-2.9958	-2.88356	-2.43733	-2.61954	-2.35864	-2.39146	-1.83046	-1.85302	-1.65581	-1.52992	-1.38024			242.5	-4.37028	-3.86272	-3.69961	-3.37136
	242	-0.919471	-4.5089	-4.65717	-4.64023	-4.44956	-4.34741	-4.55178	-4.32679	-4.2491	-4.77577	-4.63681	-4.34978	-4.80632	-4.50102	-4.37033	-4.69076	-4.27967	-4.37473	-4.17739	-4.25853		242	-4.50308	-4.4674	-4.38513	-4.03044	-3.84547	-3.67098	-3.58565	-3.51388	-3.26678	-3.06454	-2.65926	-2.84449	-2.65082	-2.54274	-2.07059	-2.04454	-1.94561	-1.78833	-1.6163			242	-4.49638	-4.037	-3.74056	-3.50132
	241.5	-0.891782	-4.55831	-4.67322	-4.62552	-4.5202	-4.41918	-4.5352	-4.34367	-4.10974	-4.73725	-4.61504	-4.43107	-4.90165	-4.37116	-4.40159	-4.71887	-4.36639	-4.52259	-4.19337	-4.24545		241.5	-4.55137	-4.55506	-4.3734	-4.18873	-3.84272	-3.80205	-3.68247	-3.5743	-3.24581	-3.16029	-2.74154	-2.90973	-2.76526	-2.55366	-2.23917	-2.17583	-2.02489	-2.03746	-1.86933			241.5	-4.54404	-4.0626	-3.77624	-3.55484
	241	-0.896114	-4.49262	-4.5518	-4.41525	-4.38412	-4.30472	-4.39854	-4.13576	-4.07497	-4.81463	-4.54438	-4.30968	-4.76549	-4.25132	-4.31427	-4.46819	-4.27382	-4.40872	-4.04161	-4.15799		241	-4.48384	-4.58706	-4.41977	-4.23892	-4.04286	-3.91618	-3.81577	-3.68134	-3.42748	-3.19071	-2.94519	-2.99121	-2.9591	-2.75921	-2.3588	-2.38825	-2.15578	-2.20366	-2.09603			241	-4.48018	-4.11642	-3.8508	-3.59812
	240.5	-0.897905	-4.47621	-4.5838	-4.47589	-4.35938	-4.38336	-4.38372	-4.19197	-4.1383	-4.86507	-4.58136	-4.38122	-4.84605	-4.34228	-4.34939	-4.48407	-4.37332	-4.42993	-4.12543	-4.29397		240.5	-4.48303	-4.57645	-4.2341	-4.22388	-4.13843	-3.95014	-3.80436	-3.63254	-3.44708	-3.27121	-3.02537	-2.95797	-2.94512	-2.7074	-2.48494	-2.31666	-2.20769	-2.2521	-2.13266			240.5	-4.49013	-4.18859	-3.86107	-3.586
	240	-0.959053	-4.5635	-4.53024	-4.42402	-4.44757	-4.41546	-4.37772	-4.33925	-4.30925	-4.93693	-4.67641	-4.38277	-4.82272	-4.42511	-4.37438	-4.52858	-4.43476	-4.41644	-4.07958	-4.33935		240	-4.55564	-4.64142	-4.46513	-4.26157	-4.41884	-3.97134	-3.992	-3.82462	-3.63324	-3.5227	-3.36667	-3.11391	-3.14601	-2.96174	-2.71104	-2.58954	-2.6025	-2.51543	-2.43183			240	-4.55107	-4.22507	-3.95645	-3.69686
	239.5	-0.877913	-4.59515	-4.5518	-4.5717	-4.45613	-4.36	-4.33482	-4.37331	-4.29952	-4.8931	-4.67968	-4.46738	-4.67689	-4.46765	-4.34138	-4.55454	-4.44254	-4.48466	-4.07591	-4.33017		239.5	-4.58708	-4.70814	-4.49624	-4.31481	-4.61036	-4.06982	-4.14514	-3.92203	-3.80756	-3.6662	-3.49168	-3.27908	-3.28358	-3.09742	-2.90931	-2.82512	-2.78759	-2.65509	-2.64172			239.5	-4.59351	-4.24095	-3.97207	-3.77876
	239	-0.950039	-4.57951	-4.46076	-4.47879	-4.37842	-4.37226	-4.27525	-4.40301	-4.23851	-4.9048	-4.66344	-4.50048	-4.63733	-4.46399	-4.35199	-4.54715	-4.40541	-4.47582	-4.04453	-4.33404		239	-4.57164	-4.7089	-4.61229	-4.3288	-4.69506	-4.05606	-4.37358	-4.00838	-3.90564	-3.77022	-3.63413	-3.43635	-3.50728	-3.31526	-3.03345	-3.03789	-2.9387	-2.77832	-2.82962			239	-4.56521	-4.18464	-4.06657	-3.78509
	238.5	-0.959404	-4.5037	-4.3415	-4.31017	-4.24375	-4.28687	-4.2308	-4.39937	-4.31506	-4.79001	-4.62159	-4.51493	-4.4706	-4.3595	-4.31922	-4.38149	-4.33097	-4.38646	-3.95987	-4.27482		238.5	-4.49872	-4.66768	-4.49849	-4.18191	-4.68956	-4.00448	-4.2229	-4.07233	-4.03769	-3.71512	-3.60232	-3.33332	-3.43266	-3.29622	-3.05471	-3.17859	-2.99488	-2.83926	-2.83552			238.5	-4.50447	-4.18936	-4.09657	-3.7189
	238	-1.10449	-4.37705	-4.21982	-4.07036	-4.10278	-4.13769	-4.07956	-4.2187	-4.35026	-4.62421	-4.52956	-4.43734	-4.40373	-4.26608	-4.21594	-4.32818	-4.13249	-4.24898	-3.90049	-4.15863		238	-4.37349	-4.50156	-4.44258	-4.11331	-4.62564	-3.96958	-4.14973	-4.12458	-4.07186	-3.68703	-3.62741	-3.42452	-3.49503	-3.25548	-3.18541	-3.0642	-3.0728	-2.68248	-2.84492			238	-4.37612	-4.13193	-4.01221	-3.64454
	237.5	-1.23639	-4.29251	-4.13019	-4.03756	-4.06214	-4.0484	-4.05759	-4.16862	-4.29133	-4.53782	-4.51293	-4.35515	-4.32541	-4.24488	-4.16538	-4.41299	-4.17859	-4.19133	-3.93227	-4.04798		237.5	-4.28773	-4.4198	-4.43726	-4.05293	-4.37915	-3.94592	-4.14547	-4.04019	-4.08258	-3.62262	-3.55523	-3.36369	-3.51306	-3.31631	-3.20458	-3.16097	-3.04324	-2.69485	-2.77254			237.5	-4.27988	-4.03516	-3.8981	-3.59121
	237	-1.25481	-4.11415	-4.02871	-3.85363	-3.98019	-3.96721	-4.03127	-3.9388	-4.25074	-4.42226	-4.4424	-4.24553	-4.23695	-4.16297	-4.07964	-4.29766	-4.05846	-4.02718	-3.8712	-3.95001		237	-4.12239	-4.32902	-4.3465	-4.01815	-4.24413	-3.97094	-4.09741	-4.02036	-4.10866	-3.48848	-3.57241	-3.39323	-3.49101	-3.33493	-3.22188	-3.19403	-2.92596	-2.74734	-2.8049			237	-4.11814	-3.85844	-3.81393	-3.56688
	236.5	-1.40572	-4.03244	-3.91737	-3.75284	-3.9322	-3.84731	-3.90749	-3.75355	-4.14663	-4.30349	-4.35009	-4.21058	-4.0792	-3.95591	-4.10052	-4.28221	-4.05986	-3.97074	-3.752	-3.88618		236.5	-4.03547	-4.24787	-4.23239	-4.02462	-4.11521	-3.90461	-4.04293	-3.91105	-4.00023	-3.53309	-3.36544	-3.43351	-3.38239	-3.35246	-3.23869	-3.21391	-2.92574	-2.78042	-2.82678			236.5	-4.03216	-3.83866	-3.71028	-3.49128
	236	-1.50171	-3.90731	-3.7881	-3.59025	-3.87755	-3.68683	-3.88111	-3.59517	-4.03696	-4.18255	-4.32805	-4.06234	-4.06335	-3.84528	-4.0407	-4.14392	-3.98041	-3.86485	-3.74575	-3.75904		236	-3.90172	-4.08951	-4.02247	-3.82954	-4.02487	-3.87748	-3.86492	-3.81091	-3.98549	-3.42	-3.25025	-3.3438	-3.30141	-3.32677	-3.09435	-3.14794	-2.78143	-2.7087	-2.79882			236	-3.90401	-3.59256	-3.57013	-3.34171
	235.5	-1.63175	-3.71275	-3.69451	-3.57619	-3.90269	-3.5536	-3.86874	-3.5598	-3.97434	-4.13063	-4.25045	-4.01413	-4.161	-3.8217	-3.86324	-4.14005	-3.94567	-3.81666	-3.66788	-3.71031		235.5	-3.70912	-3.79148	-3.85387	-3.72577	-3.8063	-3.64108	-3.68624	-3.7045	-3.77549	-3.33553	-3.14747	-3.26521	-3.08995	-3.11131	-2.97341	-3.00171	-2.63341	-2.68231	-2.60186			235.5	-3.70298	-3.30868	-3.44779	-3.2356
	235	-1.76167	-3.63091	-3.43064	-3.41209	-3.73901	-3.42665	-3.65976	-3.43418	-3.69581	-3.95184	-4.05131	-3.80105	-4.00625	-3.65383	-3.66057	-4.03315	-3.63247	-3.6995	-3.53764	-3.49868		235	-3.62484	-3.56146	-3.84774	-3.71182	-3.68969	-3.65293	-3.69954	-3.67321	-3.63948	-3.37149	-3.31822	-3.32141	-3.14787	-3.22878	-3.05723	-2.98134	-2.69338	-2.72565	-2.64579			235	-3.63158	-3.15612	-3.37432	-3.20085
	234.5	-1.66713	-3.5211	-3.36407	-3.39978	-3.63225	-3.34931	-3.45903	-3.39318	-3.5837	-3.91634	-3.98764	-3.61227	-3.96741	-3.5617	-3.53574	-3.97553	-3.65554	-3.6225	-3.41784	-3.37035		234.5	-3.52914	-3.5622	-3.88376	-3.63968	-3.67566	-3.57212	-3.68899	-3.65002	-3.624	-3.35613	-3.27439	-3.36223	-3.19284	-3.26202	-3.02505	-3.12686	-2.71192	-2.95489	-2.70739			234.5	-3.53126	-2.96232	-3.33395	-3.27709
	234	-1.65668	-3.38783	-3.14512	-3.21733	-3.39287	-3.19122	-3.26234	-3.19529	-3.4105	-3.65964	-3.79784	-3.54695	-3.85507	-3.42271	-3.4264	-3.75662	-3.37683	-3.52575	-3.22576	-3.2244		234	-3.37967	-3.4215	-3.67726	-3.46457	-3.55392	-3.48855	-3.49509	-3.45429	-3.35043	-3.36301	-3.20487	-3.29621	-3.11724	-3.13929	-3.01241	-3.04931	-2.61097	-3.00141	-2.65918			234	-3.38525	-2.80522	-3.19071	-3.19666
	233.5	-1.66065	-3.24359	-2.99628	-3.05349	-3.32675	-3.05458	-3.17037	-3.19346	-3.16564	-3.51148	-3.59041	-3.35011	-3.74023	-3.20521	-3.31154	-3.60803	-3.21177	-3.39744	-3.08856	-3.14903		233.5	-3.24725	-3.24676	-3.54572	-3.23115	-3.45021	-3.4196	-3.40971	-3.43667	-3.18408	-3.33364	-3.23664	-3.1898	-3.09425	-3.14512	-2.96675	-2.9586	-2.53382	-3.06914	-2.5717			233.5	-3.24366	-2.68015	-3.01584	-3.04943
	233	-1.59188	-3.13594	-2.77593	-3.02455	-3.12936	-2.96449	-2.943	-3.10185	-3.05571	-3.3902	-3.4048	-3.28343	-3.63219	-3.1092	-3.14833	-3.49248	-3.13394	-3.11977	-3.05865	-3.07455		233	-3.12759	-3.14734	-3.40002	-3.13508	-3.29392	-3.33017	-3.24588	-3.3657	-3.06041	-3.26538	-3.26807	-3.14805	-3.08535	-3.07353	-2.92618	-2.91432	-2.59955	-3.01538	-2.53138			233	-3.12107	-2.57061	-2.91316	-2.87844
	232.5	-1.53312	-3.12102	-2.91914	-3.04789	-3.07625	-3.08936	-2.97345	-3.15462	-3.09381	-3.46739	-3.25076	-3.35697	-3.65619	-3.1499	-3.11821	-3.50732	-3.11316	-3.32004	-3.10383	-3.14873		232.5	-3.11488	-3.04623	-3.35221	-3.11314	-3.15632	-3.28284	-3.20591	-3.35971	-2.90374	-3.32008	-3.23048	-3.14532	-3.091	-2.99705	-2.97993	-2.8244	-2.70413	-3.05281	-2.57871			232.5	-3.1181	-2.55981	-2.78887	-2.85254
	232	-1.55636	-2.99665	-2.74545	-2.85342	-2.77039	-2.89281	-2.73139	-3.00836	-2.87729	-3.33215	-3.16464	-3.13801	-3.32616	-2.97817	-3.04988	-3.28971	-2.97045	-3.17892	-2.91943	-3.04192		232	-2.9922	-2.99949	-3.14408	-2.93537	-3.10726	-3.36183	-3.09219	-3.31006	-2.90181	-3.06741	-3.16581	-3.15849	-3.08716	-2.92556	-3.02338	-2.85001	-2.7701	-3.08636	-2.6994			232	-2.99904	-2.54183	-2.59505	-2.73238
	231.5	-1.64359	-2.75576	-2.61262	-2.73306	-2.63571	-2.76306	-2.60685	-2.85967	-2.69628	-3.12926	-3.06046	-3.08572	-3.26309	-2.89393	-2.97128	-3.13827	-2.94063	-3.11496	-2.87584	-3.01296		231.5	-2.7488	-2.95183	-3.00808	-2.82208	-3.06981	-3.18906	-3.02893	-3.25441	-2.90576	-2.92406	-2.98491	-3.07137	-3.05391	-2.87125	-2.93565	-2.78346	-2.62483	-3.0166	-2.61678			231.5	-2.74409	-2.50786	-2.50478	-2.58373
	231	-1.73215	-2.58262	-2.47062	-2.60724	-2.52515	-2.64335	-2.66685	-2.82724	-2.61562	-3.12065	-2.93151	-3.10816	-3.11089	-2.87163	-2.97161	-2.9955	-2.77527	-3.02358	-2.92215	-2.99347		231	-2.58799	-2.69034	-2.6659	-2.57548	-2.88118	-2.92445	-2.83665	-2.93071	-2.69801	-2.74252	-2.71432	-2.8143	-2.94314	-2.6862	-2.84553	-2.67617	-2.55431	-2.79426	-2.51454			231	-2.59655	-2.387	-2.2021	-2.32662
	230.5	-1.72304	-2.50839	-2.51395	-2.69029	-2.41256	-2.55562	-2.71053	-2.77371	-2.5895	-3.15247	-2.97877	-3.03074	-3.05173	-2.76912	-2.92659	-3.04847	-2.81476	-2.97581	-2.9972	-3.02556		230.5	-2.51304	-2.62189	-2.6287	-2.44999	-2.793	-2.86211	-2.80014	-2.92485	-2.79124	-2.72186	-2.67127	-2.87857	-2.9316	-2.71207	-2.81991	-2.65311	-2.6241	-2.7221	-2.52862			230.5	-2.51008	-2.38045	-2.25507	-2.13908
	230	-1.68505	-2.55644	-2.62447	-2.76205	-2.41978	-2.58399	-2.70081	-2.8546	-2.62679	-3.20479	-3.10649	-3.0722	-3.09443	-2.82134	-3.00063	-3.09888	-2.90822	-3.05271	-3.05445	-3.01869		230	-2.5495	-2.50881	-2.54165	-2.34754	-2.70431	-2.85791	-2.78114	-2.77567	-2.73103	-2.6566	-2.59353	-2.95494	-2.98826	-2.6063	-2.73976	-2.64843	-2.67452	-2.75279	-2.61496			230	-2.55389	-2.28706	-2.21211	-2.04238
[truncated: 15 more columns]

## Sheet: B-G PhenDC3
			Control																				B-G(1)	GCATCCCTTTTGCGGTTGTGGGGTAGGGGGGCCCAGGGTAACATGAAGTTG																					B-G(2)	GCATCCCTTTTGCGGTTGTGGGGTAGGGGGGCCCAGGGTAACATGAAGTTG
		Baseline	10µM DNA, 10mM sodium cacodylate 100mM KCl pH 7.0 + water (as indicated)																					10µM DNA, 10mM sodium cacodylate 100mM KCl pH 7.0 + pyridostatin (as indicated)
	Wavelength (nm)	pH 7.0	0 µL	1 µL	2 µl	3 µL	4 µL	5 µL	6 µL	7 µL	8 µL	9 µL	10 µL	11 µL	12 µL	13 µL	14 µL	15 µL	16 µL	17 µL	18 µL		Wavelength (nm)	0uM	5 uM	10 uM	15uM	20 uM	25uM	30uM	35uM	40uM	45uM	50uM	55uM	60uM	65uM	70uM	75uM	80uM	85uM	90uM		Wavelength (nm)	0uM	5 uM	10 uM	15uM	20 uM
	320	-0.612617	-0.530581	-0.591862	-0.73822	-0.401608	-0.315724	-0.501917	-0.353081	-0.361469	-0.178327	-0.213514	-0.260089	-0.246733	-0.0730332	-0.0434578	0.011132	-0.0170489	0.0868205	-0.00865076	-0.119343		320	-0.650226	-0.698546	-0.805632	-0.57564	-0.540869	-0.483652	-0.541756	-0.448697	-0.352009	-0.345134	-0.360867	-0.202276	-0.307786	-0.255286	-0.118373	-0.0807954	-0.132609	0.012687	-0.027239		320	-0.647376	-0.643301	-0.635341	-0.509836	-0.378078
	319.5	-0.629059	-0.479372	-0.647589	-0.776338	-0.48943	-0.354853	-0.530569	-0.318104	-0.331908	-0.11991	-0.279985	-0.338923	-0.322037	-0.123022	0.013715	0.0640628	0.0137766	0.0598041	-0.0549075	-0.121452		319.5	-0.628752	-0.667969	-0.717844	-0.525029	-0.447094	-0.467239	-0.525356	-0.374439	-0.254077	-0.357492	-0.202678	-0.173468	-0.256366	-0.229608	-0.0460908	-0.101927	-0.0739877	0.150745	0.193593		319.5	-0.774884	-0.628058	-0.727053	-0.549263	-0.466888
	319	-0.688049	-0.474839	-0.663039	-0.682826	-0.440757	-0.312322	-0.602349	-0.307182	-0.317982	-0.116578	-0.292187	-0.28933	-0.251018	-0.015681	0.0920653	0.134025	0.0239099	0.141664	-0.0203837	-0.0764413		319	-0.590861	-0.798795	-0.705188	-0.582329	-0.491448	-0.547395	-0.50417	-0.408866	-0.253259	-0.42543	-0.338815	-0.183153	-0.266419	-0.23465	-0.0839874	-0.182499	-0.165591	0.13286	0.148356		319	-0.75351	-0.591777	-0.655982	-0.500298	-0.4371
	318.5	-0.756544	-0.417507	-0.722413	-0.64917	-0.380261	-0.318978	-0.624516	-0.339792	-0.361648	-0.16403	-0.223243	-0.330698	-0.237112	0.0217204	0.0857302	0.153852	0.0601612	0.0805978	0.00794632	-0.0481689		318.5	-0.576994	-0.744648	-0.596035	-0.423521	-0.42956	-0.474272	-0.409973	-0.274441	-0.189015	-0.295755	-0.15258	-0.122478	-0.208321	-0.116048	-0.0278515	-0.0590349	-0.0315043	0.203792	0.146965		318.5	-0.758903	-0.580118	-0.649402	-0.560032	-0.416153
	318	-0.816107	-0.399312	-0.71431	-0.600397	-0.41612	-0.246555	-0.636365	-0.404269	-0.281483	-0.0847116	-0.210431	-0.296629	-0.208058	0.021244	0.0707407	0.135519	0.130899	0.130718	0.00334709	-0.00461759		318	-0.703622	-0.847142	-0.62383	-0.45144	-0.468995	-0.547808	-0.451483	-0.342403	-0.312624	-0.305846	-0.246319	-0.208473	-0.13816	-0.180636	-0.141052	-0.179179	-0.156368	0.185432	0.0886743		318	-0.746039	-0.570093	-0.679997	-0.506454	-0.431305
	317.5	-0.820347	-0.401022	-0.727919	-0.599591	-0.41214	-0.361324	-0.615515	-0.401907	-0.291635	-0.142733	-0.202342	-0.203292	-0.228618	-0.00525461	0.0694823	0.0606602	0.0943716	0.0905393	0.00303298	0.00707611		317.5	-0.740196	-0.837254	-0.621315	-0.43269	-0.486842	-0.565294	-0.47019	-0.386282	-0.396903	-0.290752	-0.173845	-0.175181	-0.155189	-0.182871	-0.148053	-0.171206	-0.162766	0.199692	0.101797		317.5	-0.718887	-0.543264	-0.611044	-0.483753	-0.342869
	317	-0.8446	-0.390758	-0.739182	-0.521466	-0.44561	-0.273774	-0.563599	-0.388281	-0.289268	-0.12325	-0.268506	-0.158076	-0.125309	0.0334679	0.0966941	0.0786004	0.172647	0.0724976	-0.00720257	0.00114338		317	-0.749993	-0.850698	-0.578495	-0.490349	-0.50464	-0.583096	-0.441321	-0.425355	-0.38843	-0.322449	-0.179147	-0.176026	-0.159835	-0.258303	-0.190624	-0.202282	-0.126164	0.156084	0.076989		317	-0.646433	-0.472482	-0.41943	-0.337495	-0.277026
	316.5	-0.871371	-0.355319	-0.786938	-0.510062	-0.41158	-0.390918	-0.581934	-0.405027	-0.27305	-0.226446	-0.327899	-0.109678	-0.0735269	-0.0328049	0.0737641	-0.0107498	0.211727	0.0690158	0.0331876	0.00397274		316.5	-0.726912	-0.772595	-0.54995	-0.480028	-0.54604	-0.450507	-0.40783	-0.449259	-0.383022	-0.232885	-0.183271	-0.220441	-0.0974563	-0.206859	-0.189369	-0.251447	-0.110837	0.164484	0.054294		316.5	-0.632636	-0.525816	-0.289177	-0.248442	-0.251432
	316	-1.00701	-0.319136	-0.759101	-0.4626	-0.436028	-0.374893	-0.532444	-0.406438	-0.260118	-0.252035	-0.24165	-0.066783	-0.0301448	-0.0670942	0.0550333	-0.0135588	0.247699	0.0917292	0.0964332	-0.0157769		316	-0.716778	-0.685721	-0.510961	-0.481308	-0.54361	-0.443318	-0.409762	-0.423742	-0.325899	-0.250193	-0.187135	-0.182092	-0.103947	-0.224145	-0.180805	-0.208755	-0.0566849	0.0159921	-0.0290803		316	-0.663272	-0.579771	-0.35707	-0.326033	-0.346266
	315.5	-0.969314	-0.425777	-0.798497	-0.550249	-0.420307	-0.366622	-0.556969	-0.42553	-0.244105	-0.283642	-0.310559	-0.0734995	-0.0622243	-0.163529	-0.0426343	-0.101195	0.173528	0.0137896	0.102621	-0.0126367		315.5	-0.739482	-0.654296	-0.491043	-0.521799	-0.567418	-0.367887	-0.421958	-0.428914	-0.35337	-0.206106	-0.168724	-0.229059	-0.241528	-0.237514	-0.112771	-0.141261	-0.000616567	0.0211261	-0.00606337		315.5	-0.568411	-0.430304	-0.29819	-0.230069	-0.266479
	315	-0.985687	-0.477172	-0.851482	-0.551214	-0.462074	-0.372155	-0.470087	-0.380088	-0.207486	-0.204705	-0.378279	-0.0270207	-0.0695151	-0.222088	0.0529842	-0.11179	0.197771	-0.0437897	0.0288058	-0.00144235		315	-0.613303	-0.526267	-0.440368	-0.536311	-0.535823	-0.295166	-0.370805	-0.367539	-0.232954	-0.125758	-0.135017	-0.248077	-0.201153	-0.190458	-0.101257	-0.137511	0.0369102	-0.00876196	0.0552665		315	-0.562702	-0.512442	-0.330833	-0.21195	-0.26989
	314.5	-1.09367	-0.393965	-0.798124	-0.627726	-0.460211	-0.390621	-0.445482	-0.332806	-0.226112	-0.170088	-0.338643	-0.0138245	-0.0658328	-0.207608	0.0466435	-0.0522431	0.103462	-0.0731877	0.0458945	-0.013773		314.5	-0.528472	-0.511433	-0.502509	-0.5385	-0.498476	-0.258454	-0.346993	-0.371806	-0.187311	-0.182413	-0.0888169	-0.209312	-0.165678	-0.122053	-0.0910147	-0.100406	0.141468	-0.017143	0.0608051		314.5	-0.505161	-0.447428	-0.329938	-0.226516	-0.232017
	314	-1.08394	-0.434205	-0.788947	-0.615653	-0.463854	-0.297599	-0.491044	-0.325579	-0.208284	-0.187746	-0.351052	-0.12718	-0.0908396	-0.213975	0.058423	0.000821566	0.205579	-0.0440394	0.0117958	-0.0405443		314	-0.561741	-0.519949	-0.510524	-0.578204	-0.555479	-0.28278	-0.353965	-0.404779	-0.15193	-0.22705	-0.146978	-0.264147	-0.162097	-0.136587	-0.0889742	-0.182689	0.0846876	-0.026463	0.0610873		314	-0.559081	-0.441373	-0.338602	-0.361	-0.347205
	313.5	-1.11285	-0.459442	-0.837514	-0.645889	-0.496699	-0.380251	-0.565626	-0.316403	-0.305286	-0.199803	-0.29778	-0.162096	-0.134795	-0.225485	-0.0186819	-0.0273221	0.0932624	-0.0604585	0.00281072	-0.0748573		313.5	-0.594583	-0.552052	-0.512736	-0.496878	-0.557307	-0.316772	-0.39	-0.431025	-0.133481	-0.148811	-0.190806	-0.307624	-0.210856	-0.0830979	-0.114482	-0.120685	0.162329	0.0165661	0.0799817		313.5	-0.537672	-0.411944	-0.322969	-0.354213	-0.38341
	313	-1.04516	-0.387729	-0.747827	-0.583285	-0.400172	-0.362616	-0.438128	-0.155162	-0.184424	-0.0494905	-0.157678	-0.039764	-0.0679352	-0.116148	0.0460078	0.0951977	0.158234	0.0792008	0.0339704	0.103738		313	-0.604622	-0.60429	-0.548579	-0.558868	-0.59241	-0.322393	-0.370912	-0.383815	-0.204007	-0.201202	-0.185189	-0.225861	-0.277816	-0.0331699	-0.118103	-0.0759618	0.0565066	0.0397253	0.0440318		313	-0.433489	-0.419244	-0.433814	-0.433684	-0.448565
	312.5	-0.95705	-0.333237	-0.727801	-0.519783	-0.269392	-0.30781	-0.401332	-0.176088	-0.149954	0.0246944	-0.103607	-0.0232938	-0.0421173	-0.066926	0.0898391	0.131016	0.178658	0.153489	0.0609697	0.134941		312.5	-0.618051	-0.643349	-0.610347	-0.509853	-0.601039	-0.48495	-0.428183	-0.42466	-0.203464	-0.248216	-0.220448	-0.200016	-0.255276	0.0137617	-0.116555	-0.094176	0.0317903	0.0278554	0.0893766		312.5	-0.403103	-0.453574	-0.429691	-0.463384	-0.418443
	312	-1.02756	-0.430106	-0.743795	-0.602068	-0.26082	-0.359261	-0.366784	-0.296696	-0.213715	-0.0154451	-0.124202	-0.0255611	-0.119505	-0.135395	0.0786084	0.128603	0.176558	0.194991	0.0361142	0.148905		312	-0.667982	-0.673677	-0.633437	-0.478759	-0.585388	-0.510413	-0.407216	-0.380306	-0.21268	-0.267702	-0.216239	-0.116495	-0.102217	0.0204614	-0.12304	-0.121788	-0.0212957	0.0417798	0.213711		312	-0.386519	-0.476764	-0.469875	-0.573048	-0.40015
	311.5	-0.96669	-0.293915	-0.599148	-0.534413	-0.184017	-0.11055	-0.20173	-0.0412854	-0.0944019	0.0343979	0.128124	0.0989489	0.0365255	-0.0159405	0.181359	0.223003	0.324459	0.343378	0.195686	0.302108		311.5	-0.727041	-0.755159	-0.585705	-0.529107	-0.64468	-0.542317	-0.358114	-0.371389	-0.284085	-0.330908	-0.275877	-0.0806839	-0.135563	0.0143015	-0.156766	-0.137269	-0.0494139	0.0732975	0.229098		311.5	-0.348439	-0.368218	-0.358523	-0.520311	-0.304403
	311	-0.85045	-0.350038	-0.588578	-0.440994	-0.126299	-0.0690157	-0.227475	0.0120149	-0.0525604	0.0732783	0.134383	0.202235	0.0324091	-0.00740351	0.190565	0.22154	0.379678	0.356986	0.260499	0.286096		311	-0.752003	-0.845797	-0.560151	-0.524527	-0.617676	-0.558283	-0.35645	-0.24934	-0.267004	-0.258529	-0.207638	-0.0867659	-0.0950869	-0.0517082	-0.122618	-0.0504879	0.0159497	0.0649427	0.206484		311	-0.289508	-0.4087	-0.400239	-0.429559	-0.302161
	310.5	-0.905471	-0.327602	-0.519161	-0.406657	-0.129748	-0.0553772	-0.173318	0.0114634	0.0174056	0.101724	0.176863	0.339827	0.0421982	0.0712118	0.222064	0.242372	0.372744	0.35889	0.320147	0.339027		310.5	-0.700303	-0.829221	-0.544576	-0.37608	-0.609562	-0.615884	-0.304179	-0.186521	-0.265258	-0.20465	-0.12284	-0.103309	-0.0779974	-0.0445997	-0.0824821	-0.0391912	0.0470225	0.109191	0.211572		310.5	-0.279866	-0.406088	-0.330053	-0.405756	-0.201665
	310	-0.896482	-0.33692	-0.501197	-0.421484	-0.12459	-0.0729164	-0.167135	0.038747	0.0390343	0.106823	0.223333	0.333033	0.119837	0.072977	0.247332	0.278318	0.406259	0.33958	0.376597	0.368953		310	-0.781611	-0.787653	-0.557081	-0.46828	-0.584684	-0.671433	-0.335719	-0.213823	-0.365605	-0.167233	-0.1849	-0.0804455	-0.0792396	-0.11879	-0.0383159	-0.000343048	0.0402666	0.00625286	0.186234		310	-0.304991	-0.377299	-0.231366	-0.336677	-0.136006
	309.5	-0.941026	-0.387313	-0.511816	-0.473433	-0.164055	-0.0719778	-0.243417	-0.0311524	-0.0653624	0.0695985	0.0880124	0.231243	0.0171108	0.0680886	0.170587	0.214427	0.367232	0.212209	0.234274	0.269309		309.5	-0.778183	-0.804991	-0.5743	-0.45225	-0.614201	-0.617444	-0.37012	-0.272939	-0.431503	-0.15237	-0.220939	-0.166758	-0.0373706	-0.103655	-0.0577628	-0.0412119	0.00349501	-0.0761635	0.135236		309.5	-0.263491	-0.38861	-0.212587	-0.299777	-0.0554879
	309	-0.827335	-0.378848	-0.441475	-0.513256	-0.219612	-0.0688635	-0.190533	0.00308729	-0.0894581	0.00152126	0.0878799	0.215969	-0.025145	0.118046	0.226163	0.217308	0.302522	0.202986	0.22886	0.260089		309	-0.810658	-0.841142	-0.516543	-0.497047	-0.602083	-0.633231	-0.377846	-0.270644	-0.385244	-0.139962	-0.190601	-0.177139	-0.0302244	-0.10233	-0.0293306	0.0197248	-0.0100189	-0.0625608	0.064027		309	-0.228046	-0.317528	-0.273174	-0.288462	-0.0184149
	308.5	-0.892123	-0.29347	-0.420984	-0.425937	-0.233126	-0.102955	-0.228945	0.00723862	-0.054419	-0.0338155	0.0386287	0.118636	-0.0474715	0.119991	0.264371	0.30061	0.305033	0.204616	0.201454	0.238283		308.5	-0.72159	-0.751957	-0.463114	-0.445753	-0.53935	-0.557263	-0.318705	-0.225919	-0.304755	-0.00265712	-0.0768013	-0.0826792	-0.0161274	-0.0135946	0.084215	0.102046	0.123282	0.149096	0.111976		308.5	-0.183163	-0.371281	-0.217917	-0.209705	-0.0577755
	308	-0.891248	-0.322406	-0.444411	-0.54918	-0.29395	-0.183248	-0.314951	-0.115518	-0.187007	-0.14721	-0.030329	-0.0412294	-0.0438563	0.075071	0.242033	0.252318	0.203172	0.114629	0.105474	0.19028		308	-0.695868	-0.66715	-0.456591	-0.287809	-0.453357	-0.503766	-0.307334	-0.224006	-0.19781	0.145732	-0.0164304	-0.0102479	-0.013308	0.0108662	0.105479	0.102169	0.150633	0.228999	0.137232		308	-0.176237	-0.432932	-0.253991	-0.214064	-0.064951
	307.5	-0.871289	-0.351159	-0.489793	-0.531541	-0.295397	-0.274747	-0.229491	-0.181858	-0.219469	-0.159314	0.00394995	-0.0559254	-0.0755597	0.0373426	0.279708	0.271115	0.145893	0.0954404	0.0854196	0.137446		307.5	-0.633141	-0.558857	-0.544527	-0.235564	-0.390292	-0.443742	-0.310205	-0.24329	-0.26214	0.156866	0.0329119	0.0751179	0.0506073	0.0998196	0.191906	0.156387	0.161529	0.232256	0.184935		307.5	-0.223434	-0.394793	-0.261366	-0.206959	-0.028758
	307	-0.893818	-0.297136	-0.473459	-0.47906	-0.210183	-0.255565	-0.187883	-0.177526	-0.171904	-0.110448	-0.0105033	-0.033413	-0.0846458	0.0591913	0.32328	0.305115	0.179397	0.086474	0.0885339	0.105517		307	-0.569587	-0.458704	-0.42524	-0.145618	-0.333394	-0.280633	-0.176309	-0.177383	-0.141144	0.198144	0.045904	0.179031	0.207305	0.26227	0.260719	0.272915	0.29426	0.367269	0.317651		307	-0.282881	-0.431131	-0.355816	-0.271232	-0.0218306
	306.5	-0.772018	-0.398809	-0.525511	-0.559489	-0.231115	-0.342948	-0.266631	-0.250036	-0.168987	-0.216478	-0.0943172	-0.0664544	-0.119774	0.0305041	0.299976	0.191063	0.0660594	0.0276683	0.0287972	0.00494688		306.5	-0.445711	-0.452186	-0.458081	-0.114934	-0.310275	-0.200065	-0.0986508	-0.0855254	0.031522	0.209422	0.199297	0.183711	0.28102	0.311539	0.469256	0.302218	0.375407	0.522967	0.421448		306.5	-0.30115	-0.323229	-0.327589	-0.191773	0.0104571
	306	-0.81572	-0.373322	-0.589108	-0.490818	-0.243864	-0.342792	-0.238408	-0.251423	-0.131001	-0.19603	-0.0329191	-0.0441577	-0.095533	0.042184	0.378413	0.243405	0.0725871	0.102836	0.0186398	0.0319191		306	-0.553976	-0.5383	-0.496619	-0.0843375	-0.217611	-0.195528	-0.0536308	-0.109227	0.0108236	0.225861	0.241745	0.149389	0.24954	0.255437	0.410076	0.354748	0.430164	0.562474	0.493254		306	-0.326656	-0.28017	-0.227055	-0.0761071	0.00837523
	305.5	-0.831336	-0.340315	-0.571546	-0.451732	-0.173494	-0.331285	-0.230301	-0.197654	-0.12514	-0.106584	0.0600619	0.0799773	0.000825303	0.125888	0.318475	0.288745	0.133087	0.097778	0.0857347	0.105507		305.5	-0.47044	-0.413989	-0.45946	0.0123978	-0.036304	-0.13843	0.0931229	0.0283042	0.17072	0.333138	0.353803	0.187353	0.355695	0.333736	0.455183	0.418617	0.556152	0.689557	0.608975		305.5	-0.367717	-0.223437	-0.197849	-0.0689329	0.041601
	305	-0.809949	-0.302395	-0.56046	-0.414296	-0.0783391	-0.294131	-0.123694	-0.160316	-0.0657646	-0.0414736	0.090672	0.139212	0.0522999	0.251771	0.372425	0.244836	0.164956	0.204801	0.148629	0.11177		305	-0.490633	-0.472874	-0.471567	0.036405	-0.0166278	-0.116639	0.0409245	0.0324791	0.164453	0.261462	0.393439	0.156489	0.525447	0.348053	0.488615	0.501474	0.550422	0.656059	0.578479		305	-0.384074	-0.148718	-0.13093	-0.00934631	0.0619672
	304.5	-0.784379	-0.293427	-0.483595	-0.351187	-0.0264175	-0.246684	-0.0758228	-0.0576281	0.00979639	-0.0508637	0.119342	0.191823	0.0632007	0.267998	0.354201	0.343358	0.271785	0.27622	0.17903	0.16823		304.5	-0.543662	-0.475293	-0.403451	-0.0481863	-0.0469943	-0.109941	0.0148475	0.112142	0.178661	0.252956	0.40476	0.210325	0.498811	0.449504	0.54197	0.563043	0.634941	0.623318	0.570896		304.5	-0.302569	-0.044451	-0.0777447	0.0964817	0.132294
	304	-0.830891	-0.234392	-0.499969	-0.418826	0.0405592	-0.164578	-0.12516	-0.0145117	0.0784139	-0.0061075	0.164274	0.109382	0.12974	0.371792	0.353449	0.25838	0.284535	0.199042	0.250785	0.215888		304	-0.46458	-0.420754	-0.325719	-0.0174977	-0.0563216	-0.0373627	0.0974662	0.109217	0.311255	0.308076	0.360179	0.269389	0.627993	0.491729	0.555963	0.594577	0.647955	0.719259	0.611493		304	-0.300884	-0.000686325	-0.0151979	0.160341	0.248262
	303.5	-0.808393	-0.00549866	-0.34055	-0.32736	0.131353	-0.0105694	0.0127043	0.0843191	0.242883	0.139903	0.305847	0.233432	0.23444	0.515811	0.457715	0.428652	0.457629	0.412115	0.364149	0.381199		303.5	-0.397784	-0.445778	-0.30197	0.0345058	0.0701782	0.0876361	0.165119	0.231877	0.391341	0.427574	0.403879	0.427106	0.599348	0.528233	0.636636	0.689544	0.725408	0.815023	0.637735		303.5	-0.263137	0.0454146	0.0185526	0.236526	0.235208
	303	-0.726962	0.154578	-0.212087	-0.211616	0.208554	0.0902411	0.15863	0.278046	0.354955	0.305608	0.375965	0.328729	0.41676	0.53329	0.48466	0.58303	0.59361	0.558736	0.499678	0.593865		303	-0.396369	-0.306777	-0.198495	0.0224792	0.0826097	0.113883	0.225087	0.343424	0.408599	0.424389	0.467621	0.567895	0.688722	0.559473	0.669973	0.830577	0.827462	0.942929	0.624584		303	-0.197993	0.0198749	-0.038358	0.250134	0.142749
	302.5	-0.741669	0.192004	-0.131147	-0.133885	0.303429	0.216477	0.209403	0.340731	0.471747	0.413007	0.412586	0.384895	0.498626	0.632573	0.587079	0.590293	0.59493	0.598967	0.610797	0.593362		302.5	-0.272722	-0.176766	-0.123512	0.105647	0.0850565	0.242528	0.253387	0.4656	0.503853	0.438437	0.621587	0.749236	0.801604	0.682425	0.717504	0.951195	0.966608	1.06585	0.68727		302.5	-0.0394584	0.120555	0.0606139	0.357483	0.263512
	302	-0.713728	0.20276	-0.116942	-0.0888818	0.303197	0.221629	0.187023	0.319274	0.522827	0.465939	0.378422	0.367769	0.549871	0.536337	0.633494	0.618417	0.678154	0.644819	0.659511	0.602417		302	-0.269447	-0.216714	-0.125816	0.033949	0.0902513	0.307524	0.307255	0.497573	0.515734	0.503395	0.63791	0.824001	0.863431	0.744646	0.736364	0.917109	1.00695	1.06603	0.721556		302	0.0142189	0.11076	0.0963994	0.356189	0.350401
	301.5	-0.629699	0.206704	-0.0748128	-0.0501014	0.227954	0.280057	0.265677	0.261992	0.497823	0.542411	0.423469	0.44886	0.579234	0.621454	0.596277	0.614516	0.66898	0.584727	0.707137	0.682455		301.5	-0.183563	-0.183713	-0.0578637	0.0800108	0.132727	0.37375	0.452101	0.530177	0.549413	0.601052	0.744778	0.822373	0.880663	0.748257	0.770855	0.93441	1.03638	1.12638	0.866773		301.5	0.149872	0.152614	0.178246	0.446556	0.367349
	301	-0.670925	0.27085	-0.0306452	-0.0349574	0.224566	0.258236	0.271634	0.240731	0.436447	0.59869	0.344313	0.467071	0.654459	0.567154	0.656586	0.618335	0.623418	0.656251	0.656044	0.684579		301	-0.0729445	-0.155632	0.0019608	0.131511	0.243069	0.373925	0.46996	0.516198	0.618873	0.611698	0.817437	0.82291	0.941315	0.820759	0.845626	1.07998	1.06695	1.17394	0.946595		301	0.187003	0.190532	0.225624	0.556078	0.470357
	300.5	-0.649748	0.308355	0.0433184	0.0899874	0.267378	0.289272	0.362136	0.290387	0.471499	0.621242	0.368704	0.569338	0.664659	0.557505	0.690781	0.655816	0.720225	0.747224	0.677819	0.755984		300.5	-0.0758592	-0.193742	-0.0131723	0.0875282	0.324971	0.402295	0.405931	0.56483	0.608208	0.645715	0.935045	0.88307	0.976926	0.871654	0.818749	1.08279	1.02999	1.15541	0.942971		300.5	0.242379	0.290205	0.298463	0.533043	0.515121
	300	-0.705515	0.197201	-0.0404677	0.0172113	0.200002	0.237215	0.257547	0.205138	0.339206	0.471412	0.274656	0.526571	0.629565	0.500847	0.619232	0.585477	0.623224	0.55061	0.670404	0.723594		300	-0.0357677	-0.124152	0.105174	0.217352	0.422548	0.470014	0.474342	0.709515	0.734203	0.854405	1.10741	0.933856	1.1729	1.00115	0.917523	1.17472	1.22306	1.31926	1.08249		300	0.368695	0.337854	0.427719	0.6571	0.666534
	299.5	-0.788948	0.2353	-0.0349424	0.00903292	0.292204	0.347324	0.261354	0.164424	0.39912	0.441245	0.305778	0.508586	0.514866	0.477945	0.659783	0.576767	0.584731	0.453861	0.652751	0.634208		299.5	0.0576226	-0.149005	0.121085	0.244896	0.415765	0.506303	0.523017	0.739487	0.704725	0.95745	1.11901	0.87688	1.05683	1.08243	0.969274	1.16829	1.08809	1.28516	1.21243		299.5	0.473549	0.48757	0.59359	0.777608	0.995433
	299	-0.828004	0.330795	0.0945898	-0.00825726	0.412528	0.484022	0.369242	0.243483	0.454406	0.460216	0.36454	0.554997	0.585407	0.638283	0.660451	0.617264	0.696939	0.539053	0.642852	0.696856		299	0.109743	-0.0451618	0.261841	0.335245	0.620516	0.601316	0.707148	0.854189	0.78483	1.08211	1.25177	0.920224	1.17351	1.21028	1.11092	1.27684	1.15702	1.36042	1.34998		299	0.444	0.515094	0.616695	0.799115	1.00237
	298.5	-0.867761	0.520825	0.329182	0.102106	0.568993	0.66594	0.487285	0.476158	0.635921	0.591634	0.576997	0.732961	0.744266	0.790029	0.855286	0.8008	0.901887	0.710392	0.790994	0.865969		298.5	0.160355	0.0437423	0.295193	0.491081	0.726437	0.686525	0.723139	1.00332	0.907456	1.23972	1.35435	1.11728	1.28731	1.33499	1.24119	1.42018	1.23341	1.54454	1.38583		298.5	0.427743	0.564389	0.646067	0.822944	1.09252
	298	-0.920747	0.613158	0.38486	0.187265	0.654551	0.707204	0.49694	0.611111	0.701163	0.657102	0.685366	0.734953	0.741938	0.806465	0.91034	0.898446	1.01428	0.772106	0.798208	0.884143		298	0.142273	0.183743	0.334217	0.622301	0.777857	0.816174	0.78117	1.10952	0.969567	1.39987	1.41171	1.14991	1.41382	1.3871	1.35691	1.5263	1.34303	1.59098	1.43006		298	0.429631	0.599731	0.716282	0.787025	1.12204
	297.5	-0.941005	0.67425	0.488248	0.312079	0.722311	0.827556	0.606092	0.687263	0.864019	0.733681	0.812329	0.85969	0.791624	0.908188	1.04057	1.05219	1.05002	0.782441	0.894126	0.976816		297.5	0.172344	0.313145	0.49716	0.730134	0.753279	0.995061	0.796724	1.28709	1.09949	1.5147	1.47135	1.29995	1.52481	1.50038	1.42677	1.6189	1.52664	1.74504	1.58114		297.5	0.44622	0.608353	0.70696	0.82414	1.11306
	297	-0.924248	0.748493	0.64335	0.340433	0.78358	0.848127	0.675623	0.79468	0.997379	0.887725	0.905204	0.941583	0.856879	0.965476	1.11614	1.07881	1.14141	0.904985	1.00358	0.946199		297	0.252557	0.396406	0.560557	0.845657	0.873955	1.0167	1.01994	1.30493	1.11157	1.6095	1.53968	1.36235	1.55681	1.57976	1.51715	1.72751	1.58117	1.85194	1.68197		297	0.510495	0.610694	0.720716	0.906138	1.22223
	296.5	-0.879501	0.795396	0.744362	0.435453	0.956202	0.965809	0.835835	0.982571	1.06951	1.08782	1.096	0.917066	1.01239	1.1259	1.24622	1.2341	1.24563	1.09706	1.13292	1.10081		296.5	0.424591	0.49621	0.667021	0.972833	0.964375	1.14066	1.1499	1.42669	1.2848	1.751	1.64671	1.51745	1.65283	1.73254	1.58865	1.87908	1.69186	1.93506	1.92712		296.5	0.459243	0.641896	0.825924	0.971236	1.20441
	296	-0.925767	0.856865	0.788487	0.466775	0.939363	0.950512	0.908825	1.0342	1.01914	1.01323	1.11856	0.942596	1.0675	1.19053	1.25793	1.21094	1.31312	1.20135	1.19444	1.20119		296	0.482747	0.762351	0.829835	1.04628	1.11419	1.32981	1.28964	1.51107	1.48814	1.8905	1.90574	1.7823	1.83123	1.85508	1.71202	1.99918	1.86312	2.11744	2.02577		296	0.487974	0.59327	0.817816	0.920442	1.17055
	295.5	-0.919452	0.915142	0.770949	0.590879	1.05071	1.03382	0.958335	1.04126	1.0616	1.16415	1.15394	1.09971	1.06827	1.20915	1.34901	1.3056	1.32958	1.18433	1.31385	1.24926		295.5	0.452476	0.710943	0.890752	1.06435	1.09742	1.28643	1.26969	1.60396	1.56397	1.87707	1.84201	1.86216	1.81866	1.84497	1.72027	2.01889	1.96798	2.1719	2.01027		295.5	0.623229	0.691655	0.956884	0.962837	1.32712
	295	-0.997279	0.82682	0.803623	0.591007	1.09355	1.09884	1.01356	1.07466	1.1225	1.20577	1.20287	1.0994	1.14468	1.24885	1.3813	1.34904	1.31563	1.1908	1.40677	1.30185		295	0.594256	0.759591	1.01204	1.13245	1.21513	1.38155	1.35826	1.71205	1.74394	1.96481	1.93632	1.95587	1.90545	1.95243	1.8205	2.11698	2.08857	2.22623	2.14243		295	0.757533	0.836445	1.06797	1.11244	1.47288
	294.5	-0.942023	0.948286	0.918207	0.527081	1.25585	1.19569	1.07912	1.2404	1.22928	1.30936	1.17254	1.18973	1.22511	1.30673	1.45112	1.42147	1.39472	1.30627	1.57461	1.44377		294.5	0.655562	0.786681	1.0141	1.17998	1.37265	1.38285	1.41327	1.76247	1.81212	1.9664	2.09121	2.05849	1.96935	2.0785	1.89991	2.14993	2.21839	2.3614	2.21172		294.5	0.913838	0.915146	1.24741	1.21203	1.53969
	294	-0.954976	1.09721	0.925437	0.635188	1.38784	1.31064	1.13564	1.22167	1.14617	1.35971	1.32799	1.26512	1.35203	1.39559	1.46957	1.41721	1.43167	1.39219	1.62159	1.50786		294	0.780576	0.868557	1.02592	1.2872	1.47958	1.52191	1.57934	1.87127	1.95436	2.11259	2.20792	2.15534	2.11824	2.16623	2.01239	2.27443	2.29337	2.50829	2.35714		294	1.07456	1.11883	1.38988	1.35212	1.67985
	293.5	-0.975691	1.26042	1.09832	0.842227	1.55394	1.4845	1.26114	1.37044	1.24273	1.47312	1.44514	1.42581	1.42741	1.60082	1.60863	1.52918	1.6301	1.57509	1.68963	1.6863		293.5	0.791628	0.833143	1.05268	1.36199	1.44995	1.58108	1.63575	1.98788	1.9701	2.12586	2.18468	2.22023	2.23113	2.21221	2.05607	2.27409	2.42278	2.38551	2.37863		293.5	1.10498	1.14025	1.43347	1.39839	1.69133
	293	-1.03059	1.35672	1.17989	0.920354	1.61096	1.54483	1.35862	1.48611	1.33107	1.53885	1.55339	1.44468	1.46086	1.60689	1.73166	1.56433	1.66531	1.61108	1.717	1.65165		293	0.913156	0.757007	1.13766	1.45189	1.51945	1.63554	1.68704	1.98553	2.0786	2.12174	2.14893	2.2472	2.27381	2.31189	2.20797	2.40077	2.45838	2.50043	2.48251		293	1.32431	1.41984	1.63	1.60273	1.92174
	292.5	-0.922629	1.50515	1.29819	0.966772	1.66306	1.58958	1.37013	1.58952	1.38114	1.62536	1.61703	1.52583	1.59084	1.66209	1.73747	1.65762	1.69416	1.67937	1.78752	1.79079		292.5	1.03511	0.863486	1.20128	1.60438	1.55698	1.79858	1.81529	2.08536	2.21885	2.25069	2.25438	2.34673	2.4101	2.59669	2.45668	2.57896	2.64295	2.64195	2.63996		292.5	1.49185	1.66942	1.80663	1.84649	2.05799
	292	-0.956049	1.52887	1.40367	1.12375	1.78873	1.61696	1.42755	1.66436	1.54783	1.79841	1.66333	1.57903	1.65627	1.68065	1.83301	1.73866	1.85568	1.73593	1.80486	1.86433		292	1.14347	0.946875	1.26651	1.70384	1.57036	1.91434	1.89051	2.15004	2.3649	2.37966	2.45498	2.34241	2.52891	2.69753	2.71177	2.60635	2.68457	2.71576	2.80484		292	1.62826	1.88858	1.96934	2.11251	2.18629
	291.5	-0.835754	1.64068	1.53916	1.24596	1.77992	1.74549	1.57062	1.69409	1.56002	1.89811	1.81515	1.62917	1.81604	1.87198	1.89944	1.83738	1.97183	1.8895	1.87548	2.01397		291.5	1.25697	1.12969	1.39284	1.8327	1.74244	2.05397	2.08379	2.37211	2.45208	2.57435	2.68274	2.56358	2.72459	2.88771	2.83465	2.72472	2.87938	2.90766	2.99251		291.5	1.78029	1.99648	2.05984	2.19964	2.27856
	291	-0.821121	1.68506	1.55619	1.39482	1.78795	1.81063	1.63039	1.75668	1.69072	1.98089	1.87707	1.74426	1.8652	1.96238	1.91589	1.924	2.01187	1.96583	1.99869	2.03379		291	1.42616	1.26258	1.50378	1.87563	1.86764	2.14933	2.14847	2.44909	2.53126	2.73702	2.72827	2.60027	2.73485	2.92081	3.0539	2.84283	2.96595	3.04721	3.07334		291	1.79423	2.09055	2.0702	2.21985	2.29202
	290.5	-0.914288	1.73462	1.64872	1.4879	1.85894	1.82097	1.77366	1.88165	1.86499	2.0835	1.93796	1.83804	2.03249	1.98492	2.08684	1.96464	2.06219	1.99441	2.11229	2.00163		290.5	1.47256	1.37031	1.7167	1.93571	2.04882	2.28268	2.33064	2.69238	2.70456	2.86137	2.84844	2.79706	2.79963	3.08132	3.19918	2.96434	3.04031	3.31224	3.15608		290.5	1.88163	2.19973	2.18424	2.31697	2.36381
	290	-0.869729	1.73412	1.66527	1.526	1.88916	1.84382	1.83866	1.919	1.87746	2.10861	1.95406	1.87873	2.08398	1.97655	2.03198	2.04734	2.17996	2.03018	2.13206	2.14227		290	1.57491	1.69977	1.80581	2.03393	2.21674	2.44378	2.47123	2.78511	2.84926	3.07869	3.06323	2.88694	3.02403	3.16596	3.33078	3.12687	3.21713	3.46842	3.26144		290	1.98628	2.28839	2.25252	2.38671	2.53195
	289.5	-0.972522	1.89059	1.71301	1.68987	1.91943	1.97133	1.95469	2.03958	1.96603	2.25254	2.01247	1.98605	2.19691	2.02462	2.15184	2.21662	2.25367	2.08702	2.23649	2.2323		289.5	1.59777	1.67769	1.90547	2.03832	2.20307	2.50769	2.55599	2.90351	2.86477	3.1196	3.15213	2.98806	3.0271	3.13704	3.33341	3.15735	3.22311	3.52961	3.32441		289.5	1.92325	2.07987	2.10035	2.30962	2.50577
	289	-0.993334	2.00049	1.8057	1.80038	2.11261	2.10517	2.06248	2.14524	2.16882	2.34308	2.19655	2.12745	2.27465	2.17876	2.33855	2.31406	2.43732	2.26243	2.38724	2.33623		289	1.83487	1.77714	2.07513	2.11932	2.43451	2.54753	2.69074	3.06904	3	3.16159	3.19305	3.15534	3.21056	3.20013	3.44222	3.2774	3.33856	3.64636	3.4577		289	1.98023	2.05673	2.10764	2.32559	2.47242
	288.5	-0.97731	2.06301	1.81388	1.78899	2.13224	2.0661	2.12063	2.17256	2.196	2.30227	2.20312	2.17861	2.21641	2.12648	2.28226	2.26446	2.24564	2.33691	2.41387	2.2983		288.5	1.79022	1.9023	2.09704	2.22473	2.45844	2.61585	2.75552	3.08767	3.00885	3.17016	3.22278	3.17072	3.30517	3.2422	3.48156	3.40564	3.42572	3.63479	3.54931		288.5	2.11241	2.21374	2.21995	2.43018	2.5943
	288	-1.12694	2.25189	1.90367	1.92353	2.35153	2.21802	2.26546	2.31932	2.34871	2.40002	2.35797	2.32453	2.28148	2.24562	2.542	2.4247	2.42037	2.47224	2.4554	2.43321		288	1.89979	1.93341	2.13846	2.31434	2.5386	2.68008	2.84565	3.13852	3.11477	3.25476	3.30645	3.27825	3.4596	3.39487	3.56988	3.57088	3.50302	3.67983	3.7011		288	2.14659	2.29452	2.33393	2.67732	2.71065
	287.5	-0.986733	2.28802	1.90791	1.92788	2.44721	2.24283	2.42016	2.35695	2.37408	2.48232	2.41038	2.32228	2.33062	2.33091	2.63013	2.47145	2.48666	2.57484	2.38114	2.54911		287.5	1.93616	1.97811	2.22699	2.46018	2.56066	2.76233	2.96529	3.13501	3.17685	3.28574	3.33812	3.36135	3.63258	3.51	3.60611	3.67671	3.65775	3.74274	3.79183		287.5	2.25497	2.33676	2.3974	2.74781	2.80457
	287	-0.961348	2.40961	1.92542	1.84009	2.38796	2.26371	2.38972	2.41737	2.40502	2.49366	2.52005	2.34325	2.36537	2.35011	2.63851	2.50048	2.52717	2.55679	2.3988	2.55001		287	2.08481	2.02263	2.32919	2.62059	2.70409	2.85925	2.95808	3.25512	3.23533	3.32275	3.47368	3.47512	3.70954	3.60848	3.76988	3.77576	3.70842	3.75094	3.98231		287	2.32709	2.40167	2.38518	2.74839	2.888
	286.5	-0.939389	2.55087	2.06593	1.95172	2.48194	2.38324	2.42223	2.46092	2.46079	2.63416	2.64779	2.54643	2.493	2.49388	2.71853	2.584	2.52606	2.75398	2.44694	2.61996		286.5	2.14169	2.08368	2.32569	2.67561	2.70771	2.86592	3.046	3.21769	3.30737	3.2751	3.58643	3.52648	3.64072	3.69627	3.70175	3.80981	3.71508	3.82683	3.96902		286.5	2.37952	2.56154	2.57184	2.91754	3.03351
	286	-0.879433	2.69961	2.08951	2.08411	2.62389	2.42644	2.57081	2.55087	2.53484	2.7278	2.71627	2.66435	2.61243	2.62987	2.81374	2.5537	2.63981	2.85058	2.48185	2.78553		286	2.08937	2.15108	2.27338	2.75369	2.73224	2.88596	3.10126	3.15845	3.35119	3.35329	3.53059	3.52468	3.67664	3.73305	3.60601	3.829	3.85287	3.78942	3.99045		286	2.50901	2.73141	2.76645	3.03687	3.14041
	285.5	-0.847958	2.78514	2.24295	2.15867	2.63674	2.52212	2.66209	2.57541	2.54614	2.81152	2.70006	2.74005	2.67896	2.77569	2.88418	2.70899	2.68412	2.91958	2.57781	2.90195		285.5	2.13202	2.15033	2.29883	2.78939	2.68341	2.87905	3.07985	3.17146	3.33265	3.40975	3.64512	3.47839	3.635	3.77178	3.58887	3.89356	3.89411	3.7948	4.00558		285.5	2.58777	2.75702	2.78542	3.07094	3.28288
	285	-0.77554	2.6939	2.21169	2.18928	2.60274	2.52534	2.58205	2.55237	2.52646	2.80064	2.68063	2.66438	2.76234	2.80678	2.82707	2.69936	2.6849	2.91282	2.53327	2.85486		285	2.13186	2.14371	2.38303	2.75301	2.75704	2.89293	3.06008	3.16367	3.38734	3.47235	3.53354	3.53131	3.71088	3.86548	3.58361	3.93254	3.87534	3.80508	4.06315		285	2.62781	2.79609	2.7961	3.1225	3.39032
	284.5	-0.805119	2.78473	2.28134	2.24007	2.70318	2.57721	2.57045	2.58956	2.60807	2.81835	2.65872	2.80081	2.78366	2.80601	2.80792	2.71497	2.73849	2.919	2.71859	2.89828		284.5	2.18571	2.28545	2.4762	2.84211	2.76909	2.97843	3.02457	3.2515	3.35679	3.5748	3.61014	3.61564	3.60528	3.88282	3.61265	3.96535	3.92582	3.89983	4.09955		284.5	2.74289	2.7818	2.69311	3.0643	3.41063
	284	-0.887965	2.89708	2.45486	2.43323	2.80922	2.77161	2.6623	2.77653	2.73141	2.90795	2.67034	2.92319	2.85857	2.86829	2.99007	2.78809	2.76466	2.99762	2.79482	2.94868		284	2.21415	2.29751	2.48033	2.77926	2.76613	2.95671	3.03445	3.37291	3.3812	3.58764	3.6478	3.71351	3.57605	3.88422	3.67388	4.07024	3.94755	3.87684	4.07091		284	2.74721	2.73944	2.81089	3.08695	3.43034
	283.5	-0.914742	2.81629	2.45709	2.46949	2.89534	2.79136	2.73433	2.84119	2.80153	2.89553	2.65528	2.96165	2.81166	2.9534	2.97967	2.75524	2.8457	2.99216	2.83979	2.97434		283.5	2.22619	2.37577	2.5101	2.7896	2.68501	2.91574	3.05575	3.38273	3.34274	3.72606	3.59091	3.71766	3.66874	3.88376	3.63221	4.11653	3.97441	3.82533	4.02432		283.5	2.84105	2.70936	2.85126	3.09929	3.39596
	283	-1.00969	2.80091	2.5905	2.46186	2.90833	2.81753	2.75163	2.80967	2.79863	2.82963	2.7507	2.89613	2.71006	2.90801	3.06885	2.77052	2.89046	2.82273	2.91807	2.9078		283	2.25728	2.36126	2.54677	2.80303	2.75858	3.04974	3.07855	3.45944	3.36841	3.77551	3.55205	3.77516	3.6576	3.8036	3.77957	4.16995	4.07589	3.84109	4.11132		283	2.8554	2.70253	2.90457	3.10006	3.43519
	282.5	-1.03099	2.80975	2.62568	2.48562	2.92997	2.84687	2.74915	2.86627	2.82147	2.84013	2.7913	2.89977	2.77775	2.91686	2.9828	2.95186	2.8737	2.76483	2.93043	2.86891		282.5	2.40101	2.42398	2.58148	2.80923	2.8366	3.15128	3.044	3.62458	3.49617	3.77882	3.63908	3.87353	3.64256	3.7734	3.97995	4.19096	4.11297	3.87071	4.09645		282.5	2.96601	2.85972	3.00551	3.17286	3.51666
	282	-1.10922	2.9472	2.73715	2.64882	3.08956	2.94446	2.84309	2.97267	3.00663	2.90506	2.92834	3.00939	2.87442	2.94367	3.12197	3.00029	2.9914	2.86627	2.99602	2.9774		282	2.57284	2.65863	2.66051	2.87498	2.91062	3.25616	3.13743	3.65514	3.49004	3.83443	3.6641	3.99212	3.7696	3.82057	3.97356	4.15034	4.12656	4.00568	4.10967		282	3.01917	2.78342	2.96639	3.18346	3.55206
	281.5	-1.10775	3.08851	2.94775	2.78769	3.12399	3.04469	3.04994	3.06185	3.12663	3.02596	3.00627	3.19106	2.9113	3.09625	3.21197	3.06471	3.11514	2.92261	3.1355	3.10707		281.5	2.73876	2.76291	2.77169	3.03969	3.07418	3.35568	3.29572	3.76309	3.55991	3.92382	3.82664	4.07109	3.80222	3.81368	4.14861	4.30356	4.24538	4.21935	4.23234		281.5	3.05861	2.94322	3.1195	3.17848	3.55632
	281	-1.07124	3.2226	3.00942	2.84009	3.23975	3.03595	3.03122	3.13407	3.20225	3.15355	3.15171	3.24184	2.95131	3.11739	3.26437	3.07344	3.21335	2.96331	3.17999	3.14353		281	2.80653	2.67876	2.85582	3.06469	3.16799	3.38252	3.37849	3.80155	3.61918	3.94589	3.86415	4.12999	3.92452	3.81175	4.14799	4.33388	4.31882	4.25701	4.34338		281	3.18588	3.02946	3.28804	3.28503	3.67146
	280.5	-1.04511	3.18482	3.07459	2.967	3.2879	3.18759	3.07397	3.18729	3.30549	3.28235	3.26023	3.27997	3.0538	3.209	3.26783	3.20536	3.27958	3.12101	3.26804	3.12531		280.5	2.9686	2.77834	2.98774	3.18476	3.33004	3.47215	3.45617	3.81113	3.71794	3.99552	4.02437	4.168	3.94285	3.88411	4.25546	4.35953	4.37561	4.41596	4.49887		280.5	3.29814	3.12413	3.41968	3.41216	3.83634
	280	-1.0395	3.47391	3.2418	3.19543	3.48843	3.42339	3.25615	3.358	3.51261	3.46337	3.38445	3.55097	3.40676	3.37148	3.43924	3.51373	3.42392	3.32816	3.35898	3.33612		280	3.11006	2.90106	3.11484	3.26955	3.51737	3.65958	3.62423	3.90756	3.81161	3.99541	4.17901	4.24551	4.12066	4.09867	4.41547	4.44866	4.50526	4.65464	4.61058		280	3.35394	3.44637	3.48832	3.58277	3.87972
	279.5	-1.00751	3.53494	3.36117	3.32913	3.61902	3.41415	3.47619	3.59732	3.70861	3.57429	3.4957	3.67619	3.65243	3.47907	3.62872	3.62855	3.50749	3.5243	3.46919	3.36186		279.5	3.25232	2.99451	3.24164	3.33903	3.59766	3.67536	3.66621	3.96205	3.842	3.95565	4.31606	4.31186	4.23145	4.21679	4.36733	4.51768	4.53111	4.798	4.65433		279.5	3.51908	3.55103	3.61496	3.72312	3.91231
	279	-1.03848	3.70221	3.44326	3.39645	3.69593	3.54672	3.58545	3.64	3.7695	3.69611	3.61745	3.77055	3.67805	3.62401	3.8452	3.62109	3.58917	3.58715	3.58458	3.40866		279	3.40669	3.13601	3.4679	3.5045	3.71888	3.75656	3.85497	3.97649	3.89859	4.05604	4.47723	4.31718	4.51984	4.37976	4.41587	4.62033	4.60417	4.9181	4.77905		279	3.65788	3.61692	3.59383	3.79654	3.9419
	278.5	-1.00957	3.74017	3.53377	3.38394	3.70434	3.60901	3.69741	3.73683	3.75712	3.73008	3.70664	3.81131	3.85497	3.6691	3.89577	3.71385	3.63584	3.63462	3.49253	3.42904		278.5	3.49292	3.1672	3.53697	3.63511	3.75645	3.79845	3.94816	4.12974	4.09792	4.04374	4.46341	4.34909	4.486	4.48228	4.58679	4.74753	4.56345	4.93039	4.85991		278.5	3.74171	3.77452	3.67804	3.95966	4.01876
	278	-1.0157	3.83103	3.54993	3.40641	3.84979	3.68185	3.74038	3.85268	3.72888	3.7369	3.79748	3.8873	3.92996	3.70899	3.97468	3.75112	3.61138	3.70208	3.58403	3.45668		278	3.57746	3.32055	3.60525	3.67642	3.83519	3.89047	4.08619	4.19844	4.1761	4.20758	4.47714	4.41847	4.51463	4.59082	4.66848	4.7854	4.63414	4.95739	4.90524		278	3.75321	3.70005	3.74498	3.91635	4.05674
	277.5	-1.0436	3.88782	3.65539	3.45795	3.84262	3.77708	3.8246	3.80378	3.79707	3.87399	3.87632	4.01818	3.92217	3.79981	4.00357	3.85065	3.70343	3.71837	3.5901	3.58524		277.5	3.53729	3.43636	3.61981	3.69324	3.88914	3.94921	4.14704	4.18191	4.2374	4.18381	4.45255	4.4214	4.51574	4.59384	4.65689	4.70384	4.70961	4.8693	4.78127		277.5	3.81109	3.91111	3.74532	4.06732	4.15165
	277	-1.00461	4.10436	3.8538	3.47879	3.9746	3.84784	4.0455	3.85592	3.8831	3.93706	4.01751	4.08477	3.97626	3.91023	4.06958	3.96928	3.82527	3.77613	3.66322	3.76993		277	3.71472	3.61735	3.78872	3.8823	4.06568	3.98865	4.20882	4.33784	4.29273	4.27896	4.4619	4.44714	4.62465	4.71888	4.75978	4.71018	4.75749	4.93301	4.80882		277	3.95094	4.01106	3.96731	4.07513	4.20296
	276.5	-0.823341	4.17776	4.01786	3.5827	4.06905	3.90555	4.05037	4.01038	3.95269	4.09638	4.1474	4.07394	4.01971	3.93261	4.03841	4.00097	3.89757	3.95021	3.97162	3.77786		276.5	3.84315	3.72297	3.8942	3.88649	4.08877	4.03007	4.23736	4.41738	4.36145	4.41633	4.49389	4.51305	4.6093	4.67302	4.73516	4.75042	4.85254	4.95483	4.83096		276.5	4.02431	4.0562	4.071	4.14687	4.33958
	276	-0.820278	4.18693	3.95261	3.51958	4.15129	3.96558	4.0559	3.92854	3.97917	4.1612	4.13051	4.17219	3.98314	3.95843	3.96604	4.03833	3.85803	4.01875	3.99617	3.89127		276	4.01671	3.90158	4.01968	4.07301	4.20612	4.23158	4.36822	4.57628	4.51359	4.57196	4.54754	4.64795	4.67475	4.79985	4.87447	4.87711	4.83104	5.02858	4.94472		276	4.14872	4.27115	4.28869	4.27445	4.44664
	275.5	-0.741996	4.32689	4.14298	3.77991	4.3589	4.19399	4.18235	4.11851	4.10256	4.3961	4.22051	4.28875	4.16187	4.06315	4.0098	4.12583	3.96254	4.24993	4.12235	4.01523		275.5	3.97274	3.91599	3.99729	4.12299	4.40211	4.27091	4.44935	4.67354	4.50063	4.63926	4.43906	4.76799	4.66549	4.67568	4.86583	4.82683	4.87284	5.12098	4.8847		275.5	4.35652	4.39472	4.60687	4.45505	4.64022
	275	-0.740042	4.49301	4.05207	3.99517	4.41856	4.27529	4.31869	4.25439	4.17176	4.46987	4.24846	4.38072	4.20687	4.07927	4.11467	4.13809	4.1127	4.26573	4.17951	4.10989		275	4.01397	4.02198	4.06893	4.20029	4.41769	4.26307	4.48178	4.66522	4.62234	4.67272	4.57908	4.85176	4.75128	4.68072	4.88949	4.81656	4.95651	5.17327	4.88953		275	4.42594	4.60395	4.70398	4.50594	4.78063
	274.5	-0.782292	4.61575	4.29474	4.19965	4.62499	4.49617	4.4791	4.49975	4.38086	4.69105	4.38369	4.50944	4.429	4.20796	4.35918	4.31361	4.39586	4.55095	4.36837	4.23213		274.5	4.18307	4.23435	4.18926	4.25432	4.55723	4.4133	4.66343	4.68427	4.75649	4.76936	4.69317	4.92146	4.89453	4.73947	4.96885	4.8129	4.92699	5.26276	4.96061		274.5	4.53059	4.73302	4.836	4.60539	4.91839
	274	-0.762233	4.84291	4.3456	4.37497	4.78891	4.62904	4.68444	4.73176	4.50711	4.76477	4.60506	4.68183	4.63881	4.40308	4.56521	4.49443	4.59251	4.76209	4.61228	4.38683		274	4.27458	4.29334	4.25522	4.44877	4.64378	4.51071	4.8142	4.73582	4.84759	4.80527	4.84787	4.95772	4.97631	4.78365	5.0301	4.98016	4.97271	5.40704	5.06715		274	4.64621	4.7901	4.85697	4.71625	4.95797
	273.5	-0.746806	4.92449	4.37551	4.44924	4.95632	4.71139	4.69158	4.69874	4.59293	4.77408	4.48501	4.70112	4.65723	4.45356	4.61324	4.42433	4.66096	4.74798	4.59153	4.43576		273.5	4.42628	4.39864	4.35139	4.53903	4.64621	4.57924	5.00462	4.80525	5.00013	4.95095	4.92705	4.95363	5.02592	4.78486	5.10005	5.08298	4.97293	5.37612	5.13933		273.5	4.78587	4.87411	4.85675	4.87182	4.99118
	273	-0.749724	4.9892	4.51348	4.53283	5.04405	4.75828	4.75451	4.68532	4.67919	4.7784	4.5151	4.87741	4.68541	4.57912	4.70456	4.49089	4.68697	4.84732	4.48841	4.47378		273	4.4908	4.40575	4.39533	4.64902	4.82132	4.59402	4.98241	4.90367	5.06436	5.02271	4.96389	5.05288	5.16523	4.81885	5.17774	5.06697	4.99353	5.46412	5.01816		273	4.95024	4.93525	4.93104	4.95769	5.05807
	272.5	-0.715721	5.29694	4.70127	4.65337	5.1655	4.89687	4.94863	4.94475	4.76487	4.82974	4.65367	5.01162	4.81352	4.67241	4.90433	4.6731	4.83652	4.98686	4.63711	4.65244		272.5	4.63333	4.60019	4.6504	4.76244	4.9447	4.74484	5.15233	5.00683	5.30717	5.19993	5.16274	5.16957	5.23144	4.941	5.21724	5.09611	5.10782	5.61469	5.04596		272.5	4.99672	4.99711	4.8521	5.12378	5.06557
	272	-0.671203	5.36685	4.87592	4.76118	5.27597	4.98914	5.05995	4.96533	4.90224	5.00904	4.78613	5.14486	4.85241	4.84039	5.15832	4.93313	4.99237	5.02455	4.82859	4.77768		272	4.85346	4.74	4.75894	4.88956	5.00109	4.90421	5.0767	4.99569	5.33302	5.17903	5.22368	5.086	5.23049	5.05303	5.26073	5.10533	5.12812	5.53988	5.11697		272	4.949	4.91989	4.84801	5.13275	5.03665
	271.5	-0.663295	5.46744	4.98029	4.83239	5.42236	5.00754	5.14053	4.95249	4.94948	4.99604	4.88011	5.15807	4.98959	4.84927	5.20141	4.98994	5.06522	5.05571	4.91466	4.8876		271.5	4.93324	4.89811	4.92195	5.06456	5.27859	5.09112	5.15145	5.2066	5.32939	5.26328	5.21464	5.17562	5.33397	5.14278	5.29718	5.2667	5.22484	5.54498	5.17648		271.5	5.10551	4.97772	4.95432	5.26849	5.13762
	271	-0.603211	5.58318	5.00876	4.78634	5.4597	5.17566	5.21246	4.98274	5.06594	5.05582	4.98774	5.19122	5.0209	4.90725	5.22661	4.9447	5.08735	5.03886	4.85239	4.93293		271	4.96726	4.80895	5.07369	5.21496	5.28721	5.22539	5.05301	5.29156	5.28315	5.30806	5.22563	5.17062	5.36612	5.12951	5.34715	5.20994	5.22018	5.56008	5.12014		271	5.29201	5.15415	5.07291	5.39419	5.33597
	270.5	-0.628244	5.69806	5.19247	5.04444	5.63571	5.32779	5.37012	5.14271	5.1839	5.29634	5.15079	5.32801	5.21728	5.0135	5.31839	5.08756	5.14432	5.14076	5.08585	4.97801		270.5	5.16624	4.88604	5.29919	5.18239	5.3643	5.37303	5.099	5.39898	5.30698	5.44573	5.28409	5.34694	5.44173	5.24497	5.32457	5.19322	5.29743	5.66695	5.16048		270.5	5.37462	5.35524	5.31514	5.42942	5.38829
	270	-0.559141	5.70593	5.36386	5.18357	5.66486	5.37728	5.54117	5.34006	5.37677	5.42214	5.38555	5.44522	5.29586	5.0533	5.38127	5.12897	5.26344	5.22582	5.19373	5.05815		270	5.28783	5.12097	5.41397	5.3896	5.45654	5.40396	5.19133	5.35188	5.39811	5.53067	5.36077	5.47366	5.50416	5.2956	5.40219	5.20349	5.27715	5.77454	5.4111		270	5.46722	5.46576	5.36416	5.52699	5.52662
	269.5	-0.65423	5.87869	5.38807	5.34533	5.59906	5.54815	5.63973	5.49092	5.47809	5.54857	5.5513	5.459	5.45115	5.18649	5.4367	5.12767	5.32564	5.32652	5.2589	5.19639		269.5	5.39711	5.27672	5.56867	5.46873	5.46984	5.5703	5.30157	5.56156	5.39951	5.69317	5.52138	5.5981	5.55065	5.4057	5.50296	5.35036	5.23179	5.74996	5.57312		269.5	5.48529	5.54969	5.51542	5.58114	5.61289
	269	-0.687016	5.85164	5.49842	5.39583	5.62751	5.77843	5.75706	5.66059	5.69235	5.70847	5.73473	5.4294	5.57561	5.28335	5.45911	5.15969	5.32769	5.45131	5.2598	5.35499		269	5.52313	5.33588	5.62032	5.60527	5.59512	5.65559	5.35434	5.61423	5.42605	5.62266	5.58488	5.51829	5.72958	5.41301	5.54695	5.43502	5.22996	5.70027	5.60073		269	5.63354	5.76829	5.68881	5.61305	5.82346
	268.5	-0.630168	5.83486	5.63232	5.44549	5.57814	5.86569	5.82155	5.7514	5.80082	5.68673	5.68891	5.41923	5.68771	5.37776	5.40413	5.23129	5.41534	5.54641	5.40155	5.46773		268.5	5.50374	5.37785	5.66333	5.63245	5.57496	5.53245	5.47785	5.6876	5.52131	5.64927	5.61022	5.63852	5.66488	5.47975	5.60583	5.48675	5.22727	5.61593	5.63185		268.5	5.82097	5.94465	5.75652	5.61566	5.79647
	268	-0.715117	6.0274	5.62297	5.53929	5.7045	5.92109	5.95664	5.86722	5.92877	5.79687	5.83142	5.5848	5.7112	5.53916	5.4529	5.36361	5.46963	5.61669	5.54138	5.57055		268	5.73315	5.52436	5.7349	5.67664	5.4722	5.59921	5.52307	5.81331	5.54851	5.66689	5.64133	5.56314	5.73173	5.52265	5.60853	5.47304	5.17838	5.64069	5.71071		268	5.95472	5.97849	5.92315	5.7262	5.7198
	267.5	-0.820578	5.99123	5.75891	5.65374	5.6844	5.95872	5.91747	5.8488	5.95822	5.74466	5.75819	5.61286	5.71382	5.61594	5.42689	5.33389	5.40193	5.54782	5.54902	5.63156		267.5	5.9612	5.66322	5.80125	5.77794	5.69638	5.61601	5.69729	5.91447	5.63277	5.73579	5.81677	5.57608	5.79089	5.60186	5.67196	5.66693	5.28192	5.5421	5.86852		267.5	6.01971	5.89322	5.83918	5.73832	5.69735
	267	-0.810056	6.10724	5.85986	5.62657	5.81636	6.11467	5.89715	5.91048	6.02526	5.75759	5.83364	5.69116	5.92161	5.61141	5.58094	5.53302	5.56366	5.57769	5.5762	5.73141		267	6.04487	5.80958	5.86575	5.78701	5.83296	5.72573	5.76742	5.93322	5.80363	5.82089	5.91529	5.64122	5.85464	5.78564	5.81222	5.7599	5.22631	5.69295	5.82015		267	6.1364	5.99826	5.91965	5.79315	5.70715
	266.5	-0.815609	6.24997	5.93595	5.81954	6.05047	6.20628	5.97609	5.87007	6.14032	5.90985	5.91057	5.86328	5.90594	5.79275	5.75488	5.73596	5.65759	5.73245	5.69481	5.88289		266.5	6.07475	5.65046	5.67744	5.64151	5.78319	5.73197	5.77223	5.86048	5.78897	5.70437	5.80251	5.60798	5.73934	5.71685	5.70594	5.67707	5.33284	5.64487	5.68354		266.5	6.17463	5.90167	5.89657	5.83391	5.73733
	266	-0.751467	6.2834	6.02195	5.78401	6.21877	6.14432	6.10581	5.88126	6.10463	5.95528	5.85695	5.92011	5.90461	5.79495	5.75013	5.84363	5.65017	5.55007	5.87893	5.89755		266	6.18195	5.60389	5.75998	5.72364	5.85672	5.73509	5.76917	5.88363	5.87773	5.7517	5.82529	5.58341	5.73761	5.60434	5.69052	5.54193	5.38274	5.64908	5.69571		266	6.19837	5.90417	5.81742	5.78152	5.76683
	265.5	-0.895216	6.24738	6.21386	5.75163	6.18838	6.02376	6.09761	5.80147	6.05839	5.9407	5.79974	5.92411	6.01838	5.83557	5.77985	5.74489	5.643	5.53109	5.94422	5.78634		265.5	6.26322	5.63243	5.76326	5.70975	5.97769	5.80526	5.98999	5.83515	5.84447	5.90901	5.96018	5.63169	5.73457	5.58533	5.69387	5.61889	5.54595	5.65235	5.69814		265.5	6.11492	5.85824	5.83118	5.85082	5.69681
	265	-0.881452	6.31335	6.20092	5.78209	6.25363	6.07155	6.08484	5.76884	5.96107	5.96399	5.8701	5.92486	6.06421	5.81316	5.79966	5.69026	5.75268	5.59239	5.9046	5.87565		265	6.18177	5.65106	5.74659	5.68087	5.97308	5.84736	5.86228	5.80787	5.85986	5.95322	5.89306	5.72434	5.70869	5.57097	5.61916	5.59783	5.60461	5.57664	5.58275		265	6.09353	5.76418	5.85022	5.97245	5.81366
	264.5	-0.838394	6.37577	6.11637	5.68613	6.35736	6.02825	6.02671	5.80718	5.84015	5.91586	5.78507	5.93093	6.03857	5.80621	5.79627	5.69903	5.7283	5.56917	5.78633	5.77021		264.5	6.01739	5.63746	5.5725	5.63609	5.9215	5.76826	5.83676	5.68328	5.88734	5.85988	5.82582	5.77129	5.52894	5.3869	5.46537	5.46859	5.75142	5.55229	5.47813		264.5	6.09572	5.71153	5.72211	5.87616	5.84253
	264	-0.770002	6.43927	6.0313	5.52658	6.31857	5.86291	6.0227	5.77149	5.84926	5.91055	5.86141	5.83041	6.02457	5.92491	5.72948	5.77325	5.77644	5.68343	5.66083	5.63583		264	5.92408	5.61098	5.57627	5.74029	5.9275	5.93369	5.90704	5.67978	5.91146	5.86591	5.8287	5.82241	5.56282	5.38417	5.51899	5.55022	5.75871	5.52545	5.43514		264	6.09751	5.69	5.71527	5.8571	5.94687
	263.5	-0.731483	6.38233	6.04359	5.51693	6.29303	5.77611	6.04962	5.85294	5.81937	5.7301	5.77569	5.77153	5.77382	5.89375	5.64813	5.69654	5.66781	5.76244	5.59464	5.57695		263.5	5.80351	5.62468	5.67193	5.80999	5.87051	5.76525	5.80904	5.67333	5.89096	5.75953	5.75499	5.79165	5.52082	5.30807	5.44844	5.58848	5.74878	5.37713	5.36347		263.5	6.02211	5.60845	5.71229	5.84698	5.93759
	263	-0.68387	6.24575	5.83915	5.31096	6.15197	5.72337	5.91125	5.8457	5.76088	5.64454	5.72937	5.53985	5.8294	5.66331	5.58844	5.56793	5.58609	5.52392	5.48237	5.31622		263	5.62992	5.60785	5.53463	5.76291	5.75972	5.64607	5.70048	5.45272	5.80311	5.66736	5.71423	5.7702	5.35336	5.19162	5.41084	5.62928	5.67953	5.2602	5.27031		263	5.96344	5.61459	5.6485	5.75175	5.86106
	262.5	-0.721596	6.0039	5.71306	5.27546	5.93354	5.64366	5.722	5.78965	5.63349	5.57016	5.65415	5.47158	5.82632	5.58566	5.56181	5.51206	5.57122	5.43379	5.28963	5.15973		262.5	5.39872	5.53043	5.42893	5.54795	5.45073	5.57427	5.56908	5.40578	5.55961	5.45457	5.42913	5.69629	5.1689	5.15992	5.32373	5.46416	5.46147	5.14957	5.04437		262.5	5.74108	5.50052	5.67173	5.73797	5.90161
	262	-0.675059	5.96749	5.55157	5.17427	5.85307	5.54977	5.64367	5.66475	5.55023	5.45196	5.58178	5.47678	5.70934	5.40184	5.37551	5.53374	5.42949	5.29463	5.08616	5.00129		262	5.25233	5.46596	5.28873	5.52799	5.29262	5.48691	5.41989	5.32625	5.4958	5.37024	5.38525	5.56068	5.16443	5.0814	5.34605	5.43494	5.35202	5.13018	4.92583		262	5.63925	5.3303	5.53637	5.61479	5.76756
	261.5	-0.602535	5.80037	5.53178	5.095	5.59418	5.37316	5.6072	5.57326	5.45242	5.3271	5.57737	5.31745	5.48147	5.34881	5.39332	5.39246	5.29664	5.2225	4.98759	4.82296		261.5	5.16412	5.33634	5.29857	5.53936	5.22117	5.42255	5.40956	5.23353	5.54599	5.38895	5.39542	5.56618	5.21028	5.15353	5.32949	5.45317	5.29558	5.20699	4.94403		261.5	5.50512	5.39258	5.51368	5.54598	5.70268
	261	-0.568069	5.6383	5.42362	5.09248	5.44048	5.3242	5.45673	5.48012	5.35785	5.20993	5.3349	5.16817	5.37786	5.15172	5.33099	5.35984	5.19411	5.0736	4.92772	4.67134		261	4.93989	5.1162	5.23513	5.48812	5.09493	5.20495	5.24284	5.11517	5.4591	5.18453	5.32074	5.3203	5.01784	4.94507	5.11918	5.20361	5.02018	5.11195	4.85026		261	5.24635	5.31127	5.5795	5.45537	5.54057
	260.5	-0.610201	5.54675	5.26478	5.05983	5.22829	5.23909	5.3522	5.36472	5.16255	5.12101	5.19172	5.06109	5.23721	4.98467	5.26965	5.32446	4.91642	4.95288	4.88185	4.65691		260.5	4.76164	4.94568	4.97235	5.28991	4.87548	4.88917	4.96716	4.75887	5.18481	5.07765	5.06445	5.04474	4.85091	4.80028	5.06524	4.9945	4.90034	4.96017	4.66099		260.5	5.05533	5.21455	5.40052	5.27468	5.39202
	260	-0.573532	5.262	4.89562	4.84667	4.9542	4.97508	4.95411	5.00246	4.86239	4.88925	4.91908	4.79781	5.0127	4.94423	5.01913	5.12714	4.69005	4.70961	4.64389	4.4705		260	4.7121	4.75175	4.78671	5.11909	4.77734	4.9642	4.92373	4.68285	5.01897	4.92464	5.00374	4.88305	4.79039	4.81145	5.00648	4.98531	4.77293	5.03428	4.50189		260	4.88455	4.89609	5.19285	5.1246	5.33394
	259.5	-0.636066	5.17173	4.70221	4.74857	4.78281	4.66291	4.75561	4.81057	4.6002	4.70412	4.65832	4.68061	4.74068	4.84171	4.86372	4.96817	4.58825	4.6306	4.4906	4.48699		259.5	4.4917	4.58649	4.66489	5.00198	4.65262	4.83136	4.87394	4.48322	4.94072	4.744	4.93314	4.62601	4.72178	4.75858	4.85129	4.77077	4.60562	4.94821	4.47606		259.5	4.71118	4.86916	5.09062	4.97458	5.25839
	259	-0.626313	4.9959	4.51137	4.67976	4.7013	4.49681	4.68884	4.66193	4.42395	4.41928	4.53961	4.61949	4.51685	4.60789	4.68867	4.88095	4.46745	4.49395	4.47189	4.28042		259	4.28921	4.40213	4.41436	4.87654	4.68118	4.74653	4.66255	4.47503	4.90668	4.65106	4.76702	4.49448	4.64999	4.7012	4.70675	4.71413	4.65289	4.80467	4.51804		259	4.5895	4.60741	4.91086	4.66864	4.93413
	258.5	-0.635571	4.83716	4.33384	4.42784	4.58667	4.379	4.40145	4.50528	4.2263	4.34989	4.35188	4.463	4.30843	4.40436	4.47384	4.76414	4.33726	4.3825	4.42298	4.08495		258.5	4.06276	4.13298	4.1259	4.66058	4.45338	4.5109	4.48885	4.28676	4.62435	4.46036	4.58428	4.2357	4.38589	4.60363	4.51211	4.4881	4.55333	4.72909	4.41172		258.5	4.38139	4.52118	4.7407	4.44841	4.77777
	258	-0.703575	4.58625	4.03924	4.12021	4.34203	4.16991	4.25789	4.24224	4.01552	4.0739	4.15417	4.25921	4.13311	4.14969	4.15186	4.62379	4.05614	4.17403	4.25286	3.96868		258	3.86147	3.95344	3.91473	4.49466	4.28734	4.26706	4.30909	4.075	4.36668	4.25715	4.35337	4.02773	4.19424	4.40145	4.37157	4.24645	4.35925	4.52122	4.34908		258	4.26967	4.30988	4.55997	4.26098	4.62975
	257.5	-0.73633	4.24535	3.74353	3.86637	4.00025	3.90433	3.91512	3.91041	3.73322	3.82463	3.90665	4.11387	3.90908	3.90045	3.78569	4.30095	3.84759	3.83538	3.96325	3.73252		257.5	3.65168	3.76916	3.71608	4.24578	4.03421	4.12126	4.0413	3.8755	4.31871	4.12053	4.16375	3.9278	4.0073	4.2506	4.25129	4.24631	4.13136	4.37914	4.21358		257.5	4.07973	3.9891	4.20141	4.04409	4.38502
	257	-0.785483	3.95004	3.42494	3.55893	3.74228	3.62045	3.76329	3.66192	3.48617	3.49856	3.80462	3.94892	3.64136	3.69483	3.58163	3.89623	3.58648	3.53404	3.73628	3.54621		257	3.3329	3.4908	3.62652	3.96364	3.8958	3.91765	3.71335	3.92862	4.11133	3.95902	3.97291	3.78274	3.87567	4.04033	3.95268	4.02573	4.0308	4.16842	4.22907		257	3.84091	3.73843	3.9347	3.73845	4.11907
	256.5	-0.888743	3.67145	3.10723	3.2474	3.37517	3.36989	3.40428	3.42723	3.1585	3.22539	3.48266	3.59677	3.38426	3.27102	3.2733	3.62663	3.33455	3.2908	3.45838	3.33288		256.5	3.02262	3.15153	3.48737	3.70757	3.68853	3.54745	3.38559	3.64639	3.89536	3.69894	3.68189	3.68454	3.72073	3.74494	3.6942	3.82133	3.88677	3.88352	3.97801		256.5	3.67139	3.46009	3.74677	3.57456	3.79029
	256	-0.92051	3.43737	2.89703	2.92724	3.12796	3.25058	3.05486	3.12066	3.0712	2.99544	3.23781	3.41435	3.10898	2.97177	2.92001	3.26136	3.0864	3.04905	3.15913	3.03274		256	2.80739	2.83957	3.23032	3.4295	3.47999	3.20692	3.14627	3.55082	3.65661	3.55069	3.48057	3.52036	3.56435	3.66372	3.55898	3.64609	3.79201	3.7272	3.75708		256	3.46049	3.16273	3.41819	3.3392	3.55443
	255.5	-0.860165	3.11376	2.55624	2.68411	2.84229	3.05729	2.81821	2.86303	2.8756	2.74094	3.20354	3.04385	2.82151	2.68698	2.61273	2.9719	2.90808	2.86219	2.85119	2.76567		255.5	2.49212	2.47302	2.90537	3.05576	3.01621	2.86686	2.81587	3.17732	3.23203	3.13348	3.1011	3.12605	3.30318	3.16443	3.21726	3.34519	3.5293	3.5056	3.49185		255.5	3.04373	2.97976	3.09106	3.07611	3.198
	255	-0.830463	2.65713	2.21551	2.36846	2.49824	2.55604	2.45204	2.47039	2.54397	2.37153	2.78429	2.51211	2.55077	2.40278	2.30897	2.62603	2.6224	2.53234	2.4436	2.53156		255	2.24551	2.18103	2.75385	2.80352	2.62597	2.65933	2.56952	3.02597	2.87382	2.89066	2.88395	2.96686	3.181	2.91128	3.24606	3.22654	3.28709	3.47958	3.30895		255	2.6549	2.53622	2.71035	2.81834	2.86592
	254.5	-0.933399	2.32959	2.0044	1.96491	2.19029	2.29952	2.10738	2.17719	2.32826	2.12807	2.48504	2.21168	2.27473	2.09366	2.04239	2.28246	2.33618	2.2448	2.10222	2.31347		254.5	1.90122	1.7519	2.37834	2.37349	2.29675	2.49321	2.28877	2.78488	2.47546	2.71682	2.84583	2.67747	3.02039	2.78609	3.02016	3.20222	3.08306	3.22797	3.18551		254.5	2.13724	2.12553	2.33828	2.58754	2.51929
	254	-0.921311	2.03638	1.64824	1.60043	1.87795	2.07215	1.81572	1.77188	2.06456	1.91792	2.13913	1.92125	1.92492	1.89427	1.76311	2.09187	2.15905	2.09708	2.00084	2.02913		254	1.60491	1.45213	1.94602	2.09144	2.00359	2.17656	2.06557	2.5043	2.24555	2.47126	2.50917	2.51829	2.80425	2.67551	2.87605	3.00476	2.90124	3.19344	3.02476		254	1.82895	1.96095	2.10935	2.3108	2.26866
	253.5	-0.8581	1.72921	1.33057	1.35029	1.60618	1.73491	1.61713	1.4878	1.89618	1.87756	1.81785	1.74034	1.66014	1.68775	1.60854	2.04371	1.90472	1.87422	1.74978	1.82218		253.5	1.22317	1.1884	1.59443	1.82933	1.7868	1.9816	1.96852	2.16141	2.06553	2.26158	2.29246	2.30654	2.59583	2.58167	2.89059	2.76623	2.88927	3.07764	2.85248		253.5	1.58716	1.88504	1.85179	2.10567	2.13854
	253	-0.870806	1.37147	1.07291	1.13015	1.32869	1.52732	1.35204	1.27292	1.60394	1.56069	1.56907	1.5562	1.46835	1.50681	1.32568	1.80645	1.58052	1.67076	1.53534	1.48885		253	0.82301	0.864983	1.27556	1.58977	1.45062	1.81483	1.745	1.86172	1.84426	1.93062	1.961	1.98756	2.23657	2.25601	2.71518	2.52162	2.52932	2.94679	2.84335		253	1.28481	1.59881	1.62193	1.80706	1.80065
	252.5	-0.908027	0.973444	0.754516	0.671854	0.91222	0.979244	1.0334	0.936163	1.08449	1.0924	1.01511	1.24164	1.16084	1.18839	0.926806	1.42505	1.18002	1.24168	1.12261	1.20205		252.5	0.473784	0.671832	1.12564	1.38765	1.27417	1.58128	1.48112	1.51842	1.63488	1.69861	1.79884	1.95552	2.08348	2.05351	2.60122	2.46662	2.3177	2.80369	2.72727		252.5	0.894319	1.21033	1.40847	1.5115	1.49922
	252	-0.929251	0.511535	0.444696	0.319987	0.600072	0.641031	0.626782	0.545973	0.759751	0.834945	0.710152	0.947511	0.857635	0.910549	0.750789	1.12704	0.932629	0.865056	0.714106	1.00174		252	-0.0154103	0.131568	0.787838	1.01882	1.09568	1.26077	1.29253	1.15756	1.38367	1.39512	1.55609	1.80748	1.78684	1.97584	2.11303	2.22225	2.14015	2.45613	2.51201		252	0.57483	0.915572	1.04364	1.30597	1.27651
	251.5	-1.04285	0.0875512	0.0905967	-0.0607754	0.094279	0.405157	0.183762	0.220565	0.43555	0.377981	0.226387	0.773618	0.427384	0.438301	0.453545	0.649495	0.579683	0.476608	0.4371	0.52945		251.5	-0.51902	-0.187695	0.470731	0.624875	0.737353	0.790619	0.93854	0.70027	1.00762	1.10332	1.16595	1.56824	1.36321	1.71409	1.76431	1.94549	1.87568	2.17473	2.24278		251.5	0.372951	0.817495	0.861106	1.14005	1.13358
	251	-0.944765	-0.200218	-0.37948	-0.438155	-0.239438	0.0150349	-0.0717434	-0.133648	0.195964	0.0652693	-0.206508	0.550677	0.111512	0.272743	0.146826	0.292159	0.30082	0.153506	0.155888	0.0545292		251	-0.796763	-0.406192	0.294757	0.398962	0.610865	0.568185	0.675969	0.442872	0.828737	0.794012	0.836802	1.27808	1.24701	1.46894	1.56373	1.6141	1.76307	2.12726	2.06734		251	0.0376205	0.430935	0.501988	0.639525	0.777218
	250.5	-1.13322	-0.636968	-0.74283	-0.80352	-0.569629	-0.449639	-0.557175	-0.403332	-0.114679	-0.300133	-0.608075	0.131648	-0.107083	-0.0625916	-0.213513	-0.0556195	-0.0465342	-0.234981	-0.242695	-0.302789		250.5	-1.04566	-0.582781	0.0755017	0.049612	0.274215	0.329409	0.476731	0.217257	0.697573	0.639548	0.792879	1.13556	1.22253	1.17752	1.24028	1.62005	1.63466	1.92823	1.94146		250.5	-0.35992	-0.0198431	0.152617	0.277035	0.55722
	250	-1.14187	-0.889779	-0.935708	-1.13701	-0.834143	-0.696205	-0.722009	-0.678078	-0.367874	-0.744069	-0.759448	-0.108755	-0.369442	-0.307265	-0.491332	-0.429513	-0.190537	-0.46619	-0.471721	-0.527705		250	-1.39865	-0.996984	-0.306087	-0.365271	-0.156782	-0.158477	0.13601	0.0607165	0.286149	0.346932	0.588134	0.895987	0.856706	0.979217	0.867806	1.48461	1.33355	1.6822	1.74325		250	-0.880208	-0.383693	-0.105296	0.0989533	0.323799
	249.5	-1.17233	-1.25544	-1.30435	-1.52489	-1.13884	-0.977874	-1.05129	-0.992977	-0.707117	-0.969281	-1.13481	-0.42034	-0.643726	-0.620728	-0.753205	-0.804868	-0.543477	-0.699484	-0.655951	-0.639921		249.5	-1.78788	-1.30773	-0.675694	-0.856249	-0.521622	-0.676162	-0.146638	-0.15	-0.109	-0.0613959	0.399736	0.64128	0.690534	0.715378	0.580036	1.23605	1.10815	1.49756	1.43192		249.5	-1.24501	-0.949594	-0.497195	-0.297281	-0.146553
	249	-1.17539	-1.53205	-1.67024	-1.90165	-1.54477	-1.4045	-1.41104	-1.39606	-1.08316	-1.39914	-1.4798	-0.90038	-1.15483	-0.969422	-1.02907	-1.13129	-0.810795	-0.986692	-0.970408	-1.09927		249	-2.23453	-1.66393	-1.21614	-1.29117	-1.07216	-0.948863	-0.572345	-0.470956	-0.415378	-0.378688	0.049674	0.360777	0.37292	0.240747	0.19309	0.879371	0.893333	1.27588	1.29826		249	-1.48387	-1.37053	-0.917654	-0.717945	-0.341928
	248.5	-1.19042	-1.70687	-2.09711	-2.18951	-1.83966	-1.79579	-1.71604	-1.60979	-1.39981	-1.60651	-1.71065	-1.24325	-1.36454	-1.21232	-1.25513	-1.33057	-1.04814	-1.25425	-1.16229	-1.23699		248.5	-2.36112	-1.824	-1.67305	-1.58857	-1.2782	-1.17084	-0.84153	-0.60232	-0.508382	-0.590701	-0.17648	0.0298688	0.260637	0.110043	0.167047	0.779973	0.829743	1.0519	1.09262		248.5	-1.95095	-1.66883	-1.14155	-1.00271	-0.58539
	248	-1.22891	-1.81646	-2.33517	-2.40502	-1.98017	-2.10465	-1.92843	-1.83991	-1.75549	-1.82063	-1.82116	-1.65082	-1.60953	-1.53352	-1.44233	-1.59811	-1.31502	-1.33092	-1.36387	-1.35255		248	-2.72377	-1.99862	-1.93002	-1.75115	-1.47983	-1.46674	-1.03065	-0.690577	-0.79263	-0.92591	-0.257191	-0.148499	0.203498	-0.0822046	0.128586	0.603068	0.705808	0.846598	1.05802		248	-2.10081	-1.92317	-1.47038	-1.29522	-0.907423
	247.5	-1.1639	-2.12075	-2.70115	-2.62339	-2.31444	-2.31038	-2.26158	-2.03435	-2.02871	-2.0534	-1.91354	-2.08501	-1.86123	-1.76727	-1.70957	-1.85933	-1.58953	-1.68013	-1.51031	-1.46285		247.5	-2.90042	-2.30863	-2.23992	-1.89142	-1.59611	-1.64119	-1.10858	-0.878566	-0.987501	-1.12104	-0.415667	-0.241064	-0.199938	-0.152452	0.00123302	0.383735	0.67554	0.730768	0.950423		247.5	-2.51406	-2.31354	-1.80272	-1.47543	-1.2307
	247	-1.16874	-2.26696	-2.83728	-2.80861	-2.39062	-2.50509	-2.44323	-2.18573	-2.16891	-2.23658	-2.17461	-2.32726	-2.083	-1.9021	-1.95225	-2.08205	-1.81604	-1.88869	-1.67163	-1.68139		247	-3.14994	-2.49641	-2.45849	-2.15218	-1.72754	-1.68066	-1.40758	-1.09077	-1.23885	-1.21342	-0.601878	-0.475451	-0.485045	-0.349507	-0.0712901	0.0506097	0.500512	0.562762	0.713612		247	-2.58981	-2.52226	-2.00695	-1.81705	-1.5407
	246.5	-1.06071	-2.54027	-3.06366	-3.101	-2.48607	-2.65417	-2.57405	-2.26612	-2.31396	-2.41394	-2.2157	-2.46286	-2.36396	-2.0511	-2.1239	-2.17136	-1.97093	-2.05387	-1.86743	-1.94713		246.5	-3.2767	-2.58822	-2.47471	-2.27228	-1.84172	-1.76404	-1.61137	-1.31092	-1.2727	-1.15964	-0.809679	-0.577612	-0.604402	-0.376143	-0.225809	-0.20023	0.450872	0.374234	0.545301		246.5	-2.63734	-2.56516	-2.18001	-1.9325	-1.64715
	246	-1.0392	-2.61359	-3.41921	-3.38269	-2.84294	-2.83091	-2.82013	-2.56023	-2.55753	-2.6834	-2.4386	-2.68971	-2.5445	-2.3387	-2.36009	-2.52634	-2.19656	-2.28909	-2.07781	-2.21113		246	-3.39262	-2.6792	-2.5969	-2.44289	-1.96907	-1.71196	-1.87331	-1.42013	-1.37686	-1.22871	-0.971814	-0.833296	-0.748769	-0.462187	-0.146501	-0.314953	0.183581	0.32302	0.374378		246	-2.78602	-2.64446	-2.31703	-2.01083	-1.84844
	245.5	-0.934368	-2.70951	-3.39985	-3.3259	-2.78318	-2.78536	-2.92292	-2.53538	-2.62245	-2.62027	-2.49993	-2.73795	-2.66568	-2.30064	-2.54358	-2.57462	-2.36281	-2.35399	-2.08601	-2.25504		245.5	-3.59482	-2.91002	-2.78534	-2.55237	-2.08993	-1.95904	-2.03737	-1.68349	-1.54917	-1.30303	-1.22123	-1.04496	-0.982604	-0.480815	-0.287255	-0.416833	-0.0205918	0.11783	0.160201		245.5	-2.90076	-2.85783	-2.53952	-2.20255	-2.01335
	245	-0.842921	-2.95488	-3.61158	-3.46913	-2.93699	-3.01815	-3.00294	-2.71685	-2.74715	-2.77518	-2.64748	-2.87758	-2.85715	-2.58702	-2.73906	-2.65292	-2.45022	-2.46257	-2.39984	-2.45393		245	-3.68374	-3.06053	-2.93788	-2.78061	-2.27789	-2.12957	-2.25405	-1.93898	-1.68117	-1.47558	-1.34195	-1.17311	-1.03131	-0.652212	-0.602543	-0.508753	-0.185444	-0.0631517	-0.0033228		245	-3.09514	-3.06917	-2.78418	-2.41075	-2.22864
	244.5	-0.810725	-3.07069	-3.6513	-3.45571	-2.90268	-2.9732	-2.99327	-2.74736	-2.74074	-2.87615	-2.68846	-2.85169	-2.97616	-2.55561	-2.69169	-2.65662	-2.51322	-2.4709	-2.34322	-2.4644		244.5	-3.77036	-3.26531	-3.02922	-3.02258	-2.58528	-2.34379	-2.46071	-2.23155	-1.78612	-1.56698	-1.48644	-1.31258	-1.19606	-0.808946	-0.72235	-0.579668	-0.427308	-0.269393	-0.240013		244.5	-3.13473	-3.19437	-2.86671	-2.47992	-2.23878
	244	-0.771881	-3.18532	-3.66498	-3.56476	-2.96264	-3.10836	-3.05302	-2.86981	-2.86005	-2.88606	-2.89718	-2.90683	-2.93619	-2.77935	-2.66841	-2.77963	-2.64209	-2.39755	-2.55373	-2.56867		244	-3.84471	-3.43807	-3.07618	-3.13569	-2.89923	-2.44838	-2.73904	-2.36952	-1.99504	-1.74383	-1.75818	-1.56057	-1.30179	-1.05303	-0.921773	-0.809689	-0.673794	-0.601524	-0.458713		244	-3.11817	-3.22182	-2.91356	-2.55579	-2.26082
	243.5	-0.839114	-3.24063	-3.71011	-3.59215	-3.08423	-3.14086	-3.02663	-2.97517	-3.00633	-2.94703	-2.87256	-2.92888	-2.96925	-2.82355	-2.55962	-2.86095	-2.64466	-2.50529	-2.53636	-2.51731		243.5	-3.92572	-3.55487	-3.28012	-3.17893	-3.03415	-2.59256	-2.78715	-2.39095	-2.03377	-1.93187	-1.87939	-1.57994	-1.35899	-1.21778	-1.02672	-0.931543	-0.823856	-0.787809	-0.522795		243.5	-3.35591	-3.52539	-3.14592	-2.69288	-2.4466
	243	-0.910103	-3.2827	-3.8084	-3.57659	-3.12002	-3.16263	-3.10301	-3.11309	-3.03993	-2.91943	-3.07412	-2.98556	-2.91738	-2.92957	-2.68999	-2.88356	-2.70021	-2.52875	-2.56118	-2.53793		243	-4.11529	-3.66724	-3.46937	-3.23849	-3.20835	-2.9566	-2.93954	-2.44351	-2.20734	-2.16777	-2.07526	-1.83926	-1.64071	-1.42466	-1.21101	-1.07386	-0.929436	-0.958886	-0.725143		243	-3.55984	-3.65067	-3.21096	-2.90503	-2.57676
	242.5	-0.845296	-3.35962	-3.70195	-3.54253	-3.18178	-3.18149	-3.16716	-3.19026	-2.98422	-2.85407	-3.15668	-2.94562	-2.84931	-2.90326	-2.67417	-2.88231	-2.72938	-2.49841	-2.57535	-2.42663		242.5	-4.13106	-3.86818	-3.5831	-3.35643	-3.34282	-3.18168	-3.16202	-2.67442	-2.31637	-2.45081	-2.15338	-1.93638	-1.82399	-1.69233	-1.45949	-1.19851	-1.04406	-1.14947	-0.904137		242.5	-3.63729	-3.67567	-3.30026	-3.01269	-2.77186
	242	-0.919471	-3.35117	-3.65359	-3.55679	-3.19615	-3.22414	-3.19942	-3.2366	-3.05207	-2.93252	-3.26387	-2.97815	-2.79062	-2.82606	-2.56745	-2.85443	-2.8175	-2.57447	-2.45901	-2.37941		242	-4.24967	-3.89095	-3.69078	-3.51332	-3.44084	-3.19893	-3.27634	-2.72361	-2.48719	-2.63435	-2.27103	-2.05019	-1.92011	-1.98847	-1.58169	-1.30065	-1.31394	-1.3163	-1.03704		242	-3.73499	-3.80474	-3.40457	-3.06133	-2.84492
	241.5	-0.891782	-3.34967	-3.57811	-3.71682	-3.29461	-3.24255	-3.20691	-3.24261	-3.11217	-2.9483	-3.40408	-2.97007	-2.90173	-2.86227	-2.67557	-2.93753	-2.86362	-2.64905	-2.5619	-2.55343		241.5	-4.28364	-3.97768	-3.8074	-3.54184	-3.52109	-3.33087	-3.38313	-2.74643	-2.55958	-2.6965	-2.40295	-2.09826	-2.08199	-2.14098	-1.64675	-1.38319	-1.40093	-1.43988	-1.25426		241.5	-3.74737	-3.85554	-3.35108	-3.11358	-2.99884
	241	-0.896114	-3.41576	-3.66979	-3.93812	-3.47035	-3.28681	-3.35973	-3.277	-3.19778	-3.00287	-3.28923	-2.90754	-2.94266	-2.9511	-2.80052	-2.97326	-2.88498	-2.7327	-2.69665	-2.55966		241	-4.403	-4.05153	-3.95899	-3.63397	-3.51132	-3.42236	-3.38494	-2.71099	-2.72198	-2.88062	-2.59679	-2.15793	-2.29111	-2.41534	-1.89499	-1.53309	-1.52991	-1.55289	-1.31372		241	-3.7357	-3.78161	-3.36593	-3.12701	-3.17728
	240.5	-0.897905	-3.35301	-3.59595	-3.92614	-3.46504	-3.28944	-3.48809	-3.20059	-3.22684	-2.9929	-3.21895	-2.83551	-2.98445	-2.94413	-2.76273	-2.92517	-2.87735	-2.65822	-2.68987	-2.60761		240.5	-4.36061	-4.08788	-4.03186	-3.69457	-3.59273	-3.48895	-3.43522	-2.88793	-2.80125	-2.93149	-2.60622	-2.25883	-2.35251	-2.55352	-1.92328	-1.56148	-1.70495	-1.70289	-1.38899		240.5	-3.74988	-3.78684	-3.33328	-3.20762	-3.33882
	240	-0.959053	-3.4779	-3.65867	-3.9716	-3.52122	-3.39125	-3.55864	-3.31499	-3.23924	-3.12847	-3.26328	-2.95856	-3.06523	-3.02776	-2.79217	-3.03249	-3.04892	-2.7483	-2.77406	-2.83234		240	-4.21574	-4.15568	-3.99317	-3.70203	-3.62721	-3.59901	-3.5337	-3.04446	-2.91319	-3.09637	-2.61182	-2.25095	-2.42813	-2.63616	-2.0255	-1.54795	-1.87522	-1.74277	-1.65041		240	-3.58441	-3.58095	-3.3308	-3.18984	-3.35463
	239.5	-0.877913	-3.41785	-3.71516	-4.11166	-3.46328	-3.42844	-3.52438	-3.35866	-3.17681	-3.20666	-3.12641	-3.06921	-3.01758	-3.03559	-2.89141	-2.88551	-2.90297	-2.72205	-2.73653	-2.99172		239.5	-4.30458	-4.19696	-4.08107	-3.77318	-3.79988	-3.65469	-3.53266	-3.18748	-2.97981	-3.11521	-2.79236	-2.3978	-2.55048	-2.67982	-2.27386	-1.74447	-2.05304	-1.86552	-1.79125		239.5	-3.42881	-3.50872	-3.32421	-3.00995	-3.3512
	239	-0.950039	-3.491	-3.82313	-4.09264	-3.48698	-3.38139	-3.56085	-3.31484	-3.18393	-3.24675	-3.14129	-3.18914	-3.09903	-3.10478	-2.9434	-2.91692	-2.80019	-2.78678	-2.88863	-3.06766		239	-4.24374	-4.17483	-4.16772	-3.64225	-3.81493	-3.69922	-3.51253	-3.18414	-3.10071	-3.14205	-2.81309	-2.52843	-2.59385	-2.59082	-2.3318	-2.01546	-2.0056	-1.94022	-1.89878		239	-3.40757	-3.6363	-3.36675	-3.08785	-3.30379
	238.5	-0.959404	-3.38514	-3.85269	-4.00713	-3.39818	-3.26789	-3.43299	-3.235	-3.04824	-3.10881	-3.00181	-3.10513	-2.85467	-3.07366	-2.85722	-2.78363	-2.62547	-2.73775	-2.69513	-2.91678		238.5	-4.06743	-4.10509	-4.10062	-3.61982	-3.74158	-3.80784	-3.35352	-3.40911	-3.14293	-3.09434	-2.92951	-2.62069	-2.75918	-2.67282	-2.59386	-2.13529	-2.0785	-2.02624	-1.93816		238.5	-3.38596	-3.56666	-3.29409	-3.1902	-3.3357
	238	-1.10449	-3.35978	-3.81146	-3.9099	-3.2832	-3.14685	-3.31518	-3.12844	-2.95396	-2.96264	-2.93122	-2.97379	-2.69295	-2.95449	-2.78804	-2.65239	-2.65184	-2.5783	-2.61098	-2.9023		238	-3.85761	-4.04502	-3.8981	-3.3937	-3.66911	-3.76886	-3.34366	-3.31541	-3.04704	-3.01566	-2.75918	-2.70242	-2.83276	-2.65324	-2.51354	-2.24742	-2.13782	-2.0929	-2.03394		238	-3.23442	-3.44896	-3.26741	-3.16001	-3.2454
	237.5	-1.23639	-3.35414	-3.7378	-3.87441	-3.24277	-3.15494	-3.3095	-3.03049	-2.90608	-2.87268	-2.91892	-3.03811	-2.69453	-2.87944	-2.75248	-2.57253	-2.58762	-2.64275	-2.58059	-2.89051		237.5	-3.8527	-3.95136	-3.78358	-3.43486	-3.57664	-3.52616	-3.3333	-3.30245	-3.02361	-2.94577	-2.76328	-2.82112	-2.82684	-2.6321	-2.55822	-2.31018	-2.26889	-2.1593	-2.09495		237.5	-3.25981	-3.40975	-3.23353	-3.21511	-3.18124
	237	-1.25481	-3.31167	-3.7119	-3.75486	-3.1826	-3.12786	-3.1051	-3.11057	-2.77744	-2.9131	-2.88077	-2.93835	-2.60909	-2.74606	-2.77918	-2.55043	-2.4985	-2.60119	-2.51203	-2.80775		237	-3.89189	-3.90966	-3.74236	-3.39856	-3.45308	-3.42151	-3.32406	-3.26416	-3.03382	-2.86432	-2.78392	-2.89226	-2.9393	-2.66623	-2.6269	-2.53545	-2.34387	-2.11882	-2.192		237	-3.12893	-3.22901	-3.17604	-3.07545	-2.92728
	236.5	-1.40572	-3.17375	-3.51029	-3.61639	-3.03251	-2.96821	-3.01289	-2.9767	-2.6491	-2.77757	-2.80171	-2.87998	-2.59722	-2.6478	-2.6586	-2.52622	-2.36811	-2.55356	-2.50852	-2.63408		236.5	-3.77193	-3.83008	-3.67731	-3.35713	-3.41383	-3.41184	-3.2252	-3.23398	-3.07893	-2.8681	-2.84878	-3.04429	-2.98882	-2.65646	-2.73618	-2.58984	-2.33064	-2.28055	-2.15687		236.5	-3.15547	-3.19176	-3.12653	-3.18034	-2.85059
	236	-1.50171	-3.03538	-3.53159	-3.55362	-2.97637	-2.83118	-2.9147	-2.82758	-2.70561	-2.72248	-2.68636	-2.69966	-2.45679	-2.59317	-2.49706	-2.57896	-2.35033	-2.47381	-2.43396	-2.56472		236	-3.68126	-3.77554	-3.52873	-3.32879	-3.13678	-3.2213	-3.12612	-3.10143	-2.98509	-2.69114	-2.64782	-2.92546	-2.87821	-2.67052	-2.59405	-2.50133	-2.32835	-2.23339	-2.05675		236	-3.03271	-2.93579	-2.96177	-3.05079	-2.82054
	235.5	-1.63175	-3.00194	-3.34145	-3.53972	-2.88259	-2.72076	-2.87066	-2.80553	-2.58223	-2.64017	-2.54421	-2.58199	-2.30758	-2.46441	-2.37081	-2.53574	-2.3177	-2.3801	-2.34322	-2.44279		235.5	-3.5423	-3.58002	-3.44232	-3.27902	-2.96702	-3.11074	-2.94369	-2.91907	-2.7983	-2.61992	-2.53376	-2.80819	-2.70116	-2.59893	-2.55366	-2.47415	-2.28138	-2.21422	-2.13809		235.5	-3.03719	-2.76502	-2.88388	-2.99859	-2.70355
	235	-1.76167	-2.97899	-3.26708	-3.5154	-2.63882	-2.66315	-2.75798	-2.80228	-2.52649	-2.67704	-2.41644	-2.44476	-2.30256	-2.40027	-2.27678	-2.48513	-2.25135	-2.25321	-2.34706	-2.36343		235	-3.56112	-3.50099	-3.23148	-3.2659	-2.93992	-3.01617	-2.93105	-2.72803	-2.70468	-2.66981	-2.57137	-2.85197	-2.62418	-2.67886	-2.48097	-2.38299	-2.17899	-2.2438	-2.07025		235	-2.79714	-2.63799	-2.68172	-2.76926	-2.57007
	234.5	-1.66713	-2.82387	-3.10767	-3.27996	-2.43775	-2.58694	-2.62389	-2.67891	-2.31042	-2.54693	-2.26541	-2.28052	-2.20265	-2.23318	-2.1615	-2.38666	-2.13507	-2.22956	-2.19457	-2.22532		234.5	-3.54141	-3.45388	-3.30243	-3.16363	-2.88571	-3.05482	-2.95242	-2.74383	-2.73889	-2.72419	-2.63541	-2.70705	-2.57747	-2.60392	-2.48762	-2.44198	-2.15633	-2.15848	-2.22232		234.5	-2.70728	-2.52666	-2.61222	-2.59456	-2.48447
	234	-1.65668	-2.56807	-2.90783	-3.15344	-2.19737	-2.35125	-2.46233	-2.53147	-2.11224	-2.5031	-2.13492	-2.19684	-1.97764	-2.12829	-1.95953	-2.32995	-1.9855	-2.06387	-1.97439	-2.11071		234	-3.42338	-3.31698	-3.34135	-3.20233	-2.95953	-3.09329	-2.88532	-2.82457	-2.68523	-2.73044	-2.56959	-2.60448	-2.56973	-2.6136	-2.42617	-2.47224	-2.08834	-2.19893	-2.26286		234	-2.66214	-2.41231	-2.51645	-2.46936	-2.34531
	233.5	-1.66065	-2.39371	-2.73839	-2.9579	-1.96458	-2.05239	-2.31996	-2.27877	-2.06539	-2.31027	-1.92244	-2.02193	-1.86513	-2.03925	-1.78001	-2.17921	-1.93118	-1.96119	-1.87119	-1.93661		233.5	-3.1578	-3.19188	-3.18982	-3.05151	-2.83541	-2.88745	-2.72227	-2.72953	-2.64148	-2.65711	-2.47523	-2.50625	-2.41748	-2.55723	-2.32927	-2.26756	-1.91373	-2.2458	-2.10157		233.5	-2.53374	-2.39817	-2.30804	-2.29817	-2.24272
	233	-1.59188	-2.27167	-2.56183	-2.80465	-1.83127	-2.01296	-2.13012	-2.15026	-1.91104	-2.22833	-1.81516	-1.82005	-1.72162	-1.88138	-1.64332	-1.88364	-1.92397	-1.88495	-1.7713	-1.69832		233	-3.05759	-3.13341	-3.08653	-2.98801	-2.72766	-2.77378	-2.74811	-2.63048	-2.51475	-2.50509	-2.46791	-2.38842	-2.39017	-2.56515	-2.34662	-2.31368	-1.94623	-2.3003	-2.10013		233	-2.37905	-2.29245	-2.27336	-2.16596	-2.18958
	232.5	-1.53312	-2.25753	-2.37874	-2.68208	-1.71251	-1.89407	-2.04484	-2.04221	-1.77329	-2.1269	-1.78266	-1.72625	-1.58957	-1.7056	-1.4451	-1.81707	-1.81685	-1.82318	-1.6414	-1.63786		232.5	-2.95801	-3.02043	-2.98196	-2.77324	-2.71443	-2.68464	-2.61753	-2.54573	-2.52301	-2.5015	-2.4645	-2.36996	-2.2458	-2.60884	-2.32123	-2.23854	-1.89475	-2.26242	-2.00852		232.5	-2.20096	-2.23542	-2.23388	-2.02841	-1.96287
	232	-1.55636	-2.09318	-2.41589	-2.53537	-1.66624	-1.93855	-2.0133	-1.89805	-1.75543	-2.02284	-1.75951	-1.74311	-1.68978	-1.69932	-1.51241	-1.76185	-1.73932	-1.70308	-1.61681	-1.60953		232	-2.98999	-3.06916	-2.8693	-2.68766	-2.68565	-2.63331	-2.65262	-2.60913	-2.54768	-2.4563	-2.34877	-2.351	-2.39887	-2.62652	-2.35081	-2.30153	-2.00309	-2.18946	-2.06829		232	-2.10206	-2.19236	-1.98649	-1.93785	-1.83905
	231.5	-1.64359	-1.95135	-2.20034	-2.31677	-1.57848	-1.76617	-1.82806	-1.6699	-1.67776	-1.7755	-1.65155	-1.64885	-1.60306	-1.62416	-1.3588	-1.68917	-1.64628	-1.66343	-1.56956	-1.43494		231.5	-2.85154	-2.85386	-2.78478	-2.50074	-2.52236	-2.39975	-2.55609	-2.47556	-2.4575	-2.35223	-2.17823	-2.22406	-2.237	-2.39726	-2.27635	-2.17008	-1.96415	-2.15354	-1.96404		231.5	-1.99414	-2.09567	-2.04623	-1.96642	-1.67965
	231	-1.73215	-1.75737	-2.09707	-2.20568	-1.46449	-1.64067	-1.67458	-1.42554	-1.49903	-1.54154	-1.4559	-1.56687	-1.49421	-1.47091	-1.18893	-1.5142	-1.45926	-1.3829	-1.47529	-1.23236		231	-2.65588	-2.61561	-2.53548	-2.29783	-2.30413	-2.01011	-2.44356	-2.29696	-2.20387	-2.14594	-2.01591	-2.09993	-2.03004	-2.19527	-2.25136	-1.9448	-1.8622	-2.01604	-1.73626		231	-1.83763	-1.92406	-1.93684	-1.85055	-1.51694
	230.5	-1.72304	-1.66075	-1.94027	-2.0756	-1.38812	-1.45306	-1.57159	-1.26589	-1.42669	-1.39824	-1.34758	-1.38717	-1.42073	-1.25729	-1.11548	-1.36015	-1.35443	-1.27003	-1.41992	-1.10361		230.5	-2.46946	-2.37496	-2.22054	-1.88438	-2.04761	-1.77356	-2.21861	-2.03791	-1.94239	-1.90736	-1.71809	-1.89504	-1.78026	-1.96627	-2.09451	-1.748	-1.55958	-1.80659	-1.66368		230.5	-1.61634	-1.87441	-1.70665	-1.76248	-1.46629
	230	-1.68505	-1.37371	-1.79397	-1.99643	-1.28626	-1.3011	-1.46217	-1.08855	-1.27713	-1.26548	-1.25676	-1.21098	-1.20371	-1.04238	-1.02253	-1.07537	-1.12249	-1.06988	-1.21403	-0.984711		230	-2.41453	-2.14883	-1.97114	-1.76915	-1.6979	-1.4972	-2.02669	-1.81661	-1.83776	-1.85581	-1.55199	-1.69307	-1.59953	-1.8729	-1.91655	-1.72349	-1.47027	-1.5423	-1.57385		230	-1.56392	-1.70189	-1.61205	-1.71077	-1.41516
[truncated: 14 more columns]
