# Supplementary material for: Evidence that G-quadruplexes form in pathogenic fungi and represent promising antifungal targets
Source: EMBO Mol Med. 2025 Nov 17;17(12):3636–56. doi: 10.1038/s44321-025-00340-1 (PMC12686049; doi:10.1038/s44321-025-00340-1)
Supplement: Supplementary file 10 — Source data Fig. 8 [file 44321_2025_340_MOESM10_ESM.zip › Figure 8/Figure 8B/Figure 8B source data.xlsx]

## Sheet: A1-G PDS
			Control															A-1G(1)	CCGGGAGGAATCATGTAAGGGGTCCCGGGAACGGGCAAGGGGCTTTTCACC																A-1G(2)	CCGGGAGGAATCATGTAAGGGGTCCCGGGAACGGGCAAGGGGCTTTTCACC
			10µM DNA, 10mM sodium cacodylate 100mM KCl pH 7.0 + water (as indicated)
		Baseline																	10µM DNA, 10mM sodium cacodylate 100mM KCl pH 7.0 + pyridostatin (as indicated)																	10µM DNA, 10mM sodium cacodylate 100mM KCl pH 7.0 + pyridostatin (as indicated)
	Wavelength (nm)	pH 7.0	0 µL	1 µL	2 µl	3 µL	4 µL	5 µL	6 µL	7 µL	8 µL	9 µL	10 µL	11 µL	12 µL	13 µL		Wavelength (nm)	0 µM	10 µM	20 µM	30 µM	40 µM	50 µM	60 µM	70 µM	80 µM	90 µM	100 µM	120 µM	140 µM	170 µM			Wavelength (nm)	0 µM	10 µM	20 µM	30 µM	40 µM	50 µM	60 µM	70 µM	80 µM	90 µM	100 µM	120 µM	140 µM	170 µM
	320	-0.612617	-0.548915	-0.557787	-0.710577	-0.531607	-0.561577	-0.663117	-0.648797	-0.557167	-0.711987	-0.640697	-0.513497	-0.646917	-0.604077	-0.607697		320	-0.605047	-0.544647	-0.556717	-0.525157	-0.546177	-0.544727	-0.602417	-0.666537	-0.61306	-0.595447	-0.61304	-0.560317	-0.609917	-0.624367			320	-0.583557	-0.646767	-0.621267	-0.705967	-0.595037	-0.580927	-0.700437	-0.648277	-0.601227	-0.583697	-0.634097	-0.674687	-0.553667	-0.599277
	319.5	-0.629059	-0.542336	-0.546859	-0.686859	-0.537279	-0.561769	-0.636209	-0.660679	-0.548719	-0.698949	-0.614439	-0.494169	-0.621679	-0.583829	-0.611779		319.5	-0.583969	-0.489169	-0.508389	-0.460439	-0.490859	-0.519009	-0.542009	-0.637849	-0.574179	-0.534099	-0.559959	-0.499889	-0.530119	-0.561679			319.5	-0.554129	-0.597869	-0.611339	-0.658639	-0.579509	-0.528599	-0.640289	-0.596249	-0.566199	-0.540759	-0.598469	-0.613139	-0.508419	-0.566669
	319	-0.688049	-0.564584	-0.578479	-0.705699	-0.585509	-0.604509	-0.651849	-0.715109	-0.582819	-0.728449	-0.630729	-0.517389	-0.638989	-0.606119	-0.658409		319	-0.605449	-0.476249	-0.502619	-0.438279	-0.478099	-0.535829	-0.524149	-0.651719	-0.577849	-0.515299	-0.549439	-0.482009	-0.492879	-0.541539			319	-0.567249	-0.591529	-0.643959	-0.653859	-0.606519	-0.518819	-0.622679	-0.586769	-0.573719	-0.540369	-0.605379	-0.594149	-0.505719	-0.576599
	318.5	-0.756544	-0.604509	-0.619614	-0.734034	-0.643234	-0.656764	-0.676994	-0.779044	-0.626414	-0.767464	-0.656524	-0.550114	-0.665794	-0.637924	-0.714544		318.5	-0.636424	-0.472834	-0.506344	-0.425614	-0.474834	-0.562154	-0.515794	-0.675094	-0.591024	-0.506004	-0.548414	-0.473624	-0.465134	-0.530904			318.5	-0.589884	-0.594694	-0.686084	-0.658574	-0.643044	-0.518544	-0.614584	-0.586794	-0.590744	-0.549484	-0.621804	-0.584654	-0.512534	-0.596044
	318	-0.816107	-0.632709	-0.651807	-0.753447	-0.692037	-0.700077	-0.693207	-0.834047	-0.661087	-0.797547	-0.673387	-0.573907	-0.683677	-0.660797	-0.761747		318	-0.658467	-0.460487	-0.501137	-0.404017	-0.462637	-0.579557	-0.498517	-0.689527	-0.595267	-0.487777	-0.538457	-0.456317	-0.428457	-0.511337			318	-0.603577	-0.588927	-0.719287	-0.654367	-0.670637	-0.509337	-0.597547	-0.577887	-0.598837	-0.549677	-0.629287	-0.566237	-0.510407	-0.606557
	317.5	-0.820347	-0.6124	-0.628677	-0.717527	-0.685507	-0.688067	-0.654097	-0.833727	-0.640437	-0.772307	-0.634927	-0.542387	-0.646237	-0.628337	-0.753617		317.5	-0.625187	-0.392817	-0.440607	-0.327097	-0.395117	-0.541627	-0.425907	-0.648647	-0.544187	-0.414227	-0.473177	-0.383687	-0.336467	-0.436457			317.5	-0.561947	-0.527827	-0.697157	-0.594837	-0.642907	-0.444807	-0.525197	-0.513657	-0.551617	-0.494537	-0.581457	-0.492487	-0.452957	-0.561747
	317	-0.8446	-0.594832	-0.62479	-0.70716	-0.70068	-0.70281	-0.6394	-0.85094	-0.65274	-0.78647	-0.63826	-0.5347	-0.6362	-0.62768	-0.76268		317	-0.61316	-0.36204	-0.40551	-0.27778	-0.36003	-0.51636	-0.38783	-0.63051	-0.52102	-0.3723	-0.43265	-0.33371	-0.26789	-0.40033			317	-0.55029	-0.50148	-0.69089	-0.55656	-0.6338	-0.41349	-0.47434	-0.48116	-0.5262	-0.45706	-0.53833	-0.44503	-0.41887	-0.54134
	316.5	-0.871371	-0.605082	-0.628411	-0.699151	-0.723801	-0.725391	-0.624901	-0.873841	-0.670351	-0.798491	-0.643521	-0.531391	-0.630091	-0.633131	-0.782771		316.5	-0.596771	-0.345311	-0.374321	-0.237221	-0.320281	-0.493391	-0.349761	-0.606231	-0.491301	-0.332051	-0.384481	-0.279181	-0.209321	-0.358021			316.5	-0.534121	-0.479291	-0.675231	-0.507881	-0.619281	-0.370481	-0.413151	-0.448201	-0.491001	-0.421701	-0.507821	-0.390471	-0.382041	-0.514271
	316	-1.00701	-0.719575	-0.74104	-0.79358	-0.86101	-0.86102	-0.72316	-1.00254	-0.79778	-0.91972	-0.76595	-0.64965	-0.73415	-0.74886	-0.91442		316	-0.7041	-0.43823	-0.47295	-0.3279	-0.40426	-0.59081	-0.43379	-0.6964	-0.58322	-0.4109	-0.46274	-0.34693	-0.26588	-0.44119			316	-0.63771	-0.56789	-0.77292	-0.5841	-0.72271	-0.45471	-0.48081	-0.53057	-0.56891	-0.49807	-0.59348	-0.45372	-0.45809	-0.60343
	315.5	-0.969314	-0.668862	-0.694414	-0.727504	-0.824204	-0.832094	-0.663044	-0.962924	-0.766864	-0.878404	-0.726154	-0.606374	-0.672444	-0.708864	-0.883524		315.5	-0.644304	-0.391474	-0.422744	-0.262464	-0.336034	-0.520424	-0.357154	-0.621384	-0.513334	-0.332874	-0.370534	-0.261454	-0.174244	-0.369884			315.5	-0.574614	-0.497954	-0.705064	-0.503464	-0.664214	-0.383584	-0.384054	-0.448954	-0.478924	-0.415264	-0.508074	-0.359974	-0.369044	-0.530774
	315	-0.985687	-0.686178	-0.711897	-0.715337	-0.835957	-0.858297	-0.662497	-0.963687	-0.791757	-0.900177	-0.750027	-0.631347	-0.670437	-0.724687	-0.911067		315	-0.654767	-0.410577	-0.438937	-0.267857	-0.348777	-0.522037	-0.359977	-0.616387	-0.513537	-0.325407	-0.350297	-0.256517	-0.158077	-0.374347			315	-0.590277	-0.510317	-0.713327	-0.509257	-0.667567	-0.387717	-0.361067	-0.445047	-0.471407	-0.404427	-0.489117	-0.344447	-0.348717	-0.525047
	314.5	-1.09367	-0.790475	-0.8115	-0.79337	-0.93946	-0.98204	-0.75931	-1.05857	-0.91013	-1.00922	-0.85766	-0.75245	-0.76583	-0.83302	-1.03289		314.5	-0.73825	-0.51919	-0.54073	-0.36365	-0.44335	-0.6098	-0.44749	-0.69292	-0.597	-0.40214	-0.41703	-0.33214	-0.24044	-0.46216			314.5	-0.69451	-0.61362	-0.79771	-0.58929	-0.75256	-0.47937	-0.43009	-0.52119	-0.54569	-0.47007	-0.55464	-0.41403	-0.41837	-0.60397
	314	-1.08394	-0.778598	-0.80683	-0.76823	-0.9333	-0.9959	-0.75292	-1.04084	-0.90291	-0.99828	-0.84467	-0.75421	-0.75163	-0.82799	-1.04021		314	-0.72207	-0.53761	-0.54444	-0.35598	-0.43732	-0.5945	-0.42716	-0.66029	-0.56253	-0.36651	-0.37577	-0.30404	-0.23101	-0.44731			314	-0.68565	-0.61607	-0.7753	-0.56754	-0.72389	-0.46575	-0.39341	-0.49114	-0.5075	-0.42572	-0.5164	-0.38697	-0.38259	-0.5833
	313.5	-1.11285	-0.800854	-0.84933	-0.7937	-0.96446	-1.04382	-0.78912	-1.06352	-0.95046	-1.03472	-0.8807	-0.79996	-0.7855	-0.86116	-1.08973		313.5	-0.75537	-0.60063	-0.59694	-0.40448	-0.47814	-0.61833	-0.45352	-0.66893	-0.57553	-0.38268	-0.38861	-0.32349	-0.27059	-0.48204			313.5	-0.72427	-0.65405	-0.79172	-0.59768	-0.73545	-0.5046	-0.40876	-0.51942	-0.51231	-0.4333	-0.52989	-0.41142	-0.39186	-0.60724
	313	-1.04516	-0.742047	-0.79393	-0.72604	-0.89043	-0.98813	-0.7309	-0.98328	-0.89943	-0.97676	-0.82276	-0.75331	-0.72372	-0.79215	-1.0409		313	-0.69191	-0.56642	-0.54907	-0.36045	-0.42886	-0.54587	-0.38537	-0.58984	-0.4983	-0.30929	-0.31565	-0.25442	-0.2185	-0.43097			313	-0.66977	-0.59967	-0.72098	-0.54234	-0.6529	-0.44752	-0.34171	-0.45336	-0.41762	-0.34323	-0.45391	-0.34631	-0.31028	-0.54206
	312.5	-0.95705	-0.662025	-0.72149	-0.65047	-0.79147	-0.90707	-0.65378	-0.88442	-0.81684	-0.89596	-0.74246	-0.67909	-0.64371	-0.6984	-0.96339		312.5	-0.59694	-0.49992	-0.46429	-0.29371	-0.35635	-0.44835	-0.29678	-0.48822	-0.40033	-0.20757	-0.21248	-0.16295	-0.14685	-0.34385			312.5	-0.5955	-0.52653	-0.62961	-0.46149	-0.53606	-0.36596	-0.25194	-0.36983	-0.30133	-0.23173	-0.35631	-0.26088	-0.20712	-0.44995
	312	-1.02756	-0.727179	-0.80361	-0.72097	-0.84055	-0.97024	-0.7313	-0.93786	-0.88107	-0.96089	-0.80238	-0.7522	-0.71308	-0.75497	-1.03809		312	-0.65373	-0.57213	-0.53631	-0.38207	-0.43048	-0.5145	-0.35377	-0.54873	-0.45521	-0.26372	-0.26469	-0.22751	-0.2316	-0.39206			312	-0.66588	-0.60761	-0.6946	-0.53543	-0.5715	-0.42752	-0.31866	-0.4356	-0.34248	-0.27713	-0.43125	-0.33538	-0.26595	-0.51679
	311.5	-0.96669	-0.671078	-0.76059	-0.67988	-0.77061	-0.90974	-0.68192	-0.87663	-0.8192	-0.90411	-0.73657	-0.70538	-0.66737	-0.68722	-0.99427		311.5	-0.58935	-0.52321	-0.49548	-0.36736	-0.38595	-0.47457	-0.28901	-0.49717	-0.39323	-0.20335	-0.20238	-0.19331	-0.21752	-0.33914			311.5	-0.61745	-0.5766	-0.64294	-0.50319	-0.49651	-0.37157	-0.28075	-0.38566	-0.26904	-0.21804	-0.39605	-0.29383	-0.2104	-0.48036
	311	-0.85045	-0.544771	-0.65459	-0.56806	-0.62655	-0.7865	-0.55697	-0.74275	-0.68225	-0.77996	-0.60864	-0.59191	-0.54818	-0.55177	-0.86994		311	-0.46851	-0.39856	-0.39453	-0.28513	-0.27789	-0.37357	-0.15811	-0.38908	-0.27601	-0.08722	-0.0831	-0.10564	-0.13265	-0.22048			311	-0.51325	-0.47108	-0.53787	-0.40981	-0.36187	-0.25858	-0.18694	-0.274	-0.14126	-0.08949	-0.29109	-0.19944	-0.09846	-0.38893
	310.5	-0.905471	-0.591419	-0.713681	-0.631161	-0.658791	-0.823201	-0.594681	-0.788031	-0.714451	-0.826631	-0.642251	-0.648171	-0.603211	-0.591351	-0.915981		310.5	-0.521881	-0.445161	-0.461421	-0.363691	-0.341861	-0.445471	-0.197101	-0.450561	-0.330631	-0.135811	-0.124601	-0.179351	-0.216571	-0.276931			310.5	-0.582701	-0.538371	-0.608451	-0.484361	-0.410741	-0.317091	-0.263671	-0.336801	-0.191921	-0.142531	-0.361331	-0.266611	-0.162881	-0.461131
	310	-0.896482	-0.582712	-0.710502	-0.635392	-0.634252	-0.795382	-0.574732	-0.773602	-0.684842	-0.808232	-0.612832	-0.645092	-0.596072	-0.569292	-0.897058		310	-0.512742	-0.412792	-0.458432	-0.378322	-0.335752	-0.455202	-0.168322	-0.450932	-0.325762	-0.117692	-0.108322	-0.188832	-0.237132	-0.272872			310	-0.593282	-0.542742	-0.612772	-0.495002	-0.399732	-0.310672	-0.279412	-0.338792	-0.191252	-0.129202	-0.370612	-0.266012	-0.169312	-0.482462
	309.5	-0.941026	-0.603752	-0.744446	-0.687476	-0.663856	-0.818426	-0.597066	-0.824796	-0.707376	-0.834096	-0.635936	-0.679616	-0.636816	-0.597866	-0.922276		309.5	-0.545976	-0.439586	-0.500356	-0.430986	-0.364246	-0.512086	-0.175676	-0.482716	-0.360496	-0.138556	-0.126206	-0.230156	-0.286256	-0.312516			309.5	-0.638346	-0.591396	-0.652456	-0.533296	-0.425916	-0.343796	-0.324206	-0.375426	-0.232246	-0.164976	-0.408476	-0.310846	-0.220626	-0.554686
	309	-0.827335	-0.487632	-0.633045	-0.592625	-0.552105	-0.692575	-0.468225	-0.723105	-0.586505	-0.714985	-0.520065	-0.564095	-0.525585	-0.486845	-0.793125		309	-0.435635	-0.318235	-0.395425	-0.338125	-0.250195	-0.422085	-0.044875	-0.372605	-0.252855	-0.016075	-0.001485	-0.128385	-0.184925	-0.210625			309	-0.534815	-0.491375	-0.539575	-0.426925	-0.313225	-0.230005	-0.231665	-0.270105	-0.130605	-0.059515	-0.293025	-0.206845	-0.128625	-0.478535
	308.5	-0.892123	-0.539301	-0.681303	-0.662043	-0.614783	-0.740393	-0.501883	-0.785393	-0.641563	-0.771593	-0.580153	-0.623013	-0.587423	-0.549453	-0.835123		308.5	-0.493213	-0.358763	-0.455023	-0.406343	-0.297103	-0.486393	-0.088223	-0.421903	-0.321383	-0.068843	-0.044973	-0.185573	-0.230693	-0.281953			308.5	-0.607743	-0.545473	-0.587823	-0.479723	-0.376363	-0.282103	-0.305123	-0.344793	-0.191263	-0.116723	-0.347353	-0.260103	-0.196083	-0.558333
	308	-0.891248	-0.526908	-0.657168	-0.657608	-0.601958	-0.717738	-0.466848	-0.785618	-0.623378	-0.750738	-0.576158	-0.608838	-0.585028	-0.540428	-0.802358		308	-0.471398	-0.326698	-0.437298	-0.382168	-0.257748	-0.467298	-0.052238	-0.396098	-0.313238	-0.039528	-0.012148	-0.156428	-0.195538	-0.258098			308	-0.591068	-0.526488	-0.562298	-0.460208	-0.358958	-0.250798	-0.295308	-0.332358	-0.178028	-0.094138	-0.320258	-0.242908	-0.185228	-0.556008
	307.5	-0.871289	-0.531219	-0.631169	-0.649339	-0.594349	-0.693459	-0.435399	-0.782899	-0.612099	-0.725119	-0.572039	-0.591359	-0.582989	-0.541829	-0.783849		307.5	-0.435739	-0.275959	-0.409659	-0.343659	-0.208959	-0.434199	0.004281	-0.356889	-0.291869	0.011541	0.040611	-0.112869	-0.142659	-0.223029			307.5	-0.561249	-0.495479	-0.512899	-0.425679	-0.325429	-0.198989	-0.267929	-0.305459	-0.155759	-0.069699	-0.281619	-0.207709	-0.148329	-0.534419
	307	-0.893818	-0.550578	-0.634288	-0.669788	-0.621098	-0.710828	-0.437858	-0.810128	-0.636178	-0.737988	-0.607258	-0.611708	-0.620728	-0.581198	-0.791078		307	-0.438848	-0.286478	-0.417218	-0.346308	-0.194638	-0.429378	0.021912	-0.354178	-0.306348	0.021412	0.048252	-0.108828	-0.126038	-0.220108			307	-0.554288	-0.499798	-0.494308	-0.422578	-0.324758	-0.186338	-0.278018	-0.310648	-0.161578	-0.078098	-0.282938	-0.216658	-0.147728	-0.549618
	306.5	-0.772018	-0.440628	-0.483288	-0.543448	-0.495658	-0.581678	-0.293808	-0.690108	-0.515448	-0.601358	-0.486258	-0.480088	-0.502518	-0.470278	-0.646368		306.5	-0.294638	-0.146668	-0.271118	-0.200638	-0.031458	-0.275238	0.176922	-0.195998	-0.166858	0.183022	0.202552	0.047192	0.032262	-0.068158			306.5	-0.401418	-0.358288	-0.331298	-0.280058	-0.173258	-0.028688	-0.134358	-0.173538	-0.015238	0.065682	-0.129268	-0.076188	0.012822	-0.408498
	306	-0.81572	-0.497145	-0.50888	-0.57781	-0.53407	-0.6194	-0.32894	-0.72612	-0.5601	-0.63334	-0.52907	-0.51248	-0.55505	-0.52112	-0.67207		306	-0.32171	-0.16134	-0.27439	-0.20153	-0.02188	-0.27246	0.17354	-0.19312	-0.17612	0.19997	0.20172	0.05914	0.03954	-0.05444			306	-0.39897	-0.36076	-0.32368	-0.2915	-0.17555	-0.03319	-0.14174	-0.18066	-0.01778	0.0572	-0.13704	-0.08517	0.01508	-0.40909
	305.5	-0.831336	-0.526916	-0.517846	-0.601576	-0.562806	-0.635246	-0.358536	-0.751386	-0.589726	-0.652186	-0.549996	-0.532816	-0.598596	-0.549496	-0.687606		305.5	-0.326356	-0.164936	-0.263466	-0.183866	0.004814	-0.259516	0.176494	-0.174176	-0.164776	0.228264	0.205704	0.090424	0.052544	-0.030446			305.5	-0.387886	-0.352616	-0.306806	-0.288076	-0.163826	-0.022606	-0.126906	-0.167976	-0.000436	0.059824	-0.133746	-0.075646	0.029174	-0.404776
	305	-0.809949	-0.515764	-0.495689	-0.575729	-0.547889	-0.615389	-0.356679	-0.724739	-0.583399	-0.620799	-0.527529	-0.507809	-0.586679	-0.527589	-0.654579		305	-0.289419	-0.125419	-0.207049	-0.131819	0.073071	-0.198239	0.218421	-0.109679	-0.109559	0.292291	0.248291	0.157311	0.114151	0.043071			305	-0.338169	-0.301389	-0.242939	-0.241789	-0.098289	0.024371	-0.065949	-0.113269	0.061671	0.101061	-0.080839	-0.026079	0.092441	-0.368939
	304.5	-0.784379	-0.481966	-0.455609	-0.530189	-0.517679	-0.581459	-0.336159	-0.674889	-0.569389	-0.576109	-0.486929	-0.465859	-0.562649	-0.488949	-0.605519		304.5	-0.244229	-0.077109	-0.141859	-0.075719	0.147711	-0.130579	0.264621	-0.035389	-0.036679	0.371771	0.296731	0.231021	0.184921	0.120941			304.5	-0.277699	-0.240129	-0.175019	-0.179979	-0.022669	0.080121	-0.001079	-0.044989	0.132601	0.141471	-0.019919	0.042631	0.162851	-0.315529
	304	-0.830891	-0.519046	-0.495741	-0.554151	-0.555491	-0.613281	-0.391261	-0.694311	-0.618201	-0.616011	-0.504041	-0.498761	-0.617991	-0.518431	-0.628001		304	-0.287951	-0.106151	-0.148341	-0.104851	0.134809	-0.144261	0.223799	-0.052351	-0.046021	0.353789	0.258849	0.220329	0.167919	0.118029			304	-0.295651	-0.255311	-0.199751	-0.204991	-0.032411	0.052919	-0.024991	-0.056541	0.131169	0.105619	-0.051921	0.031199	0.143359	-0.337211
	303.5	-0.808393	-0.471194	-0.457253	-0.491283	-0.507243	-0.558853	-0.358443	-0.629973	-0.572143	-0.567213	-0.434233	-0.445773	-0.580873	-0.454073	-0.569353		303.5	-0.248973	-0.044113	-0.079433	-0.044873	0.198817	-0.068103	0.269597	0.016467	0.032307	0.421817	0.315777	0.290017	0.228707	0.199897			303.5	-0.231933	-0.178773	-0.145303	-0.148613	0.049957	0.106457	0.049147	0.017807	0.217567	0.157207	-0.002853	0.109657	0.214417	-0.282313
	303	-0.726962	-0.362666	-0.365382	-0.374172	-0.407022	-0.440262	-0.266602	-0.516422	-0.466802	-0.461522	-0.316182	-0.334182	-0.482842	-0.330632	-0.452712		303	-0.148742	0.070618	0.046188	0.063348	0.312848	0.060418	0.369368	0.128218	0.159618	0.539258	0.421698	0.411648	0.341398	0.328748			303	-0.106052	-0.056922	-0.043352	-0.047522	0.184188	0.215568	0.169368	0.157648	0.351808	0.249148	0.099988	0.240858	0.332648	-0.178352
	302.5	-0.741669	-0.339905	-0.351389	-0.348789	-0.393679	-0.406479	-0.255409	-0.480799	-0.441939	-0.442819	-0.277479	-0.309259	-0.456699	-0.300029	-0.421779		302.5	-0.137709	0.103241	0.081661	0.077641	0.331161	0.094191	0.375511	0.145601	0.184501	0.558451	0.446591	0.431501	0.356821	0.347721			302.5	-0.085989	-0.032729	-0.030239	-0.034159	0.225031	0.229121	0.193651	0.192081	0.392851	0.251621	0.108891	0.283631	0.358381	-0.178359
	302	-0.713728	-0.240037	-0.279558	-0.270008	-0.308458	-0.306748	-0.181268	-0.391968	-0.344338	-0.363208	-0.176838	-0.218208	-0.370168	-0.201348	-0.328418		302	-0.068368	0.189842	0.173182	0.143672	0.407842	0.174032	0.437042	0.214222	0.261242	0.636042	0.527022	0.501512	0.427812	0.425242			302	-0.007778	0.043632	0.028832	0.032702	0.315622	0.294362	0.278562	0.282692	0.486532	0.317392	0.175922	0.372232	0.426382	-0.113778
	301.5	-0.629699	-0.0972997	-0.156429	-0.137939	-0.172679	-0.150989	-0.045369	-0.255779	-0.191349	-0.230479	-0.023189	-0.071889	-0.225399	-0.058659	-0.187219		301.5	0.063111	0.350231	0.327651	0.272011	0.551511	0.309051	0.559871	0.340501	0.408471	0.778671	0.671481	0.637941	0.559411	0.559911			301.5	0.121771	0.181991	0.146351	0.157231	0.454421	0.421641	0.421481	0.438411	0.628341	0.443901	0.301061	0.519921	0.553961	-0.003069
	301	-0.670925	-0.0722085	-0.155595	-0.144035	-0.165145	-0.118255	-0.037665	-0.254155	-0.154995	-0.216425	-0.004905	-0.050685	-0.206065	-0.048825	-0.172015		301	0.066095	0.373305	0.343505	0.280545	0.557815	0.314865	0.551445	0.327965	0.414945	0.789255	0.687315	0.646305	0.567665	0.547215			301	0.118615	0.197255	0.140125	0.166765	0.463115	0.415995	0.429045	0.460995	0.634605	0.443825	0.294575	0.538175	0.541915	-0.028485
	300.5	-0.649748	0.0371885	-0.079608	-0.081438	-0.079938	-0.012458	0.045882	-0.185398	-0.052228	-0.121088	0.080322	0.038132	-0.111988	0.033462	-0.088918		300.5	0.150832	0.463702	0.414912	0.361412	0.632332	0.388382	0.612482	0.383852	0.481882	0.865232	0.769902	0.722742	0.651072	0.587852			300.5	0.177652	0.277022	0.201622	0.244222	0.541882	0.477242	0.501772	0.537682	0.690882	0.509742	0.364632	0.610912	0.605092	0.005412
	300	-0.705515	0.0852985	-0.060885	-0.070945	-0.052415	0.029705	0.067835	-0.175405	-0.017505	-0.078085	0.098215	0.064815	-0.080515	0.046765	-0.070795		300	0.166165	0.492635	0.424945	0.374575	0.648245	0.397725	0.610825	0.384295	0.481185	0.879535	0.794655	0.728505	0.668395	0.562185			300	0.179435	0.284685	0.211055	0.258565	0.550685	0.478815	0.510515	0.546295	0.681615	0.513135	0.373675	0.614445	0.612905	-0.026235
	299.5	-0.788948	0.0850374	-0.069988	-0.092608	-0.051868	0.040452	0.061392	-0.204088	-0.022118	-0.071098	0.084742	0.063552	-0.093758	0.019702	-0.094548		299.5	0.162082	0.488362	0.411322	0.370112	0.644062	0.381772	0.591542	0.359102	0.454222	0.871762	0.789072	0.712052	0.654332	0.511932			299.5	0.159712	0.276912	0.197152	0.256612	0.530132	0.455012	0.495152	0.533042	0.647382	0.498892	0.353362	0.594752	0.588492	-0.087918
	299	-0.828004	0.137319	-0.037104	-0.066874	-0.013124	0.097686	0.095376	-0.193034	0.018576	-0.027504	0.114066	0.106496	-0.064434	0.031806	-0.075934		299	0.197386	0.520266	0.430566	0.403216	0.662046	0.399566	0.602886	0.362666	0.471636	0.886236	0.817906	0.730616	0.671526	0.497006			299	0.177086	0.302466	0.215696	0.276636	0.542886	0.463506	0.515036	0.548246	0.648286	0.520266	0.373856	0.597586	0.601436	-0.121134
	298.5	-0.867761	0.193443	0.008119	-0.043831	0.024349	0.150789	0.137229	-0.173081	0.060419	0.030459	0.137539	0.148479	-0.023141	0.041019	-0.047381		298.5	0.252509	0.568909	0.449939	0.449439	0.689849	0.438769	0.628229	0.384449	0.505179	0.921319	0.861979	0.757269	0.699149	0.500289			298.5	0.209569	0.344849	0.258609	0.314729	0.565569	0.484529	0.548979	0.567499	0.669809	0.560239	0.414429	0.620639	0.638829	-0.155821
	298	-0.920747	0.222618	0.037553	-0.044477	0.037123	0.181153	0.144773	-0.164087	0.072873	0.061573	0.136523	0.170973	-0.011677	0.031903	-0.046777		298	0.288733	0.593173	0.458273	0.472133	0.706303	0.451013	0.635363	0.385543	0.516473	0.920203	0.880263	0.767113	0.703363	0.486483			298	0.227373	0.357993	0.277723	0.328543	0.563463	0.488573	0.564413	0.567373	0.663823	0.586333	0.432503	0.616723	0.655923	-0.217817
	297.5	-0.941005	0.289459	0.099405	-0.004125	0.091365	0.242975	0.184445	-0.121575	0.105105	0.120065	0.174635	0.226305	0.035965	0.056845	-0.007875		297.5	0.366655	0.671915	0.512485	0.542215	0.771055	0.509485	0.692705	0.440065	0.579235	0.962645	0.938785	0.820445	0.753465	0.538735			297.5	0.284105	0.416525	0.345795	0.382345	0.605055	0.538975	0.630055	0.607555	0.710945	0.669695	0.494735	0.660445	0.719845	-0.240175
	297	-0.924248	0.387458	0.187302	0.081482	0.169482	0.326692	0.259732	-0.045608	0.173192	0.212392	0.241032	0.306282	0.106032	0.109352	0.068452		297	0.466572	0.773012	0.593772	0.634762	0.861192	0.604202	0.768412	0.521892	0.675852	1.02856	1.01334	0.902312	0.839282	0.621142			297	0.366002	0.505962	0.433572	0.459192	0.673742	0.621492	0.723922	0.674892	0.789462	0.776512	0.577922	0.732892	0.799702	-0.235648
	296.5	-0.879501	0.496437	0.298389	0.177769	0.255259	0.423329	0.348989	0.044549	0.253529	0.305519	0.323909	0.394079	0.193379	0.178769	0.166959		296.5	0.572379	0.883299	0.681769	0.749809	0.966539	0.712649	0.858639	0.624939	0.785929	1.10456	1.09779	1.00218	0.939069	0.717989			296.5	0.458249	0.615589	0.536639	0.550009	0.759749	0.721309	0.825339	0.759459	0.876799	0.899829	0.672809	0.833849	0.888519	-0.218841
	296	-0.925767	0.497805	0.305313	0.175713	0.248213	0.422813	0.334273	0.040923	0.236933	0.298883	0.308683	0.381343	0.188973	0.161383	0.167643		296	0.574993	0.906673	0.672943	0.767183	0.960843	0.728123	0.850783	0.637463	0.796883	1.08289	1.09158	0.997843	0.942273	0.720953			296	0.456773	0.637813	0.542333	0.542883	0.751073	0.730063	0.826063	0.744673	0.876023	0.923553	0.679103	0.831953	0.884113	-0.282157
	295.5	-0.919452	0.557757	0.365358	0.241898	0.306708	0.472408	0.371678	0.095088	0.276348	0.351628	0.349198	0.417218	0.235778	0.207348	0.219328		295.5	0.638408	0.991788	0.729168	0.833148	1.01705	0.805588	0.910818	0.728168	0.874028	1.12225	1.14725	1.05279	1.00322	0.794158			295.5	0.518948	0.723598	0.614088	0.591928	0.796308	0.804778	0.885228	0.804248	0.941818	1.00419	0.737888	0.888768	0.936528	-0.288172
	295	-0.997279	0.501673	0.336981	0.223981	0.263721	0.425611	0.316241	0.054461	0.215951	0.298001	0.292931	0.363991	0.185051	0.153151	0.168051		295	0.599211	0.974811	0.704471	0.806491	0.983121	0.793501	0.874821	0.724681	0.847891	1.06675	1.10972	1.01666	0.974051	0.773411			295	0.490311	0.718841	0.587051	0.550931	0.755651	0.796911	0.854101	0.781991	0.918091	0.992491	0.708201	0.851601	0.890361	-0.374159
	294.5	-0.942023	0.58651	0.434607	0.333337	0.352837	0.503797	0.397637	0.138297	0.284627	0.366967	0.371857	0.436507	0.268087	0.227387	0.248967		294.5	0.688567	1.08426	0.814467	0.912127	1.07022	0.912467	0.972297	0.852767	0.953927	1.15675	1.21199	1.12315	1.08481	0.892837			294.5	0.598957	0.855467	0.695697	0.648627	0.850127	0.917217	0.958607	0.888487	1.03104	1.10876	0.817737	0.955037	0.976167	-0.313683
	294	-0.954976	0.586633	0.455014	0.359874	0.361574	0.497374	0.406364	0.148424	0.285834	0.363964	0.364834	0.426064	0.268014	0.225264	0.253114		294	0.700214	1.11502	0.849054	0.934424	1.07536	0.942184	0.984184	0.887234	0.978934	1.16567	1.23482	1.13974	1.1118	0.930664			294	0.628134	0.897984	0.719304	0.660794	0.863754	0.952994	0.977674	0.916124	1.05528	1.14699	0.844094	0.971114	0.979214	-0.326736
	293.5	-0.975691	0.562617	0.457689	0.359429	0.361579	0.473739	0.393909	0.144319	0.266859	0.355339	0.350209	0.396579	0.255949	0.215009	0.244379		293.5	0.717129	1.14886	0.892189	0.956709	1.08897	0.979199	1.00438	0.927699	0.999069	1.18389	1.27101	1.16794	1.13931	0.981039			293.5	0.663329	0.944949	0.748679	0.684969	0.883519	0.997729	1.00363	0.951829	1.09012	1.18606	0.873449	0.994519	0.990219	-0.327331
	293	-1.03059	0.516627	0.42508	0.33903	0.33163	0.41147	0.34452	0.10665	0.22228	0.3132	0.29621	0.34696	0.2068	0.17374	0.19192		293	0.69583	1.15398	0.91051	0.93758	1.06692	0.96997	0.98641	0.92449	0.98187	1.17022	1.26746	1.16151	1.13694	0.98695			293	0.65482	0.95237	0.73424	0.67138	0.86295	1.00633	0.99403	0.95527	1.07649	1.18192	0.86594	0.96507	0.9675	-0.36912
	292.5	-0.922629	0.622976	0.563571	0.484841	0.477691	0.522551	0.476621	0.227051	0.343991	0.424081	0.415421	0.460961	0.326671	0.296721	0.312701		292.5	0.836601	1.31152	1.08105	1.08395	1.2243	1.12581	1.13739	1.08394	1.11936	1.33762	1.42637	1.33009	1.3055	1.15309			292.5	0.809931	1.11294	0.891311	0.832371	1.00629	1.16724	1.15482	1.12171	1.23703	1.34373	1.02475	1.11179	1.10363	-0.235869
	292	-0.956049	0.607132	0.558611	0.488181	0.479021	0.486731	0.478161	0.217611	0.341281	0.399481	0.397401	0.444861	0.309111	0.280721	0.295551		292	0.828051	1.31796	1.10654	1.09281	1.24008	1.13405	1.14753	1.10077	1.1167	1.37226	1.4505	1.36475	1.33403	1.1725			292	0.822601	1.12466	0.898761	0.862771	1.00752	1.17877	1.18211	1.13738	1.24251	1.36281	1.03673	1.12309	1.10257	-0.243959
	291.5	-0.835754	0.748351	0.710746	0.635106	0.640376	0.603146	0.619166	0.355726	0.488286	0.521686	0.531936	0.589836	0.443546	0.426066	0.422516		291.5	0.984256	1.47934	1.28676	1.26392	1.40784	1.29228	1.3323	1.27881	1.28209	1.57544	1.63639	1.55754	1.50622	1.34764			291.5	0.991096	1.30575	1.07387	1.05303	1.16577	1.34762	1.37073	1.31793	1.40942	1.53814	1.20979	1.29627	1.28013	-0.090354
	291	-0.821121	0.775824	0.750429	0.686789	0.701989	0.606359	0.650569	0.397709	0.533299	0.543079	0.564259	0.634179	0.467769	0.469039	0.440919		291	1.04121	1.53794	1.37372	1.3271	1.46595	1.35751	1.41338	1.35182	1.34778	1.66675	1.72522	1.64454	1.5662	1.41637			291	1.05587	1.37616	1.14805	1.14286	1.22877	1.40708	1.455	1.38831	1.48333	1.60879	1.28322	1.35653	1.35322	-0.049631
	290.5	-0.914288	0.722433	0.711152	0.649552	0.680682	0.530222	0.588182	0.353032	0.493332	0.481722	0.514712	0.592642	0.403782	0.425612	0.362342		290.5	1.0095	1.49585	1.35603	1.29354	1.43868	1.32872	1.40894	1.32845	1.32276	1.66344	1.70808	1.64954	1.53555	1.38502			290.5	1.02485	1.34746	1.11916	1.14283	1.19869	1.37497	1.45322	1.37368	1.46518	1.57249	1.25619	1.33627	1.34628	-0.110188
	290	-0.869729	0.799713	0.795491	0.734081	0.768971	0.583361	0.662481	0.435271	0.567741	0.528011	0.593361	0.693671	0.471081	0.499821	0.419881		290	1.09536	1.56087	1.45093	1.38821	1.54326	1.42533	1.52611	1.41603	1.4212	1.7832	1.81191	1.77687	1.62171	1.46965			290	1.11333	1.42616	1.21206	1.25992	1.29245	1.45818	1.57472	1.47141	1.56803	1.6676	1.35141	1.44204	1.47044	-0.029399
	289.5	-0.972522	0.747769	0.738788	0.678588	0.720328	0.503408	0.606718	0.380528	0.511728	0.455788	0.540038	0.647498	0.399168	0.437808	0.355068		289.5	1.04936	1.47777	1.39846	1.33553	1.49571	1.38657	1.49973	1.37096	1.38275	1.74982	1.77773	1.7631	1.55669	1.41796			289.5	1.05113	1.35821	1.15669	1.2249	1.23352	1.39486	1.55093	1.41587	1.53463	1.62198	1.29213	1.41007	1.45147	-0.092812
	289	-0.993334	0.770639	0.763206	0.693696	0.744696	0.505716	0.622706	0.406916	0.532556	0.474516	0.560186	0.687896	0.398056	0.456126	0.372676		289	1.09248	1.4812	1.41878	1.36087	1.51823	1.42873	1.54843	1.38241	1.43205	1.78598	1.81549	1.81277	1.55819	1.4391			289	1.06509	1.37192	1.1665	1.24471	1.25936	1.416	1.58617	1.43574	1.56742	1.65233	1.30189	1.45141	1.51009	-0.081724
	288.5	-0.97731	0.835355	0.82547	0.74855	0.80966	0.56224	0.68149	0.47352	0.59569	0.53569	0.62915	0.76857	0.45207	0.52414	0.43944		288.5	1.15816	1.52688	1.46559	1.41695	1.58226	1.49359	1.61496	1.42232	1.50923	1.8455	1.88638	1.89356	1.59381	1.48408			288.5	1.11461	1.421	1.20674	1.29084	1.31417	1.48081	1.65147	1.48146	1.62938	1.70511	1.34304	1.51138	1.58936	-0.03984
	288	-1.12694	0.729747	0.73486	0.65312	0.71306	0.47126	0.59918	0.37975	0.51061	0.43238	0.53858	0.69357	0.34942	0.43587	0.3436		288	1.04885	1.39734	1.33813	1.3049	1.48315	1.3912	1.51442	1.29265	1.40848	1.73668	1.77921	1.8007	1.46887	1.36982			288	0.99034	1.30024	1.06699	1.1677	1.20199	1.37415	1.54745	1.35009	1.51307	1.59239	1.2068	1.40316	1.49209	-0.16965
	287.5	-0.986733	0.923374	0.922857	0.824707	0.886387	0.659887	0.800057	0.559507	0.694357	0.605937	0.724857	0.894047	0.536087	0.624087	0.530917		287.5	1.22403	1.53435	1.47919	1.47106	1.66654	1.56814	1.69529	1.45097	1.57954	1.90893	1.94736	1.98333	1.61127	1.53714			287.5	1.14606	1.45039	1.21577	1.32015	1.3666	1.54479	1.7213	1.49671	1.67449	1.76521	1.35243	1.57652	1.66182	0.000267
	287	-0.961348	0.982736	0.989852	0.880352	0.938202	0.729562	0.881112	0.622782	0.768002	0.673502	0.785822	0.977182	0.606072	0.698122	0.592842		287	1.279	1.55917	1.50635	1.52351	1.71808	1.62912	1.75244	1.49476	1.63863	1.9643	2.01058	2.04493	1.65072	1.59825			287	1.18113	1.50496	1.24643	1.35385	1.41918	1.61458	1.77493	1.5329	1.70834	1.81452	1.39141	1.63155	1.71992	0.051482
	286.5	-0.939389	1.0377	1.05658	0.929681	0.985921	0.801581	0.952261	0.677211	0.838581	0.741171	0.841941	1.04529	0.664331	0.774621	0.644121		286.5	1.34411	1.58277	1.54334	1.57642	1.76728	1.68506	1.81677	1.5342	1.69126	2.02025	2.07102	2.09342	1.6875	1.6513			286.5	1.22746	1.56686	1.28696	1.38943	1.48241	1.68562	1.81648	1.57837	1.74474	1.85703	1.4365	1.67562	1.77415	0.101241
	286	-0.879433	1.1549	1.15619	1.01685	1.06752	0.915497	1.06056	0.771197	0.939127	0.846047	0.944487	1.14594	0.771317	0.888107	0.733967		286	1.43674	1.6575	1.61719	1.6638	1.86363	1.77326	1.91634	1.60753	1.77101	2.11977	2.1694	2.17977	1.76987	1.75058			286	1.32513	1.65328	1.36898	1.46502	1.58038	1.79147	1.88378	1.67525	1.82148	1.93246	1.52653	1.76189	1.86062	0.193087
	285.5	-0.847958	1.2508	1.22647	1.07792	1.12243	1.00862	1.14665	0.837262	1.01532	0.924942	1.01692	1.21818	0.859732	0.974922	0.798632		285.5	1.50808	1.71188	1.66888	1.72562	1.94156	1.83358	1.9963	1.67017	1.82474	2.19947	2.23646	2.2555	1.84276	1.8273			285.5	1.39266	1.7181	1.43165	1.52646	1.6559	1.87465	1.9305	1.75555	1.87869	1.98672	1.58838	1.83175	1.92908	0.271582
	285	-0.77554	1.38212	1.33073	1.17765	1.20533	1.12073	1.2698	0.94049	1.11579	1.03637	1.12601	1.32055	0.97217	1.08433	0.90208		285	1.601	1.7952	1.75143	1.81688	2.04496	1.91321	2.09435	1.77079	1.89569	2.31087	2.33165	2.35089	1.93417	1.93155			285	1.48156	1.79432	1.53728	1.62029	1.75517	1.97462	2.001	1.84704	1.96529	2.09311	1.67508	1.92463	2.01129	0.38143
	284.5	-0.805119	1.42843	1.35209	1.18735	1.20977	1.14459	1.30356	0.965381	1.13727	1.07634	1.1453	1.32782	0.996391	1.11227	0.916461		284.5	1.60888	1.80346	1.76354	1.81929	2.04852	1.90599	2.104	1.77827	1.87548	2.33324	2.3382	2.35169	1.95773	1.94853			284.5	1.48902	1.7915	1.55462	1.62944	1.76984	1.99123	1.98482	1.86918	1.97109	2.10437	1.68544	1.9303	2.00915	0.387151
	284	-0.887965	1.42227	1.31723	1.13948	1.16284	1.11562	1.27368	0.932995	1.10007	1.04365	1.10681	1.28323	0.975315	1.08207	0.867535		284	1.56309	1.76588	1.72863	1.7758	1.99846	1.8397	2.06793	1.73209	1.80886	2.31053	2.30202	2.30832	1.94075	1.91569			284	1.45768	1.73435	1.52049	1.58956	1.74023	1.95179	1.92225	1.84072	1.92659	2.06173	1.65084	1.88551	1.95972	0.325615
	283.5	-0.914742	1.47555	1.3386	1.15409	1.18038	1.13797	1.30255	0.958718	1.11684	1.05863	1.13122	1.28723	1.0216	1.10198	0.875938		283.5	1.56696	1.78366	1.75259	1.78016	2.0073	1.82851	2.09506	1.7589	1.78964	2.33861	2.309	2.31633	1.98818	1.93448			283.5	1.47675	1.71523	1.54459	1.61582	1.76128	1.9634	1.92385	1.8711	1.94237	2.06841	1.67643	1.89267	1.95443	0.322918
	283	-1.00969	1.44868	1.29148	1.09295	1.12858	1.08018	1.24739	0.91051	1.04687	0.99675	1.08556	1.21456	0.98415	1.04502	0.80878		283	1.51386	1.72482	1.71952	1.72877	1.95098	1.77528	2.07016	1.74235	1.71933	2.3141	2.26508	2.27556	1.97299	1.90163			283	1.42143	1.64008	1.51946	1.59651	1.72358	1.90798	1.87974	1.84474	1.90722	2.02453	1.64969	1.84903	1.90238	0.26694
	282.5	-1.03099	1.48334	1.31266	1.10477	1.15359	1.08208	1.26086	0.94008	1.05133	1.00837	1.11031	1.2178	1.01817	1.05843	0.82015		282.5	1.53588	1.72681	1.76093	1.755	1.96843	1.79702	2.112	1.80521	1.73347	2.35287	2.29472	2.30485	2.04117	1.92828			282.5	1.43793	1.64035	1.57806	1.65433	1.76221	1.94077	1.91382	1.89551	1.9535	2.0606	1.6942	1.87355	1.93354	0.29396
	282	-1.10922	1.4831	1.28357	1.07229	1.125	1.04157	1.21812	0.92287	1.00469	0.97106	1.08799	1.16606	0.9868	1.01643	0.77196		282	1.49561	1.67992	1.7432	1.72494	1.92158	1.7695	2.09473	1.79835	1.69601	2.32706	2.27627	2.27428	2.06443	1.89846			282	1.40116	1.59158	1.57252	1.65331	1.7467	1.90791	1.89344	1.89552	1.95205	2.03	1.68781	1.84246	1.91323	0.26015
	281.5	-1.10775	1.54555	1.34254	1.12254	1.18462	1.09121	1.26206	0.99128	1.04607	1.0182	1.15653	1.20035	1.03964	1.05105	0.82201		281.5	1.54113	1.71128	1.81156	1.77138	1.95771	1.83478	2.16995	1.87748	1.75154	2.3733	2.33452	2.32296	2.14321	1.94821			281.5	1.45708	1.62447	1.64802	1.72888	1.81535	1.95747	1.95132	1.97748	2.03353	2.07267	1.75835	1.90151	1.98471	0.31564
	281	-1.07124	1.61563	1.41847	1.20119	1.27016	1.16145	1.32095	1.07458	1.10679	1.08983	1.25464	1.25212	1.10559	1.09909	0.8968		281	1.60714	1.76697	1.8838	1.83648	2.02847	1.92644	2.25149	1.97933	1.82929	2.43238	2.41023	2.39425	2.23791	2.02069			281	1.5249	1.67345	1.75603	1.8161	1.8983	2.02368	2.02374	2.07155	2.13307	2.13547	1.84736	1.97362	2.07052	0.39545
	280.5	-1.04511	1.6667	1.48541	1.27466	1.35518	1.22596	1.37625	1.15693	1.1644	1.15754	1.34138	1.30128	1.1557	1.14811	0.96843		280.5	1.66109	1.79812	1.94709	1.88931	2.08011	2.00691	2.30799	2.06893	1.90539	2.47366	2.46689	2.43876	2.30486	2.07814			280.5	1.57587	1.71559	1.84071	1.8927	1.96303	2.07559	2.0963	2.1324	2.20781	2.1918	1.90223	2.03847	2.13184	0.46431
	280	-1.0395	1.71118	1.54394	1.32931	1.41557	1.27675	1.41623	1.22781	1.20214	1.21107	1.40955	1.33759	1.19215	1.18074	1.02599		280	1.6829	1.80242	1.97996	1.91661	2.10282	2.05685	2.33159	2.12112	1.95471	2.49414	2.49791	2.45271	2.33693	2.11773			280	1.60981	1.73101	1.89389	1.9273	1.99937	2.10909	2.1356	2.15453	2.25444	2.22815	1.92483	2.07552	2.17813	0.49802
	279.5	-1.00751	1.76865	1.6181	1.41008	1.50159	1.35976	1.47746	1.31378	1.26827	1.2943	1.49024	1.40143	1.26696	1.2309	1.10866		279.5	1.73517	1.82985	2.02534	1.97041	2.14714	2.12876	2.3827	2.18078	2.02364	2.52038	2.54829	2.48135	2.39322	2.17429			279.5	1.67296	1.77205	1.94414	1.95256	2.0492	2.16122	2.19366	2.18809	2.31271	2.2735	1.97331	2.13734	2.2336	0.54896
	279	-1.03848	1.72495	1.60071	1.40338	1.49798	1.35647	1.45197	1.30772	1.24436	1.28901	1.4902	1.37204	1.25347	1.19777	1.10421		279	1.70605	1.77588	1.98504	1.94715	2.11601	2.11476	2.34625	2.16654	2.01745	2.46935	2.5207	2.42795	2.34902	2.15889			279	1.65583	1.7338	1.91041	1.89393	2.0117	2.1351	2.16848	2.13194	2.27159	2.24154	1.93362	2.12192	2.20679	0.51963
	278.5	-1.00957	1.7329	1.6496	1.45426	1.5611	1.41804	1.4974	1.36651	1.28403	1.34995	1.55502	1.41071	1.30981	1.23876	1.16601		278.5	1.73777	1.78216	2.00673	1.9884	2.15393	2.16278	2.37846	2.21179	2.07903	2.48579	2.54728	2.43076	2.36312	2.20571			278.5	1.69348	1.76592	1.94177	1.90451	2.03806	2.17964	2.20146	2.12969	2.28484	2.27841	1.94675	2.1656	2.24082	0.57024
	278	-1.0157	1.72165	1.66168	1.46108	1.58496	1.44799	1.51234	1.38223	1.30153	1.37864	1.57618	1.42512	1.33247	1.25465	1.1848		278	1.73905	1.73744	1.98398	1.99854	2.15354	2.17338	2.36155	2.21395	2.09676	2.4701	2.54053	2.40633	2.33031	2.21242			278	1.69701	1.77114	1.93145	1.8787	2.02155	2.17002	2.19073	2.08742	2.25845	2.28157	1.91828	2.17163	2.24005	0.57061
	277.5	-1.0436	1.71852	1.65713	1.46661	1.59468	1.47176	1.523	1.39578	1.32233	1.38968	1.58003	1.43987	1.35124	1.25686	1.19972		277.5	1.72062	1.68657	1.94892	1.99004	2.13184	2.1669	2.32688	2.19988	2.09144	2.44343	2.52149	2.36417	2.28732	2.18696			277.5	1.69108	1.77584	1.88235	1.82767	1.9966	2.14575	2.15399	2.03163	2.21235	2.26663	1.8733	2.15302	2.22702	0.55087
	277	-1.00461	1.78309	1.73497	1.54704	1.66976	1.57274	1.61024	1.47164	1.41285	1.47488	1.65227	1.52367	1.43448	1.32881	1.29395		277	1.79423	1.72306	1.99731	2.05995	2.19043	2.23623	2.38071	2.26026	2.16205	2.51062	2.59256	2.42205	2.31751	2.2473			277	1.7658	1.86894	1.92525	1.85764	2.05276	2.18488	2.1818	2.07235	2.24517	2.33386	1.92182	2.21831	2.29554	0.60354
	276.5	-0.823341	1.98664	1.95802	1.76352	1.90132	1.80828	1.85553	1.68735	1.65396	1.70996	1.87294	1.75215	1.66922	1.55047	1.53913		276.5	2.02319	1.9051	2.2075	2.28734	2.40661	2.4501	2.58998	2.48088	2.37619	2.74021	2.80969	2.64446	2.49199	2.45887			276.5	1.99845	2.11919	2.12477	2.05438	2.26024	2.38446	2.35886	2.26894	2.42137	2.54866	2.1169	2.43686	2.51699	0.801139
	276	-0.820278	2.04071	1.99972	1.81518	1.95473	1.86711	1.92302	1.72746	1.72515	1.77197	1.91899	1.80956	1.7263	1.60987	1.60708		276	2.08059	1.91975	2.24555	2.3362	2.44808	2.47679	2.6152	2.51967	2.41162	2.80326	2.84788	2.69671	2.50998	2.4949			276	2.06229	2.18489	2.14848	2.08075	2.29171	2.40956	2.36044	2.28305	2.42049	2.59047	2.13651	2.45926	2.54846	0.814202
	275.5	-0.741996	2.17917	2.13317	1.94933	2.08701	2.01242	2.08587	1.86021	1.88289	1.91931	2.04565	1.95563	1.87724	1.75403	1.76199		275.5	2.2192	2.01163	2.36676	2.45586	2.55138	2.58268	2.7241	2.63343	2.51862	2.94403	2.95854	2.82249	2.606	2.59246			275.5	2.19278	2.33481	2.23651	2.18424	2.40022	2.51254	2.44489	2.37961	2.50276	2.70763	2.23573	2.56482	2.65088	0.900724
	275	-0.740042	2.25511	2.19099	2.0185	2.13449	2.08243	2.17042	1.92103	1.96424	1.98887	2.10113	2.02512	1.969	1.81771	1.84659		275	2.29464	2.04541	2.42789	2.50836	2.5931	2.61492	2.77029	2.67297	2.55035	3.00985	2.99281	2.88852	2.6492	2.60975			275	2.262	2.41485	2.26726	2.20152	2.44095	2.5439	2.45156	2.41766	2.51289	2.75204	2.28425	2.58515	2.6848	0.904428
	274.5	-0.782292	2.29335	2.20087	2.04155	2.13339	2.10161	2.20834	1.93428	1.99694	2.0113	2.10313	2.03868	2.00837	1.83552	1.88542		274.5	2.33952	2.04698	2.45288	2.52286	2.59578	2.60775	2.77983	2.67348	2.53659	3.02308	2.98514	2.91536	2.64737	2.57933			274.5	2.2914	2.45866	2.25611	2.18598	2.43752	2.52299	2.4233	2.42011	2.46654	2.7448	2.30204	2.5566	2.67789	0.873918
	274	-0.762233	2.36774	2.26959	2.1296	2.18901	2.17441	2.31347	2.01897	2.09784	2.08982	2.17454	2.11769	2.09712	1.92132	1.98652		274	2.46513	2.11916	2.56486	2.6157	2.67303	2.67879	2.86245	2.73986	2.59939	3.1061	3.05514	3.00532	2.72845	2.62901			274	2.39811	2.57918	2.34786	2.27214	2.51152	2.59685	2.47583	2.50256	2.50899	2.80314	2.38761	2.60977	2.75448	0.918377
	273.5	-0.746806	2.4749	2.349	2.2436	2.25841	2.27304	2.42696	2.11875	2.21852	2.18177	2.25394	2.22186	2.19662	2.02659	2.10137		273.5	2.60575	2.19721	2.68049	2.7138	2.76334	2.75284	2.95765	2.81684	2.66357	3.18609	3.1209	3.10302	2.8183	2.66567			273.5	2.50456	2.70375	2.44105	2.37032	2.59986	2.66199	2.54804	2.58283	2.56438	2.85073	2.48442	2.6688	2.8297	0.968134
	273	-0.749724	2.57308	2.42216	2.34286	2.30643	2.35583	2.51649	2.20489	2.32899	2.25655	2.32621	2.31639	2.27356	2.10893	2.19965		273	2.73604	2.26886	2.783	2.79904	2.84504	2.8154	3.03343	2.86639	2.70905	3.24167	3.16301	3.182	2.883	2.69015			273	2.60045	2.80841	2.52424	2.44914	2.67132	2.70174	2.59915	2.65521	2.61561	2.87752	2.56372	2.71693	2.89188	0.993406
	272.5	-0.715721	2.6883	2.52604	2.48665	2.38418	2.47303	2.64513	2.33201	2.46343	2.34733	2.43476	2.43751	2.37999	2.2136	2.34053		272.5	2.9037	2.38764	2.93099	2.91382	2.96337	2.92977	3.15654	2.94213	2.79864	3.32616	3.24128	3.29923	2.9889	2.76309			272.5	2.73161	2.94055	2.65767	2.58297	2.78794	2.78548	2.70201	2.77505	2.70688	2.95561	2.66773	2.80835	2.99398	1.05898
	272	-0.671203	2.83082	2.67033	2.64829	2.49291	2.61063	2.79955	2.4815	2.61554	2.4669	2.57041	2.57631	2.50804	2.34947	2.49241		272	3.09865	2.52773	3.09055	3.06243	3.10274	3.05997	3.30228	3.03249	2.91468	3.43364	3.33735	3.43838	3.11258	2.88006			272	2.89283	3.08083	2.82884	2.74582	2.90249	2.89527	2.83336	2.91425	2.81603	3.05397	2.78202	2.93296	3.11879	1.144
	271.5	-0.663295	2.93339	2.78202	2.76957	2.57712	2.7084	2.9096	2.59122	2.72679	2.55413	2.67687	2.68236	2.60637	2.45439	2.60224		271.5	3.24388	2.62716	3.22347	3.17744	3.21148	3.14858	3.39827	3.09645	2.99955	3.50555	3.4054	3.5301	3.18752	2.95631			271.5	3.0233	3.18497	2.94994	2.87936	2.98743	2.99038	2.94472	3.00769	2.8964	3.10649	2.84131	3.02789	3.19078	1.19257
	271	-0.603211	3.08495	2.95072	2.95423	2.71692	2.86594	3.05664	2.74567	2.88438	2.69781	2.83114	2.83751	2.75744	2.61511	2.75662		271	3.42603	2.77221	3.39955	3.33104	3.35791	3.28605	3.53478	3.19875	3.14178	3.62282	3.51194	3.6554	3.30548	3.07917			271	3.1802	3.32321	3.10882	3.04125	3.12036	3.12866	3.10458	3.1333	3.02583	3.19699	2.93108	3.16272	3.29985	1.27665
	270.5	-0.628244	3.15517	3.03963	3.04452	2.77444	2.93871	3.12816	2.8248	2.94601	2.76331	2.90358	2.90984	2.83753	2.68368	2.83077		270.5	3.51921	2.84222	3.48669	3.41057	3.42778	3.35923	3.57602	3.22148	3.1962	3.66872	3.53459	3.68892	3.33316	3.11983			270.5	3.254	3.37507	3.17673	3.11287	3.16771	3.18612	3.17749	3.17656	3.075	3.21437	2.94356	3.20272	3.32561	1.27493
	270	-0.559141	3.34345	3.23462	3.23367	2.94561	3.11396	3.3068	3.00624	3.10269	2.92201	3.08344	3.08543	3.03292	2.85997	2.99981		270	3.71261	3.0281	3.6773	3.60196	3.60727	3.53162	3.71957	3.3461	3.36678	3.82296	3.66994	3.82643	3.46332	3.27919			270	3.45148	3.53637	3.35046	3.2908	3.31677	3.35934	3.36503	3.33108	3.23875	3.3413	3.0596	3.34995	3.47385	1.39243
	269.5	-0.65423	3.35012	3.26909	3.25821	2.96981	3.13313	3.33045	3.00837	3.09876	2.93454	3.087	3.0986	3.05249	2.88657	3.01009		269.5	3.73513	3.05013	3.68689	3.6245	3.60746	3.53605	3.69053	3.31908	3.3675	3.81469	3.65719	3.79455	3.42223	3.26545			269.5	3.45947	3.53549	3.34759	3.30399	3.29189	3.36265	3.38007	3.31847	3.24563	3.29958	3.00157	3.3317	3.45982	1.34204
	269	-0.687016	3.44364	3.3806	3.35356	3.08392	3.2339	3.41807	3.08057	3.16519	3.0279	3.1715	3.1959	3.14063	2.9883	3.0838		269	3.81995	3.13213	3.74703	3.71058	3.67641	3.60838	3.72023	3.36068	3.43742	3.87598	3.72548	3.81769	3.43533	3.31545			269	3.52826	3.59913	3.4051	3.38071	3.33347	3.44487	3.45321	3.37042	3.31597	3.31508	3.00673	3.37203	3.49294	1.35265
	268.5	-0.630168	3.61796	3.57485	3.5216	3.2872	3.42686	3.58591	3.22224	3.31263	3.20385	3.33967	3.37652	3.31794	3.17454	3.23892		268.5	3.9717	3.30191	3.8818	3.87572	3.8254	3.75442	3.83667	3.49476	3.58626	4.01923	3.87159	3.93271	3.52945	3.44697			268.5	3.66922	3.75618	3.5315	3.53153	3.46851	3.58623	3.60045	3.5142	3.46649	3.41901	3.10905	3.47564	3.60187	1.44197
	268	-0.715117	3.67152	3.63845	3.54655	3.35681	3.47962	3.63115	3.23713	3.31503	3.24263	3.37624	3.40761	3.3508	3.2231	3.24758		268	3.98985	3.35058	3.87662	3.90931	3.84355	3.77633	3.82556	3.48892	3.60858	4.04573	3.89748	3.92632	3.50193	3.46642			268	3.68166	3.77472	3.53144	3.54632	3.4571	3.60786	3.60448	3.52992	3.49694	3.40933	3.079	3.43738	3.59428	1.39744
	267.5	-0.820578	3.70166	3.6663	3.5562	3.41161	3.49498	3.6637	3.23995	3.29274	3.26086	3.37965	3.41611	3.36254	3.25136	3.23941		267.5	3.9791	3.36459	3.84263	3.90979	3.83734	3.7568	3.79806	3.47099	3.60865	4.04025	3.91042	3.90146	3.46145	3.44343			267.5	3.67467	3.77237	3.51422	3.5372	3.40818	3.61258	3.59862	3.5253	3.49612	3.38614	3.03059	3.38065	3.56841	1.33735
	267	-0.810056	3.84605	3.81558	3.68495	3.58046	3.62238	3.79563	3.35568	3.38796	3.4133	3.50367	3.53863	3.49004	3.41251	3.35752		267	4.07384	3.49987	3.93194	4.04376	3.95169	3.85955	3.90107	3.58453	3.72546	4.15783	4.0554	3.99984	3.55766	3.55365			267	3.7872	3.90407	3.63028	3.64095	3.48727	3.734	3.69916	3.64446	3.6104	3.47662	3.11638	3.44906	3.66763	1.39756
	266.5	-0.815609	3.9737	3.92664	3.78768	3.70444	3.71467	3.9031	3.42736	3.46784	3.53565	3.58972	3.62859	3.58241	3.54445	3.44477		266.5	4.1319	3.59051	3.99615	4.13549	4.0406	3.93524	3.98478	3.67709	3.80886	4.2469	4.17086	4.06327	3.62486	3.62984			266.5	3.86175	3.99595	3.71044	3.70078	3.55069	3.83088	3.76139	3.7349	3.69989	3.53881	3.18929	3.49184	3.72685	1.42482
	266	-0.751467	4.16134	4.07927	3.9385	3.86478	3.85895	4.06534	3.56028	3.60549	3.69875	3.72889	3.76145	3.71509	3.71445	3.58589		266	4.2629	3.75403	4.11965	4.28529	4.18855	4.07972	4.15182	3.83206	3.95226	4.39117	4.33362	4.18901	3.77005	3.7715			266	4.01002	4.13836	3.86506	3.81343	3.67802	3.98487	3.88657	3.87821	3.84134	3.6809	3.33797	3.59848	3.86377	1.52327
	265.5	-0.895216	4.11467	4.0011	3.86966	3.80025	3.79078	4.0166	3.48062	3.53369	3.62587	3.67001	3.68723	3.64014	3.66857	3.53292		265.5	4.17518	3.69684	4.03166	4.2239	4.13779	4.01301	4.11795	3.77798	3.87263	4.31993	4.28474	4.10657	3.72489	3.70341			265.5	3.96367	4.05991	3.81723	3.72706	3.59486	3.92599	3.78615	3.82072	3.7809	3.64128	3.2892	3.51069	3.79598	1.41136
	265	-0.881452	4.21992	4.06794	3.94237	3.87967	3.85777	4.09025	3.54305	3.60948	3.68952	3.75036	3.76692	3.70724	3.76632	3.61957		265	4.23747	3.78468	4.09809	4.30357	4.21824	4.08486	4.25079	3.87075	3.95693	4.37817	4.39102	4.18028	3.82208	3.77845			265	4.05288	4.13105	3.91319	3.79813	3.6592	4.01	3.85217	3.91235	3.85982	3.74494	3.39021	3.60323	3.89014	1.46266
	264.5	-0.838394	4.32234	4.14707	4.03032	3.97203	3.93727	4.1725	3.60847	3.70411	3.77825	3.83955	3.86721	3.78029	3.86844	3.73586		264.5	4.30857	3.85593	4.18273	4.40373	4.31445	4.16859	4.4042	3.99055	4.04611	4.4626	4.50365	4.27952	3.94866	3.89248			264.5	4.14049	4.20874	4.00922	3.88277	3.75684	4.10875	3.93925	4.00659	3.94469	3.85713	3.51064	3.71254	3.99444	1.5224
	264	-0.770002	4.43444	4.22677	4.09779	4.06313	4.00977	4.25307	3.69242	3.81047	3.8495	3.94383	3.9637	3.85827	3.95852	3.84167		264	4.37232	3.93388	4.27283	4.50046	4.41331	4.28018	4.55641	4.1165	4.14904	4.55502	4.60927	4.38546	4.0919	4.02497			264	4.23463	4.28742	4.10557	3.98146	3.86452	4.21838	4.04138	4.10748	4.03986	3.99417	3.6381	3.82258	4.10372	1.59268
	263.5	-0.731483	4.47465	4.25124	4.11934	4.09962	4.01388	4.2888	3.72361	3.86716	3.84699	3.99509	4.01136	3.88829	3.98041	3.89573		263.5	4.38857	3.95741	4.31644	4.54323	4.46595	4.34469	4.67275	4.19013	4.21476	4.60873	4.65823	4.44921	4.2031	4.12097			263.5	4.2728	4.32478	4.16663	4.03065	3.92689	4.27793	4.113	4.16879	4.11714	4.11677	3.72384	3.90629	4.17861	1.63528
	263	-0.68387	4.50893	4.28107	4.14129	4.13923	4.02	4.31609	3.77207	3.90905	3.85001	4.04477	4.0562	3.91817	3.99699	3.95364		263	4.41477	3.97859	4.36702	4.59483	4.53454	4.42158	4.78459	4.27099	4.29541	4.68096	4.72502	4.5289	4.31272	4.21464			263	4.31246	4.35662	4.24358	4.09376	3.99964	4.3556	4.19693	4.23191	4.18626	4.25918	3.81882	4.01087	4.26448	1.67951
	262.5	-0.721596	4.4297	4.21127	4.05642	4.07498	3.90849	4.21892	3.70634	3.85178	3.75457	3.97544	3.99986	3.85117	3.90423	3.89978		262.5	4.31215	3.87768	4.30566	4.5294	4.47131	4.3803	4.76596	4.24117	4.25563	4.63224	4.6788	4.49319	4.30646	4.1931			262.5	4.22543	4.28468	4.20075	4.03382	3.97632	4.30966	4.17159	4.18916	4.14268	4.27481	3.79913	4.01082	4.22395	1.62217
	262	-0.675059	4.41786	4.20943	4.0474	4.0683	3.8649	4.17937	3.69249	3.86519	3.73166	3.97273	3.99931	3.84697	3.87381	3.90854		262	4.28864	3.85976	4.32367	4.54345	4.49055	4.43151	4.80929	4.30331	4.30601	4.67883	4.71147	4.53791	4.38747	4.27155			262	4.20496	4.28357	4.22503	4.05861	4.04459	4.35241	4.21378	4.23001	4.19152	4.36241	3.86745	4.08915	4.2602	1.66223
	261.5	-0.602535	4.40275	4.21148	4.05609	4.07456	3.84062	4.16587	3.68371	3.89416	3.71222	3.97069	4.00606	3.85247	3.84201	3.91044		261.5	4.28134	3.83576	4.34929	4.55649	4.53866	4.491	4.85875	4.38228	4.37259	4.75653	4.75732	4.596	4.4877	4.34336			261.5	4.19326	4.29374	4.25681	4.09261	4.12312	4.42456	4.2766	4.27505	4.27548	4.48006	3.95492	4.17958	4.30214	1.72167
	261	-0.568069	4.31447	4.14257	4.00345	4.02703	3.76088	4.0736	3.61836	3.84652	3.62868	3.91779	3.9606	3.80533	3.76004	3.85784		261	4.22917	3.7683	4.32275	4.50361	4.53011	4.49598	4.84706	4.40951	4.40367	4.77816	4.75515	4.61037	4.54262	4.36228			261	4.12964	4.25122	4.24694	4.08222	4.1619	4.4479	4.2789	4.27129	4.31643	4.54615	3.98954	4.23083	4.29646	1.73587
	260.5	-0.610201	4.15752	3.98931	3.86799	3.89627	3.60602	3.88528	3.46051	3.7143	3.48118	3.7694	3.84446	3.6777	3.60997	3.70799		260.5	4.08413	3.60922	4.19956	4.36602	4.42896	4.41019	4.74654	4.34006	4.35466	4.72437	4.67	4.53344	4.50129	4.29433			260.5	3.96836	4.12016	4.14571	3.99291	4.10638	4.38606	4.20624	4.19235	4.26481	4.50604	3.94179	4.19143	4.20472	1.66222
	260	-0.573532	4.04724	3.89835	3.79156	3.83591	3.50897	3.76106	3.37664	3.64472	3.41132	3.66819	3.77474	3.60931	3.52092	3.60376		260	4.02443	3.54118	4.14979	4.29575	4.40477	4.40893	4.72162	4.36187	4.38879	4.75713	4.679	4.54832	4.51595	4.30152			260	3.87819	4.06851	4.09992	3.97744	4.13212	4.40007	4.23388	4.17782	4.27879	4.52261	3.96457	4.22027	4.19308	1.67799
	259.5	-0.636066	3.83156	3.70259	3.61951	3.66948	3.31298	3.55285	3.16951	3.46193	3.25118	3.45592	3.59153	3.42525	3.33353	3.39083		259.5	3.85354	3.34493	3.97619	4.10055	4.2672	4.28185	4.58008	4.26177	4.28275	4.69278	4.56782	4.43944	4.43931	4.1988			259.5	3.67246	3.9094	3.93563	3.85326	4.03834	4.29423	4.13406	4.05647	4.18872	4.4195	3.86562	4.1283	4.06393	1.58606
	259	-0.626313	3.66212	3.56164	3.49961	3.5513	3.18245	3.40339	3.02992	3.33314	3.13365	3.31017	3.45496	3.29385	3.20283	3.2322		259	3.73746	3.239	3.86694	3.96937	4.18531	4.23005	4.50138	4.23196	4.26324	4.69694	4.52865	4.40201	4.4285	4.1462			259	3.53832	3.81079	3.85328	3.79383	3.99291	4.25565	4.09846	4.01967	4.16728	4.40582	3.84416	4.11203	3.99233	1.56552
	258.5	-0.635571	3.48311	3.40781	3.36201	3.39985	3.03913	3.2225	2.86597	3.16465	3.00095	3.13979	3.29462	3.14241	3.05152	3.06171		258.5	3.60832	3.10245	3.73283	3.8281	4.08617	4.14719	4.42691	4.17217	4.23246	4.67928	4.48145	4.35815	4.40007	4.07926			258.5	3.39342	3.68207	3.76108	3.7153	3.93384	4.19765	4.05682	3.96194	4.12951	4.36856	3.81368	4.07991	3.92642	1.53688
	258	-0.703575	3.23012	3.18674	3.13435	3.16098	2.83225	2.9722	2.62927	2.92605	2.81177	2.89202	3.05968	2.92891	2.84284	2.82136		258	3.40467	2.90433	3.53188	3.62392	3.90606	3.98782	4.27695	4.03139	4.12457	4.59548	4.37139	4.2503	4.28533	3.94132			258	3.17771	3.45878	3.58445	3.55457	3.79878	4.0552	3.94488	3.83682	4.00396	4.23298	3.71013	3.96389	3.78641	1.43373
	257.5	-0.73633	3.02481	2.98378	2.93128	2.9455	2.64769	2.75006	2.40501	2.71952	2.63411	2.66104	2.83589	2.72847	2.65115	2.59523		257.5	3.18897	2.7251	3.34072	3.43011	3.71964	3.83573	4.14046	3.91219	4.01472	4.51585	4.28155	4.16539	4.20298	3.82719			257.5	2.96909	3.24938	3.40147	3.38988	3.66881	3.91525	3.85596	3.72919	3.89379	4.10701	3.61589	3.85568	3.6746	1.36885
	257	-0.785483	2.7866	2.75149	2.69811	2.6943	2.4458	2.52223	2.16304	2.4763	2.42576	2.4179	2.58428	2.49078	2.43322	2.36108		257	2.96066	2.52052	3.1311	3.21384	3.53589	3.66315	4.00212	3.77384	3.88422	4.42724	4.17471	4.07819	4.11744	3.71574			257	2.7473	3.02389	3.21409	3.22304	3.52387	3.76594	3.73516	3.6163	3.78	3.98027	3.51844	3.73848	3.55737	1.30794
	256.5	-0.888743	2.47039	2.44496	2.3716	2.36279	2.16485	2.22695	1.85732	2.16575	2.13769	2.10718	2.26868	2.17408	2.14499	2.05775		256.5	2.64546	2.24011	2.83262	2.92271	3.26635	3.40201	3.8039	3.54075	3.66882	4.25521	3.9807	3.92523	3.94351	3.53335			256.5	2.44713	2.71358	2.94961	2.96627	3.29461	3.53462	3.53474	3.43822	3.58695	3.77144	3.34753	3.54793	3.36823	1.15709
	256	-0.92051	2.21648	2.20317	2.09497	2.08944	1.94151	1.97457	1.61962	1.92396	1.90716	1.86147	2.03895	1.92388	1.92954	1.82542		256	2.3873	2.03266	2.59129	2.6982	3.05128	3.19954	3.66088	3.36188	3.51074	4.13208	3.8527	3.83276	3.80834	3.43612			256	2.22071	2.46392	2.73637	2.7669	3.12131	3.35687	3.38769	3.31931	3.45703	3.61079	3.2306	3.41364	3.26492	1.07314
	255.5	-0.860165	2.06291	2.04741	1.8955	1.90308	1.80697	1.81757	1.48032	1.77346	1.76616	1.69623	1.89812	1.75307	1.79126	1.67241		255.5	2.21291	1.91387	2.42749	2.55817	2.93212	3.09533	3.6043	3.25815	3.42646	4.08988	3.81265	3.83367	3.77533	3.43469			255.5	2.07326	2.31164	2.5951	2.65937	3.02513	3.26057	3.34458	3.28023	3.40898	3.53954	3.1944	3.36004	3.26761	1.1033
	255	-0.830463	1.86527	1.83474	1.6647	1.6879	1.6225	1.62198	1.30269	1.58508	1.57161	1.50532	1.70159	1.53873	1.60599	1.4736		255	1.97337	1.75098	2.22231	2.37289	2.77584	2.94767	3.49751	3.12935	3.28076	3.99074	3.72232	3.79918	3.70689	3.41136			255	1.87618	2.1185	2.40021	2.49414	2.88684	3.11573	3.23938	3.20522	3.32775	3.44859	3.11143	3.26702	3.22741	1.10439
	254.5	-0.933399	1.51669	1.48718	1.28847	1.33234	1.29982	1.2837	0.980001	1.24439	1.22925	1.17607	1.37751	1.1761	1.28301	1.1359		254.5	1.59244	1.43713	1.87148	2.04979	2.47893	2.65683	3.24629	2.85226	2.99863	3.74366	3.48038	3.6056	3.51115	3.2585			254.5	1.54241	1.79765	2.07856	2.19351	2.60109	2.84424	2.97788	2.99231	3.11451	3.22462	2.89964	3.04239	3.05716	0.967741
	254	-0.921311	1.26756	1.23396	1.01517	1.09086	1.07691	1.04532	0.772089	1.02713	0.976159	0.961009	1.15717	0.909179	1.06495	0.903109		254	1.33197	1.25007	1.63981	1.85179	2.31491	2.49494	3.12089	2.70232	2.85292	3.61419	3.36345	3.53702	3.42585	3.22541			254	1.32833	1.5859	1.89687	2.00421	2.43649	2.7045	2.83459	2.90196	3.02952	3.13202	2.80896	2.95056	3.01072	0.959849
	253.5	-0.8581	1.05404	1.02144	0.79679	0.89737	0.89435	0.83284	0.59366	0.84902	0.77661	0.77297	0.99232	0.69057	0.88293	0.70122		253.5	1.09775	1.09357	1.43707	1.68384	2.19085	2.35155	3.01544	2.57382	2.72232	3.49921	3.284	3.49241	3.35202	3.20788			253.5	1.14295	1.40132	1.73714	1.83962	2.29195	2.58445	2.70774	2.81469	2.96344	3.056	2.73052	2.88697	3.00438	0.9886
	253	-0.870806	0.787934	0.733264	0.537924	0.643154	0.634844	0.556504	0.342794	0.611504	0.512754	0.528274	0.771144	0.415334	0.626064	0.424784		253	0.792354	0.864504	1.17426	1.45331	2.01623	2.14612	2.82413	2.40062	2.51262	3.31719	3.14988	3.37073	3.21246	3.12447			253	0.881344	1.16134	1.50523	1.60962	2.0915	2.40353	2.5083	2.65841	2.83036	2.91557	2.59281	2.7646	2.92243	0.966644
	252.5	-0.908027	0.478779	0.397053	0.243783	0.357993	0.331363	0.253843	0.058303	0.325473	0.215203	0.254083	0.500843	0.092673	0.318943	0.112143		252.5	0.463783	0.594713	0.878903	1.21445	1.82167	1.9169	2.59827	2.20913	2.28177	3.10652	2.98262	3.21948	3.05859	3.01041			252.5	0.584173	0.900353	1.24274	1.3656	1.85977	2.20995	2.28499	2.47408	2.66315	2.74405	2.42956	2.63135	2.81238	0.913333
	252	-0.929251	0.145709	0.079439	-0.033501	0.076719	0.028209	-0.023191	-0.227561	0.052669	-0.058831	-0.002671	0.244159	-0.204641	0.026459	-0.179321		252	0.165989	0.332989	0.597689	0.986709	1.63418	1.71392	2.39508	2.02767	2.09335	2.91971	2.81891	3.07461	2.89556	2.91182			252	0.322949	0.655489	1.00061	1.1404	1.63669	2.03082	2.07396	2.29838	2.51295	2.5832	2.29487	2.5139	2.72846	0.864059
	251.5	-1.04285	-0.254702	-0.33732	-0.39646	-0.29214	-0.37676	-0.41246	-0.60478	-0.30153	-0.42031	-0.34968	-0.09993	-0.57205	-0.35302	-0.56186		251.5	-0.24417	-0.03748	0.21646	0.66116	1.32491	1.42208	2.08252	1.73618	1.814	2.63379	2.56152	2.81004	2.61222	2.68838			251.5	-0.04825	0.30336	0.65081	0.81734	1.30381	1.74252	1.77303	2.00712	2.25446	2.32015	2.04872	2.30166	2.54573	0.70506
	251	-0.944765	-0.439711	-0.531275	-0.533865	-0.448185	-0.556865	-0.587665	-0.776875	-0.449495	-0.569725	-0.487775	-0.232395	-0.708595	-0.518105	-0.719185		251	-0.449825	-0.194965	0.054625	0.538735	1.21609	1.34913	1.96502	1.6543	1.74413	2.55977	2.51441	2.75741	2.54499	2.67827			251	-0.206295	0.164275	0.516775	0.703325	1.19177	1.66237	1.69395	1.92105	2.20347	2.28416	2.01293	2.27446	2.57371	0.756505
	250.5	-1.13322	-0.919332	-1.00974	-0.96708	-0.89801	-1.03074	-1.03842	-1.22654	-0.90062	-0.99701	-0.90117	-0.67016	-1.12333	-0.9685	-1.16714		250.5	-0.93201	-0.64185	-0.37354	0.14395	0.82725	0.99344	1.56691	1.30222	1.41239	2.21629	2.189	2.42701	2.21406	2.38485			250.5	-0.64739	-0.25501	0.10183	0.32007	0.8094	1.30066	1.35605	1.56994	1.86192	1.97229	1.71431	1.98148	2.30876	0.5369
	250	-1.14187	-1.24755	-1.3099	-1.23423	-1.17101	-1.33327	-1.3173	-1.50417	-1.18109	-1.26265	-1.13673	-0.94809	-1.37039	-1.24518	-1.42799		250	-1.24845	-0.91294	-0.61716	-0.07391	0.59337	0.79501	1.35903	1.14164	1.25532	2.05809	2.02562	2.25822	2.03657	2.26191			250	-0.9094	-0.50871	-0.13657	0.10251	0.6082	1.10794	1.19882	1.40152	1.69498	1.83765	1.58744	1.86212	2.21149	0.47893
	249.5	-1.17233	-1.56592	-1.60103	-1.5122	-1.45619	-1.63556	-1.59281	-1.76911	-1.45989	-1.53203	-1.38681	-1.23121	-1.61612	-1.52096	-1.68872		249.5	-1.56034	-1.19506	-0.87964	-0.31255	0.33382	0.57939	1.13097	0.95333	1.0897	1.88595	1.846	2.064	1.84495	2.09769			249.5	-1.17688	-0.77603	-0.38556	-0.12464	0.38833	0.90003	1.02805	1.21125	1.51753	1.67572	1.43992	1.72613	2.09884	0.39833
	249	-1.17539	-1.86183	-1.85349	-1.75157	-1.71786	-1.90839	-1.83306	-2.00362	-1.69303	-1.75772	-1.61661	-1.47966	-1.83174	-1.75777	-1.90651		249	-1.85479	-1.45243	-1.11332	-0.53634	0.08044	0.36756	0.91259	0.77118	0.92065	1.71017	1.69077	1.89035	1.66604	1.93125			249	-1.43296	-1.033	-0.61283	-0.34357	0.19077	0.69284	0.862	1.04002	1.35862	1.52222	1.29354	1.5922	1.98695	0.33857
	248.5	-1.19042	-2.13005	-2.10292	-1.9947	-1.99381	-2.18361	-2.08249	-2.25169	-1.94728	-1.98826	-1.86222	-1.73091	-2.03943	-2.00361	-2.12439		248.5	-2.15721	-1.7189	-1.34593	-0.76416	-0.1861	0.13043	0.67351	0.5919	0.73675	1.51045	1.52541	1.70823	1.47981	1.759			248.5	-1.70224	-1.29061	-0.85858	-0.57763	-0.00535	0.48473	0.68862	0.85122	1.19206	1.35478	1.13202	1.43092	1.87004	0.2592
	248	-1.22891	-2.41039	-2.37886	-2.2752	-2.29589	-2.47604	-2.33501	-2.51436	-2.22413	-2.2438	-2.11974	-2.01044	-2.29112	-2.26314	-2.37313		248	-2.45146	-1.99282	-1.60941	-1.01677	-0.47958	-0.12642	0.41782	0.39043	0.53581	1.28572	1.33059	1.50431	1.27968	1.57303			248	-1.98139	-1.56443	-1.12151	-0.82601	-0.21912	0.25408	0.49185	0.65634	1.00341	1.15922	0.96109	1.2419	1.73599	0.1562
	247.5	-1.1639	-2.60621	-2.56871	-2.46916	-2.51172	-2.66234	-2.48884	-2.68236	-2.41023	-2.40383	-2.30598	-2.20722	-2.47315	-2.42838	-2.52626		247.5	-2.64312	-2.18796	-1.78637	-1.1792	-0.67535	-0.29244	0.26023	0.26228	0.41701	1.14752	1.23024	1.38452	1.16036	1.47059			247.5	-2.15768	-1.73993	-1.28956	-0.97516	-0.35253	0.1119	0.38706	0.54909	0.90112	1.0377	0.87018	1.14741	1.68231	0.13103
	247	-1.16874	-2.84066	-2.81114	-2.71064	-2.77939	-2.89229	-2.71476	-2.91305	-2.64161	-2.61875	-2.54532	-2.45498	-2.70196	-2.65303	-2.72764		247	-2.90735	-2.44539	-2.02395	-1.42956	-0.94606	-0.52182	0.04256	0.0599	0.22851	0.93178	1.06263	1.20037	0.98224	1.29334			247	-2.3906	-1.9818	-1.52463	-1.19911	-0.54787	-0.10053	0.2012	0.35854	0.74299	0.85267	0.70823	0.97773	1.56471	0.05296
	246.5	-1.06071	-2.93765	-2.91899	-2.82206	-2.90515	-2.98135	-2.81185	-3.00453	-2.74904	-2.70069	-2.65439	-2.55265	-2.79565	-2.73675	-2.80102		246.5	-3.01434	-2.57895	-2.12507	-1.54029	-1.05918	-0.61134	-0.06157	-0.01541	0.15318	0.85219	1.0263	1.15485	0.96185	1.24318			246.5	-2.50076	-2.09413	-1.62465	-1.28225	-0.6139	-0.16779	0.12562	0.30163	0.70949	0.8015	0.65338	0.93297	1.56528	0.11134
	246	-1.0392	-3.09824	-3.10396	-3.00655	-3.11425	-3.14604	-2.97992	-3.18839	-2.93739	-2.87532	-2.84619	-2.73501	-2.98144	-2.91021	-2.95487		246	-3.17632	-2.76413	-2.28813	-1.72192	-1.22787	-0.79086	-0.22044	-0.14865	0.00748	0.70729	0.91829	1.04023	0.87654	1.1449			246	-2.6617	-2.27294	-1.7961	-1.4452	-0.74737	-0.28901	-0.01693	0.18114	0.58488	0.67082	0.5202	0.80012	1.47348	0.09424
	245.5	-0.934368	-3.16502	-3.18978	-3.10162	-3.20321	-3.20234	-3.05074	-3.26225	-3.02733	-2.94402	-2.92622	-2.81987	-3.07604	-2.98953	-3.02753		245.5	-3.22391	-2.85252	-2.34214	-1.79325	-1.2751	-0.864378	-0.262048	-0.173348	-0.031758	0.662542	0.923892	1.01554	0.897922	1.1415			245.5	-2.71949	-2.33291	-1.87037	-1.49481	-0.776838	-0.312938	-0.052558	0.154232	0.568402	0.634652	0.492852	0.811322	1.47897	0.177712
	245	-0.842921	-3.25689	-3.27957	-3.19558	-3.29168	-3.25707	-3.13046	-3.34134	-3.12364	-3.01845	-3.01712	-2.91785	-3.18812	-3.07741	-3.10117		245	-3.27876	-2.95123	-2.41358	-1.88896	-1.34962	-0.962381	-0.314721	-0.216971	-0.100031	0.603689	0.895269	0.965309	0.906539	1.10422			245	-2.78998	-2.4114	-1.96366	-1.56408	-0.835261	-0.351101	-0.114781	0.110109	0.530389	0.580109	0.425799	0.796899	1.46806	0.243069
	244.5	-0.810725	-3.34904	-3.3762	-3.31018	-3.40873	-3.34221	-3.23272	-3.45169	-3.23772	-3.10929	-3.13609	-3.03558	-3.30926	-3.1986	-3.2119		244.5	-3.36472	-3.06804	-2.50917	-2.00494	-1.45083	-1.07681	-0.412935	-0.305595	-0.206905	0.503665	0.839645	0.888755	0.889635	1.03084			244.5	-2.89306	-2.51634	-2.09721	-1.66108	-0.927565	-0.416715	-0.212075	0.038365	0.464705	0.477755	0.338715	0.741235	1.41021	0.275555
	244	-0.771881	-3.43256	-3.46297	-3.42254	-3.50547	-3.4345	-3.32951	-3.56672	-3.35677	-3.20053	-3.24144	-3.14052	-3.41149	-3.30624	-3.31202		244	-3.44001	-3.17293	-2.57931	-2.09265	-1.52578	-1.17753	-0.488971	-0.376911	-0.292211	0.425989	0.797899	0.846149	0.895469	0.988439			244	-2.99559	-2.59956	-2.21617	-1.73449	-1.0095	-0.459241	-0.289121	-0.019441	0.403219	0.382699	0.280909	0.705959	1.36082	0.323169
	243.5	-0.839114	-3.61642	-3.64581	-3.62477	-3.68261	-3.61456	-3.50941	-3.761	-3.56301	-3.39422	-3.43105	-3.35707	-3.59302	-3.50312	-3.50866		243.5	-3.60085	-3.36271	-2.74057	-2.25962	-1.67761	-1.36829	-0.641964	-0.526304	-0.438814	0.278086	0.667346	0.712936	0.807286	0.889186			243.5	-3.17576	-2.7636	-2.42216	-1.89499	-1.17831	-0.582564	-0.440744	-0.170914	0.251496	0.208076	0.141856	0.586016	1.21689	0.274466
	243	-0.910103	-3.82747	-3.82198	-3.82679	-3.84896	-3.78895	-3.68515	-3.95102	-3.7577	-3.59388	-3.61079	-3.57981	-3.77508	-3.69593	-3.69154		243	-3.75721	-3.54121	-2.89806	-2.42238	-1.83247	-1.54112	-0.781023	-0.701743	-0.577733	0.145447	0.528707	0.591877	0.715737	0.795857			243	-3.34204	-2.92798	-2.61055	-2.04699	-1.34824	-0.723463	-0.585273	-0.311873	0.094347	0.035397	0.019367	0.464117	1.07405	0.216047
	242.5	-0.845296	-3.85131	-3.82766	-3.85649	-3.8353	-3.80118	-3.70138	-3.97006	-3.7737	-3.61865	-3.63136	-3.63724	-3.76363	-3.71404	-3.69072		242.5	-3.76441	-3.57752	-2.87859	-2.42797	-1.82495	-1.53398	-0.755986	-0.716686	-0.553636	0.182614	0.554714	0.638454	0.792484	0.865704			242.5	-3.35128	-2.92262	-2.63324	-2.03189	-1.3507	-0.682106	-0.548666	-0.292886	0.105094	0.028304	0.068424	0.506184	1.10798	0.321004
	242	-0.919471	-4.01079	-3.95665	-4.02516	-3.94571	-3.94396	-3.84714	-4.12246	-3.92379	-3.77905	-3.77025	-3.82283	-3.8787	-3.85933	-3.82517		242	-3.89985	-3.71873	-2.98617	-2.56061	-1.95661	-1.66098	-0.858161	-0.863011	-0.651571	0.104589	0.426479	0.565259	0.729569	0.807599			242	-3.48718	-3.05795	-2.77631	-2.15715	-1.48771	-0.783241	-0.658071	-0.393161	-0.028951	-0.102771	-0.026731	0.404989	1.01455	0.294209
	241.5	-0.891782	-4.05522	-3.95957	-4.07552	-3.93323	-3.97513	-3.86861	-4.14521	-3.94901	-3.82164	-3.79938	-3.8865	-3.88258	-3.86372	-3.83735		241.5	-3.9053	-3.72938	-2.96647	-2.55329	-1.94492	-1.66964	-0.836342	-0.869392	-0.621732	0.160088	0.429368	0.620848	0.795368	0.899318			241.5	-3.4841	-3.04703	-2.77661	-2.14599	-1.48645	-0.756252	-0.633382	-0.350572	-0.035602	-0.098962	-0.003172	0.426528	1.05335	0.367348
	241	-0.896114	-4.11112	-3.98737	-4.13707	-3.94574	-4.01739	-3.90083	-4.17848	-3.98309	-3.88321	-3.84438	-3.96345	-3.89999	-3.87869	-3.86029		241	-3.94887	-3.74552	-2.96647	-2.58355	-1.96164	-1.71491	-0.828034	-0.895777	-0.619254	0.195786	0.403006	0.641026	0.802906	0.963916			241	-3.50095	-3.05967	-2.79937	-2.16744	-1.51265	-0.764564	-0.633284	-0.331874	-0.063504	-0.113404	0.003456	0.428176	1.05604	0.398496
	240.5	-0.897905	-4.15049	-3.98362	-4.17436	-3.92638	-4.0187	-3.90313	-4.17342	-3.98829	-3.89949	-3.86036	-3.9923	-3.89438	-3.86289	-3.85694		240.5	-3.96711	-3.72799	-2.93924	-2.58697	-1.95364	-1.71821	-0.800415	-0.889575	-0.594005	0.236415	0.401005	0.691865	0.828925	1.03022			240.5	-3.50265	-3.04387	-2.7917	-2.16268	-1.50461	-0.757045	-0.611465	-0.289305	-0.059895	-0.094435	0.038975	0.457135	1.11579	0.444045
	240	-0.959053	-4.22042	-4.02932	-4.24338	-3.96395	-4.06439	-3.94785	-4.20064	-4.03628	-3.94686	-3.91494	-4.05508	-3.93467	-3.87176	-3.88583		240	-4.02848	-3.73633	-2.96706	-2.62386	-1.99543	-1.75906	-0.826103	-0.920053	-0.631213	0.237187	0.350687	0.687697	0.794287	1.04692			240	-3.55238	-3.07015	-2.81907	-2.20467	-1.55345	-0.802183	-0.634443	-0.290313	-0.107153	-0.127033	0.015897	0.417987	1.13897	0.442017
	239.5	-0.877913	-4.12748	-3.90055	-4.13222	-3.83207	-3.93522	-3.82051	-4.05174	-3.90578	-3.81326	-3.79459	-3.93619	-3.80356	-3.71303	-3.76064		239.5	-3.93537	-3.58334	-2.83748	-2.49657	-1.86966	-1.62894	-0.686343	-0.780833	-0.517683	0.376687	0.478297	0.847427	0.913757	1.23392			239.5	-3.44265	-2.93056	-2.68302	-2.0857	-1.44339	-0.695173	-0.497963	-0.152683	0.010187	-0.011433	0.167627	0.536207	1.3144	0.597127
	239	-0.950039	-4.14178	-3.91835	-4.14756	-3.84226	-3.93883	-3.8262	-4.044	-3.91831	-3.81623	-3.81162	-3.95659	-3.81969	-3.67593	-3.75803		239	-3.957	-3.5714	-2.8629	-2.49353	-1.86241	-1.63536	-0.679059	-0.761779	-0.533919	0.383831	0.455431	0.866071	0.893141	1.28716			239	-3.4625	-2.91341	-2.66501	-2.10116	-1.47274	-0.733599	-0.514119	-0.160749	-0.016449	-0.018489	0.163421	0.506011	1.34621	0.586911
	238.5	-0.959404	-4.0697	-3.84874	-4.07432	-3.76962	-3.8425	-3.73729	-3.93221	-3.82036	-3.71471	-3.75115	-3.87535	-3.7538	-3.55932	-3.66078		238.5	-3.8906	-3.47532	-2.80185	-2.40973	-1.77942	-1.55949	-0.604744	-0.676794	-0.473204	0.457686	0.528376	0.941396	0.946696	1.39316			238.5	-3.3917	-2.82114	-2.56541	-2.0346	-1.41671	-0.696084	-0.455674	-0.098594	0.048546	0.060426	0.223746	0.547476	1.44841	0.640446
	238	-1.10449	-4.09446	-3.89646	-4.09997	-3.81738	-3.86294	-3.77139	-3.93713	-3.84909	-3.72174	-3.79629	-3.891	-3.80201	-3.5745	-3.67515		238	-3.91572	-3.4927	-2.84285	-2.42434	-1.80548	-1.57414	-0.63512	-0.68427	-0.52159	0.42105	0.49392	0.90639	0.89846	1.36214			238	-3.42969	-2.8267	-2.56912	-2.07737	-1.47226	-0.7644	-0.51072	-0.14313	-0.00719	0.02771	0.17897	0.48757	1.44972	0.59446
	237.5	-1.23639	-4.08532	-3.90432	-4.10415	-3.84063	-3.85898	-3.77705	-3.90876	-3.84979	-3.6901	-3.8161	-3.87089	-3.81108	-3.56273	-3.67354		237.5	-3.90484	-3.48207	-2.85003	-2.40262	-1.7991	-1.56794	-0.64806	-0.66037	-0.53926	0.40813	0.48895	0.88833	0.87135	1.33382			237.5	-3.4387	-2.80535	-2.55295	-2.08542	-1.50588	-0.8078	-0.53789	-0.16803	-0.04047	0.01173	0.14934	0.44107	1.44878	0.57253
	237	-1.25481	-3.95824	-3.79466	-3.99094	-3.7623	-3.74565	-3.67258	-3.76999	-3.74227	-3.56268	-3.72409	-3.74433	-3.71606	-3.44495	-3.56472		237	-3.76708	-3.36602	-2.74167	-2.27267	-1.68592	-1.45144	-0.55377	-0.53879	-0.45423	0.49392	0.59514	0.95836	0.95176	1.41294			237	-3.32528	-2.67551	-2.41792	-1.97729	-1.43649	-0.75142	-0.46569	-0.08868	0.02939	0.09689	0.21294	0.50458	1.53343	0.63384
	236.5	-1.40572	-3.94736	-3.78602	-3.97701	-3.78794	-3.74332	-3.682	-3.74857	-3.74064	-3.55367	-3.74248	-3.71537	-3.71893	-3.43478	-3.55805		236.5	-3.74859	-3.37547	-2.74266	-2.26535	-1.68768	-1.46393	-0.58253	-0.54091	-0.48158	0.44851	0.58294	0.90264	0.92444	1.34057			236.5	-3.33087	-2.66384	-2.41976	-1.98383	-1.46946	-0.80217	-0.50872	-0.14779	-0.01874	0.06687	0.16627	0.44337	1.47449	0.55794
	236	-1.50171	-3.8434	-3.7162	-3.91044	-3.75683	-3.68324	-3.63085	-3.67574	-3.67908	-3.48566	-3.68247	-3.62281	-3.66079	-3.37253	-3.50294		236	-3.67359	-3.32399	-2.6819	-2.20809	-1.64575	-1.40369	-0.56211	-0.50567	-0.46465	0.44603	0.61776	0.90571	0.93226	1.28804			236	-3.27962	-2.60855	-2.37136	-1.93686	-1.46854	-0.80154	-0.50647	-0.15803	-0.02006	0.08083	0.17011	0.42814	1.46629	0.53165
	235.5	-1.63175	-3.79921	-3.6849	-3.89211	-3.76541	-3.67541	-3.62783	-3.64073	-3.6632	-3.46351	-3.66822	-3.57744	-3.64966	-3.35784	-3.50159		235.5	-3.63699	-3.32148	-2.65753	-2.18699	-1.64996	-1.38218	-0.58199	-0.5259	-0.4908	0.39171	0.62292	0.85855	0.91013	1.18415			235.5	-3.26386	-2.58564	-2.35826	-1.92181	-1.47795	-0.84081	-0.53897	-0.21257	-0.06069	0.04033	0.12452	0.37603	1.41433	0.47948
	235	-1.76167	-3.77654	-3.66207	-3.891	-3.78437	-3.67896	-3.63306	-3.62605	-3.65981	-3.46722	-3.67191	-3.56626	-3.63881	-3.36068	-3.51983		235	-3.61144	-3.33067	-2.64878	-2.18343	-1.66603	-1.38398	-0.60862	-0.57464	-0.53962	0.31271	0.60259	0.79001	0.86682	1.06517			235	-3.25985	-2.58683	-2.37275	-1.9348	-1.51843	-0.90426	-0.57855	-0.28973	-0.12047	-0.03038	0.06057	0.2989	1.32382	0.39604
	234.5	-1.66713	-3.52158	-3.40827	-3.66624	-3.57318	-3.46448	-3.40767	-3.40163	-3.42569	-3.26298	-3.45061	-3.33751	-3.40121	-3.1434	-3.31283		234.5	-3.36135	-3.13049	-2.40376	-1.9676	-1.46678	-1.18694	-0.42371	-0.42208	-0.36062	0.44503	0.79004	0.93539	1.04595	1.15099			234.5	-3.02831	-2.37979	-2.16197	-1.7324	-1.32964	-0.73438	-0.41054	-0.15274	0.03277	0.11719	0.20794	0.42963	1.43974	0.50884
	234	-1.65668	-3.3319	-3.22902	-3.51571	-3.42618	-3.32719	-3.2422	-3.25059	-3.26651	-3.1419	-3.30426	-3.18496	-3.24724	-2.99932	-3.17578		234	-3.16984	-2.98721	-2.23002	-1.8198	-1.33633	-1.05871	-0.3165	-0.34215	-0.24658	0.51865	0.89732	1.01648	1.14351	1.16484			234	-2.86356	-2.2232	-2.01395	-1.6002	-1.19695	-0.6086	-0.31332	-0.07592	0.12569	0.19758	0.28253	0.49467	1.4911	0.53384
	233.5	-1.66065	-3.17468	-3.07922	-3.38654	-3.29584	-3.2068	-3.09574	-3.11534	-3.12255	-3.02962	-3.17017	-3.03694	-3.10863	-2.88419	-3.0704		233.5	-3.01201	-2.85984	-2.06259	-1.70081	-1.23356	-0.96679	-0.23451	-0.28452	-0.16437	0.57289	0.97776	1.07403	1.21457	1.14241			233.5	-2.70897	-2.10475	-1.88161	-1.49006	-1.0893	-0.50168	-0.23582	-0.02134	0.19506	0.25518	0.33053	0.5402	1.52239	0.5385
	233	-1.59188	-2.96306	-2.87229	-3.18814	-3.1006	-3.03356	-2.88886	-2.92915	-2.93486	-2.86221	-2.97453	-2.84308	-2.91293	-2.71755	-2.90338		233	-2.77418	-2.67113	-1.83055	-1.50889	-1.05422	-0.79493	-0.08071	-0.14533	-0.01556	0.70447	1.10254	1.19419	1.32813	1.21264			233	-2.47565	-1.90505	-1.66275	-1.31453	-0.91655	-0.34638	-0.08241	0.11606	0.3281	0.37838	0.44344	0.65625	1.64259	0.60414
	232.5	-1.53312	-2.77204	-2.68763	-3.01363	-2.92573	-2.86446	-2.70105	-2.76708	-2.76986	-2.7186	-2.80613	-2.67676	-2.7386	-2.57046	-2.76296		232.5	-2.56835	-2.48826	-1.62389	-1.33988	-0.89672	-0.6597	0.04886	-0.04455	0.11134	0.82541	1.19447	1.28382	1.40256	1.23941			232.5	-2.26954	-1.74685	-1.47925	-1.15784	-0.76509	-0.21142	0.05921	0.22228	0.43312	0.47275	0.52233	0.73479	1.71814	0.60722
	232	-1.55636	-2.66517	-2.59314	-2.92259	-2.83369	-2.78248	-2.58263	-2.67989	-2.69112	-2.65225	-2.70533	-2.58552	-2.65994	-2.50162	-2.71233		232	-2.46191	-2.38713	-1.5065	-1.26818	-0.82089	-0.61615	0.0937	-0.02333	0.12795	0.84422	1.20332	1.29838	1.38706	1.19239			232	-2.16179	-1.66732	-1.38066	-1.10492	-0.68337	-0.15956	0.10343	0.25201	0.46659	0.48782	0.5067	0.73823	1.73415	0.53378
	231.5	-1.64359	-2.63173	-2.56265	-2.89553	-2.80563	-2.76448	-2.5282	-2.65668	-2.67637	-2.6499	-2.66852	-2.55827	-2.64527	-2.49677	-2.72568		231.5	-2.41946	-2.34998	-1.4531	-1.26048	-0.80906	-0.6366	0.07456	-0.06609	0.08058	0.79905	1.14818	1.24896	1.30757	1.08138			231.5	-2.11802	-1.65178	-1.34605	-1.11599	-0.66564	-0.1717	0.08367	0.21775	0.43607	0.4389	0.42708	0.67767	1.68617	0.39635
	231	-1.73215	-2.58212	-2.53349	-2.8698	-2.7789	-2.74782	-2.47511	-2.63481	-2.66296	-2.64888	-2.63304	-2.53235	-2.63193	-2.49325	-2.74037		231	-2.37834	-2.31417	-1.40103	-1.2541	-0.79856	-0.65837	0.05409	-0.11019	0.03187	0.75254	1.09171	1.1982	1.22674	0.96905			231	-2.07558	-1.63756	-1.31278	-1.12839	-0.64925	-0.18516	0.06257	0.18216	0.40422	0.38865	0.34613	0.61579	1.63686	0.2576
	230.5	-1.72304	-2.44539	-2.40666	-2.7464	-2.65451	-2.63348	-2.32434	-2.51527	-2.55187	-2.55019	-2.49989	-2.40876	-2.52092	-2.39206	-2.65739		230.5	-2.23956	-2.18068	-1.25129	-1.15005	-0.69039	-0.58247	0.13128	-0.05662	0.08084	0.8037	1.13292	1.24512	1.24359	0.95438			230.5	-1.93548	-1.52568	-1.18183	-1.04312	-0.53518	-0.10096	0.13915	0.24424	0.47004	0.43607	0.36285	0.65158	1.68522	0.21651
	230	-1.68505	-2.28301	-2.25095	-2.59413	-2.50123	-2.49027	-2.14469	-2.36684	-2.41191	-2.42261	-2.33786	-2.25628	-2.38103	-2.26199	-2.54552		230	-2.07189	-2.01832	-1.07267	-1.01712	-0.55333	-0.4777	0.23736	0.02584	0.15868	0.88375	1.203	1.32091	1.28931	0.96859			230	-1.76649	-1.38492	-1.02201	-0.92897	-0.39223	0.01213	0.24461	0.3352	0.56474	0.51237	0.40845	0.71625	1.76246	0.2043

## Sheet: A2-G PDS
			Control																A-2G(1)	GGGTGGGGGTGATAAACGGGGCATCAGGGACACATTGCTGGGTCGGGTCGT																A-2G(2)	GGGTGGGGGTGATAAACGGGGCATCAGGGACACATTGCTGGGTCGGGTCGT
		Baseline	10µM DNA, 10mM sodium cacodylate 100mM KCl pH 7.0 + water (as indicated)																	10µM DNA, 10mM sodium cacodylate 100mM KCl pH 7.0 + pyridostatin (as indicated)																	10µM DNA, 10mM sodium cacodylate 100mM KCl pH 7.0 + pyridostatin (as indicated)
	Wavelength (nm)	pH 7.0	0 µL	1 µL	2 µl	3 µL	4 µL	5 µL	6 µL	7 µL	8 µL	9 µL	10 µL	11 µL	12 µL	13 µL			Wavelength (nm)	0 µM	10 µM	20 µM	30 µM	40 µM	50 µM	60 µM	70 µM	80 µM	90 µM	100 µM	120 µM	140 µM	170 µM			Wavelength (nm)	0 µM	10 µM	20 µM	30 µM	40 µM	50 µM	60 µM	70 µM	80 µM	90 µM	100 µM	120 µM	140 µM
	320	-0.612617	-0.273204	-0.343042	-0.317542	-0.402242	-0.291312	-0.277202	-0.396712	-0.344552	-0.297502	-0.279972	-0.330372	-0.370962	-0.295552	-0.249942			320	-0.279832	0.1333	0.525265	0.417908	0.290372	0.246255	0.291082	0.154479	0.165829	0.127972	0.243092	0.00496544	0.0891011	-0.0124256			320	-0.284267	-0.343042	-0.317542	-0.402242	-0.291312	-0.277202	-0.396712	-0.344552	-0.297502	-0.279972	-0.330372	-0.370962	-0.295552
	319.5	-0.629059	-0.205775	-0.253016	-0.266486	-0.313786	-0.234656	-0.183746	-0.295436	-0.251396	-0.221346	-0.195906	-0.253616	-0.268286	-0.221816	-0.163566			319.5	-0.209276	0.141737	0.49698	0.49238	0.303276	0.251408	0.330171	0.165778	0.202324	0.222631	0.271661	0.0388877	0.0901107	0.0821058			319.5	-0.214998	-0.253016	-0.266486	-0.313786	-0.234656	-0.183746	-0.295436	-0.251396	-0.221346	-0.195906	-0.253616	-0.268286	-0.221816
	319	-0.688049	-0.230896	-0.251393	-0.303823	-0.313723	-0.266383	-0.178683	-0.282543	-0.246633	-0.233583	-0.200233	-0.265243	-0.254013	-0.236463	-0.165583			319	-0.227113	0.108332	0.509288	0.489686	0.218306	0.204503	0.326199	0.118475	0.187987	0.252455	0.222967	0.0666595	0.0531501	0.0816102			319	-0.232032	-0.251393	-0.303823	-0.313723	-0.266383	-0.178683	-0.282543	-0.246633	-0.233583	-0.200233	-0.265243	-0.254013	-0.236463
	318.5	-0.756544	-0.219266	-0.224903	-0.316293	-0.288783	-0.273253	-0.148753	-0.244793	-0.217003	-0.220953	-0.179693	-0.252013	-0.214863	-0.226253	-0.142743			318.5	-0.220093	0.120294	0.500951	0.405782	0.220336	0.205106	0.359398	0.130737	0.20739	0.27382	0.173271	0.0481417	0.0349918	0.0997938			318.5	-0.218326	-0.224903	-0.316293	-0.288783	-0.273253	-0.148753	-0.244793	-0.217003	-0.220953	-0.179693	-0.252013	-0.214863	-0.226253
	318	-0.816107	-0.188437	-0.172621	-0.302981	-0.238061	-0.254331	-0.093031	-0.181241	-0.161581	-0.182531	-0.133371	-0.212981	-0.149931	-0.190251	-0.094101			318	-0.187271	0.148386	0.521137	0.487331	0.187716	0.244492	0.382761	0.319329	0.252097	0.348538	0.224496	0.126326	0.0881464	0.154576			318	-0.184511	-0.172621	-0.302981	-0.238061	-0.254331	-0.093031	-0.181241	-0.161581	-0.182531	-0.133371	-0.212981	-0.149931	-0.190251
	317.5	-0.820347	-0.215005	-0.176507	-0.345837	-0.243517	-0.291587	-0.093487	-0.173877	-0.162337	-0.200297	-0.143217	-0.230137	-0.141167	-0.210427	-0.101637			317.5	-0.210627	0.0967765	0.503927	0.502942	0.203656	0.32215	0.35949	0.345334	0.347241	0.318586	0.183527	0.140571	0.0530606	0.0964136			317.5	-0.216444	-0.176507	-0.345837	-0.243517	-0.291587	-0.093487	-0.173877	-0.162337	-0.200297	-0.143217	-0.230137	-0.141167	-0.210427
	317	-0.8446	-0.206149	-0.162857	-0.352267	-0.217937	-0.295177	-0.074867	-0.135717	-0.142537	-0.187577	-0.118437	-0.199707	-0.106407	-0.202717	-0.080247			317	-0.211667	0.0708803	0.426138	0.485696	0.194843	0.349063	0.280397	0.304314	0.347157	0.335121	0.159509	0.135685	0.0471819	-0.00131481			317	-0.21217	-0.162857	-0.352267	-0.217937	-0.295177	-0.074867	-0.135717	-0.142537	-0.187577	-0.118437	-0.199707	-0.106407	-0.202717
	316.5	-0.871371	-0.181794	-0.130676	-0.326616	-0.159266	-0.270666	-0.021866	-0.064536	-0.099586	-0.142386	-0.073086	-0.159206	-0.041856	-0.165656	-0.033426			316.5	-0.185506	0.121123	0.487833	0.385946	0.176822	0.337148	0.284949	0.268211	0.36061	0.304628	0.142951	0.195464	0.0580342	-0.00924388			316.5	-0.188041	-0.130676	-0.326616	-0.159266	-0.270666	-0.021866	-0.064536	-0.099586	-0.142386	-0.073086	-0.159206	-0.041856	-0.165656
	316	-1.00701	-0.146753	-0.078306	-0.283336	-0.094516	-0.233126	0.034874	0.008774	-0.040986	-0.079326	-0.008486	-0.103896	0.035864	-0.113846	0.031494			316	-0.148126	0.156292	0.575803	0.423129	0.204802	0.43224	0.368038	0.369335	0.374347	0.313806	0.242689	0.219847	0.176447	0.0200127			316	-0.149827	-0.078306	-0.283336	-0.094516	-0.233126	0.034874	0.008774	-0.040986	-0.079326	-0.008486	-0.103896	0.035864	-0.113846
	315.5	-0.969314	-0.167913	-0.089488	-0.296598	-0.094998	-0.255748	0.024882	0.024412	-0.040488	-0.070458	-0.006798	-0.099608	0.048492	-0.122308	0.039422			315.5	-0.166148	0.145563	0.554565	0.448609	0.232493	0.372331	0.337177	0.36668	0.424052	0.314212	0.252443	0.24502	0.249704	0.0133453			315.5	-0.172635	-0.089488	-0.296598	-0.094998	-0.255748	0.024882	0.024412	-0.040488	-0.070458	-0.006798	-0.099608	0.048492	-0.122308
	315	-0.985687	-0.185643	-0.103066	-0.306076	-0.102006	-0.260316	0.019534	0.046184	-0.037796	-0.064156	0.002824	-0.081866	0.062804	-0.117796	0.058534			315	-0.183026	0.160365	0.542211	0.459332	0.321317	0.291125	0.228032	0.29939	0.48758	0.339835	0.297699	0.333449	0.28572	0.0618289			315	-0.183766	-0.103066	-0.306076	-0.102006	-0.260316	0.019534	0.046184	-0.037796	-0.064156	0.002824	-0.081866	0.062804	-0.117796
	314.5	-1.09367	-0.207803	-0.123043	-0.307133	-0.098713	-0.261983	0.011207	0.060487	-0.030613	-0.055113	0.020507	-0.064063	0.076547	-0.113393	0.072207			314.5	-0.203933	0.129009	0.532092	0.450982	0.312733	0.212472	0.17076	0.240965	0.481075	0.282409	0.286774	0.305129	0.289077	0.0792768			314.5	-0.203224	-0.123043	-0.307133	-0.098713	-0.261983	0.011207	0.060487	-0.030613	-0.055113	0.020507	-0.064063	0.076547	-0.113393
	314	-1.08394	-0.203432	-0.126711	-0.285941	-0.078181	-0.234531	0.023609	0.095949	-0.001781	-0.018141	0.063639	-0.027041	0.102389	-0.093941	0.106769			314	-0.196291	0.124177	0.57821	0.365804	0.315902	0.188786	0.13953	0.245998	0.456434	0.349479	0.307242	0.264582	0.282931	0.0830136			314	-0.193997	-0.126711	-0.285941	-0.078181	-0.234531	0.023609	0.095949	-0.001781	-0.018141	0.063639	-0.027041	0.102389	-0.093941
	313.5	-1.11285	-0.170316	-0.097308	-0.234978	-0.040938	-0.178708	0.052142	0.147982	0.037322	0.044432	0.123442	0.026852	0.145322	-0.050498	0.164882			313.5	-0.167528	0.138904	0.576172	0.435089	0.380926	0.191807	0.210535	0.333705	0.460866	0.405027	0.424974	0.277251	0.312144	0.13322			313.5	-0.164694	-0.097308	-0.234978	-0.040938	-0.178708	0.052142	0.147982	0.037322	0.044432	0.123442	0.026852	0.145322	-0.050498
	313	-1.04516	-0.171567	-0.098705	-0.220015	-0.041375	-0.151935	0.053445	0.159255	0.047605	0.083345	0.157735	0.047055	0.154655	-0.041095	0.190685			313	-0.168805	0.0878918	0.508706	0.420246	0.36658	0.198703	0.146318	0.319851	0.488159	0.332973	0.370513	0.194154	0.201892	0.0679116			313	-0.168668	-0.098705	-0.220015	-0.041375	-0.151935	0.053445	0.159255	0.047605	0.083345	0.157735	0.047055	0.154655	-0.041095
	312.5	-0.95705	-0.197364	-0.125747	-0.228827	-0.060707	-0.135277	0.034823	0.148843	0.030953	0.099453	0.169053	0.044473	0.139903	-0.049167	0.193663			312.5	-0.194717	0.0600016	0.460723	0.446699	0.377924	0.161059	0.0827751	0.295835	0.466002	0.265174	0.374843	0.205458	0.163291	0.0480754			312.5	-0.197234	-0.125747	-0.228827	-0.060707	-0.135277	0.034823	0.148843	0.030953	0.099453	0.169053	0.044473	0.139903	-0.049167
	312	-1.02756	-0.187727	-0.12821	-0.2152	-0.05603	-0.0921	0.05188	0.16074	0.0438	0.13692	0.20227	0.04815	0.14402	-0.03739	0.21345			312	-0.18648	-0.000225207	0.406488	0.429965	0.311548	0.104439	0.0584331	0.26144	0.38326	0.232123	0.387642	0.124525	0.0496416	-0.0791195			312	-0.183604	-0.12821	-0.2152	-0.05603	-0.0921	0.05188	0.16074	0.0438	0.13692	0.20227	0.04815	0.14402	-0.03739
	311.5	-0.96669	-0.202654	-0.15909	-0.22543	-0.08568	-0.079	0.04594	0.13676	0.03185	0.14847	0.19947	0.02146	0.12368	-0.06285	0.20711			311.5	-0.19994	-0.0629504	0.341539	0.359508	0.229884	0.178938	0.0600106	0.210863	0.349013	0.189804	0.297542	0.0774627	-0.0109243	-0.154783			311.5	-0.201927	-0.15909	-0.22543	-0.08568	-0.079	0.04594	0.13676	0.03185	0.14847	0.19947	0.02146	0.12368	-0.06285
	311	-0.85045	-0.203073	-0.166134	-0.232924	-0.104864	-0.056924	0.046366	0.118006	0.030946	0.163686	0.215456	0.013856	0.105506	-0.083984	0.206486			311	-0.208304	0.0256925	0.360945	0.411289	0.221199	0.221677	0.111201	0.209237	0.317331	0.118528	0.246639	0.0401709	0.0131281	-0.180116			311	-0.21047	-0.166134	-0.232924	-0.104864	-0.056924	0.046366	0.118006	0.030946	0.163686	0.215456	0.013856	0.105506	-0.083984
	310.5	-0.905471	-0.205574	-0.163518	-0.233598	-0.109508	-0.035888	0.057762	0.111182	0.038052	0.182932	0.232322	0.013522	0.108242	-0.086278	0.211972			310.5	-0.207848	0.024366	0.385594	0.463061	0.251819	0.218231	0.177065	0.272981	0.361843	0.119142	0.20677	0.125325	0.0138027	-0.0712188			310.5	-0.200572	-0.163518	-0.233598	-0.109508	-0.035888	0.057762	0.111182	0.038052	0.182932	0.232322	0.013522	0.108242	-0.086278
	310	-0.896482	-0.194346	-0.143428	-0.213458	-0.095688	-0.000418	0.088642	0.119902	0.060522	0.208062	0.270112	0.028702	0.133302	-0.083148	0.230002			310	-0.193968	-0.00255347	0.472132	0.559808	0.303049	0.215259	0.161917	0.281436	0.312779	0.0897492	0.178804	0.109208	0.0332151	-0.05231			310	-0.191621	-0.143428	-0.213458	-0.095688	-0.000418	0.088642	0.119902	0.060522	0.208062	0.270112	0.028702	0.133302	-0.083148
	309.5	-0.941026	-0.108207	-0.060945	-0.122005	-0.002845	0.104535	0.186655	0.206245	0.155025	0.298205	0.365475	0.121975	0.219605	-0.024235	0.309825			309.5	-0.107895	0.016558	0.524325	0.530814	0.338167	0.209011	0.184708	0.286965	0.306004	0.175336	0.20645	0.189421	0.0836855	0.0144831			309.5	-0.102916	-0.060945	-0.122005	-0.002845	0.104535	0.186655	0.206245	0.155025	0.298205	0.365475	0.121975	0.219605	-0.024235
	309	-0.827335	-0.119646	-0.079445	-0.127645	-0.014995	0.098705	0.181925	0.180265	0.141825	0.281325	0.352415	0.118905	0.205085	-0.066605	0.283305			309	-0.122885	-0.0383504	0.519535	0.499573	0.282838	0.22632	0.205804	0.278963	0.307633	0.162686	0.139275	0.172775	0.0875146	0.0500157			309	-0.115909	-0.079445	-0.127645	-0.014995	0.098705	0.181925	0.180265	0.141825	0.281325	0.352415	0.118905	0.205085	-0.066605
	308.5	-0.892123	-0.105172	-0.041789	-0.084139	0.023961	0.127321	0.221581	0.198561	0.158891	0.312421	0.386961	0.156331	0.243581	-0.054649	0.307601			308.5	-0.104059	-0.0226728	0.612499	0.586476	0.373404	0.24615	0.280073	0.352179	0.33138	0.185114	0.134964	0.234703	0.15746	0.178446			308.5	-0.106933	-0.041789	-0.084139	0.023961	0.127321	0.221581	0.198561	0.158891	0.312421	0.386961	0.156331	0.243581	-0.054649
	308	-0.891248	-0.0676621	-0.0076635	-0.0434735	0.0586165	0.159867	0.268026	0.223517	0.186466	0.340796	0.424686	0.198566	0.275917	-0.0371835	0.333596			308	-0.0722435	0.0247843	0.674981	0.614825	0.445444	0.28849	0.358121	0.431365	0.343497	0.245254	0.167603	0.205834	0.170277	0.23636			308	-0.0798251	-0.0076635	-0.0434735	0.0586165	0.159867	0.268026	0.223517	0.186466	0.340796	0.424686	0.198566	0.275917	-0.0371835
	307.5	-0.871289	0.0159278	0.0844839	0.0670639	0.154284	0.254534	0.380974	0.312034	0.274504	0.424204	0.510264	0.298344	0.372254	0.0455439	0.431634			307.5	0.0187139	0.0279879	0.716607	0.66115	0.508369	0.310619	0.401458	0.442234	0.401811	0.283537	0.236496	0.237101	0.268697	0.308557			307.5	0.015691	0.0844839	0.0670639	0.154284	0.254534	0.380974	0.312034	0.274504	0.424204	0.510264	0.298344	0.372254	0.0455439
	307	-0.893818	0.0602121	0.114663	0.120153	0.191883	0.289703	0.428123	0.336443	0.303813	0.452883	0.536363	0.331523	0.397803	0.0648431	0.466733			307	0.0601731	0.105847	0.728743	0.68655	0.536455	0.39066	0.421983	0.428586	0.45706	0.401852	0.314657	0.282464	0.331493	0.33062			307	0.0601887	0.114663	0.120153	0.191883	0.289703	0.428123	0.336443	0.303813	0.452883	0.536363	0.331523	0.397803	0.0648431
	306.5	-0.772018	-0.0261818	0.018035	0.045025	0.096265	0.203065	0.347635	0.241965	0.202785	0.361085	0.442005	0.247055	0.300135	-0.032175	0.389145			306.5	-0.025095	0.0576282	0.628796	0.625468	0.471794	0.356732	0.412153	0.373842	0.42974	0.393079	0.300418	0.241789	0.29178	0.270916			306.5	-0.0250102	0.018035	0.045025	0.096265	0.203065	0.347635	0.241965	0.202785	0.361085	0.442005	0.247055	0.300135	-0.032175
	306	-0.81572	0.000855374	0.040594	0.077674	0.109854	0.225804	0.368164	0.259614	0.220694	0.383574	0.458554	0.264314	0.316184	-0.00773603	0.416434			306	0.00238397	0.156724	0.635494	0.653905	0.539445	0.449726	0.459291	0.377722	0.47445	0.42339	0.342586	0.160645	0.310975	0.276355			306	0.00904374	0.040594	0.077674	0.109854	0.225804	0.368164	0.259614	0.220694	0.383574	0.458554	0.264314	0.316184	-0.00773603
	305.5	-0.831336	0.0270564	0.0545774	0.100387	0.119117	0.243367	0.384587	0.280287	0.239217	0.406757	0.467017	0.273447	0.331547	0.0024174	0.436367			305.5	0.0193074	0.208999	0.678616	0.62952	0.505346	0.482369	0.467673	0.415976	0.524461	0.48687	0.420757	0.217929	0.375916	0.284343			305.5	0.0158203	0.0545774	0.100387	0.119117	0.243367	0.384587	0.280287	0.239217	0.406757	0.467017	0.273447	0.331547	0.0024174
	305	-0.809949	0.0667348	0.10353	0.16198	0.16313	0.30663	0.42929	0.33897	0.29165	0.46659	0.50598	0.32408	0.37884	0.0359804	0.49736			305	0.0667504	0.298591	0.685181	0.701524	0.596415	0.615431	0.542927	0.529324	0.635119	0.620249	0.504996	0.287437	0.494757	0.360055			305	0.0636773	0.10353	0.16198	0.16313	0.30663	0.42929	0.33897	0.29165	0.46659	0.50598	0.32408	0.37884	0.0359804
	304.5	-0.784379	0.0467684	0.0799365	0.145046	0.140087	0.297396	0.400187	0.318986	0.275076	0.452666	0.461536	0.300146	0.362696	0.0045365	0.482916			304.5	0.0423665	0.30423	0.702783	0.757284	0.531632	0.608958	0.578486	0.51848	0.646752	0.643431	0.583347	0.379921	0.545232	0.435548			304.5	0.0491763	0.0799365	0.145046	0.140087	0.297396	0.400187	0.318986	0.275076	0.452666	0.461536	0.300146	0.362696	0.0045365
	304	-0.830891	0.0465448	0.0861809	0.141741	0.136501	0.309081	0.394411	0.316501	0.284951	0.472661	0.447111	0.289571	0.372691	0.0042809	0.484851			304	0.0458409	0.298455	0.734192	0.744638	0.570938	0.672534	0.595647	0.576542	0.642167	0.673715	0.6278	0.421338	0.550131	0.375824			304	0.0434303	0.0861809	0.141741	0.136501	0.309081	0.394411	0.316501	0.284951	0.472661	0.447111	0.289571	0.372691	0.0042809
	303.5	-0.808393	0.0371597	0.0915282	0.124998	0.121688	0.320258	0.376758	0.319448	0.288108	0.487868	0.427508	0.267448	0.379958	-0.0120118	0.484718			303.5	0.0383682	0.328725	0.788688	0.754493	0.552062	0.70719	0.680121	0.625901	0.699391	0.707704	0.634876	0.475248	0.560797	0.414267			303.5	0.0347544	0.0915282	0.124998	0.121688	0.320258	0.376758	0.319448	0.288108	0.487868	0.427508	0.267448	0.379958	-0.0120118
	303	-0.726962	0.177009	0.221519	0.235089	0.230919	0.462629	0.494009	0.447809	0.436089	0.630249	0.527589	0.378429	0.519299	0.100089	0.611089			303	0.172389	0.483329	0.981752	0.852207	0.758897	0.85394	0.815947	0.804875	0.892444	0.876108	0.751916	0.658068	0.781482	0.603093			303	0.170782	0.221519	0.235089	0.230919	0.462629	0.494009	0.447809	0.436089	0.630249	0.527589	0.378429	0.519299	0.100089
	302.5	-0.741669	0.125194	0.173101	0.175591	0.171671	0.430861	0.434951	0.399481	0.397911	0.598681	0.457451	0.314721	0.489461	0.027471	0.564211			302.5	0.119841	0.469911	0.954398	0.815468	0.790891	0.857883	0.760724	0.824062	0.83508	0.824773	0.695225	0.685463	0.733612	0.577163			302.5	0.12259	0.173101	0.175591	0.171671	0.430861	0.434951	0.399481	0.397911	0.598681	0.457451	0.314721	0.489461	0.027471
	302	-0.713728	0.0667925	0.121348	0.106548	0.110418	0.393338	0.372078	0.356278	0.360408	0.564248	0.395108	0.253638	0.449948	-0.036062	0.504098			302	0.069938	0.455777	0.979573	0.857405	0.799099	0.899692	0.820575	0.816738	0.846517	0.804633	0.699958	0.663402	0.690326	0.623084			302	0.0743833	0.121348	0.106548	0.110418	0.393338	0.372078	0.356278	0.360408	0.564248	0.395108	0.253638	0.449948	-0.036062
	301.5	-0.629699	0.127387	0.182199	0.146559	0.157439	0.454629	0.421849	0.421689	0.438619	0.628549	0.444109	0.301269	0.520129	-0.002861	0.554169			301.5	0.121979	0.514967	1.0618	0.917228	0.8441	0.98586	0.835106	0.869104	0.875176	0.833044	0.749218	0.725893	0.715954	0.619905			301.5	0.123668	0.182199	0.146559	0.157439	0.454629	0.421849	0.421689	0.438619	0.628549	0.444109	0.301269	0.520129	-0.002861
	301	-0.670925	0.171073	0.251769	0.194639	0.221279	0.517629	0.470509	0.483559	0.515509	0.689119	0.498339	0.349089	0.592689	0.026029	0.596429			301	0.173129	0.56053	1.03821	0.90132	0.901244	1.00731	0.855382	0.895988	0.968066	0.882297	0.769332	0.712015	0.666452	0.584777			301	0.173655	0.251769	0.194639	0.221279	0.517629	0.470509	0.483559	0.515509	0.689119	0.498339	0.349089	0.592689	0.026029
	300.5	-0.649748	0.167415	0.262524	0.187124	0.229724	0.527384	0.462744	0.487274	0.523184	0.676384	0.495244	0.350134	0.596414	-0.009086	0.590594			300.5	0.163154	0.540812	1.03881	0.92352	0.991741	0.980718	0.867356	0.874792	1.03905	0.891322	0.792039	0.711068	0.683562	0.626615			300.5	0.167835	0.262524	0.187124	0.229724	0.527384	0.462744	0.487274	0.523184	0.676384	0.495244	0.350134	0.596414	-0.009086
	300	-0.705515	0.187016	0.297483	0.223853	0.271363	0.563483	0.491613	0.523313	0.559093	0.694413	0.525933	0.386473	0.627243	-0.013437	0.625703			300	0.192233	0.546662	1.0433	0.905284	0.973133	0.972337	0.870868	0.902738	1.03516	0.908707	0.828611	0.700874	0.712737	0.584945			300	0.192332	0.297483	0.223853	0.271363	0.563483	0.491613	0.523313	0.559093	0.694413	0.525933	0.386473	0.627243	-0.013437
	299.5	-0.788948	0.233521	0.349641	0.269881	0.329341	0.602861	0.527741	0.567881	0.605771	0.720111	0.571621	0.426091	0.667481	-0.015189	0.661221			299.5	0.232441	0.574504	1.06141	0.956935	0.984748	0.957428	0.95408	0.935664	1.12339	0.937424	0.918823	0.734787	0.730305	0.638428			299.5	0.233737	0.349641	0.269881	0.329341	0.602861	0.527741	0.567881	0.605771	0.720111	0.571621	0.426091	0.667481	-0.015189
	299	-0.828004	0.325817	0.447635	0.360865	0.421805	0.688055	0.608675	0.660205	0.693415	0.793455	0.665435	0.519025	0.742755	0.024035	0.746605			299	0.322255	0.590426	1.0939	1.0234	1.05167	0.938854	0.979843	0.971757	1.15889	1.0505	1.04914	0.831895	0.840781	0.654849			299	0.317324	0.447635	0.360865	0.421805	0.688055	0.608675	0.660205	0.693415	0.793455	0.665435	0.519025	0.742755	0.024035
	298.5	-0.867761	0.316718	0.45316	0.36692	0.42304	0.67388	0.59284	0.65729	0.67581	0.77812	0.66855	0.52274	0.72895	-0.04751	0.74714			298.5	0.31788	0.638912	1.05043	0.964091	1.04259	0.940992	0.966661	0.928583	1.21446	1.10526	0.976292	0.862841	0.816071	0.656787			298.5	0.317986	0.45316	0.36692	0.42304	0.67388	0.59284	0.65729	0.67581	0.77812	0.66855	0.52274	0.72895	-0.04751
	298	-0.920747	0.376486	0.513311	0.433041	0.483861	0.718781	0.643891	0.719731	0.722691	0.819141	0.741651	0.587821	0.772041	-0.062499	0.811241			298	0.382691	0.676178	1.13487	0.994993	1.15439	0.999211	1.09034	0.952776	1.3215	1.15127	1.10321	0.889377	0.881485	0.776906			298	0.381486	0.513311	0.433041	0.483861	0.718781	0.643891	0.719731	0.722691	0.819141	0.741651	0.587821	0.772041	-0.062499
	297.5	-0.941005	0.452863	0.595068	0.524338	0.560888	0.783598	0.717518	0.808598	0.786098	0.889488	0.848238	0.673278	0.838988	-0.061632	0.898388			297.5	0.462648	0.725593	1.20537	1.01108	1.12213	0.97604	1.11277	1.01815	1.29948	1.13284	1.16116	0.931183	0.956637	0.766433			297.5	0.462422	0.595068	0.524338	0.560888	0.783598	0.717518	0.808598	0.786098	0.889488	0.848238	0.673278	0.838988	-0.061632
	297	-0.924248	0.511005	0.654862	0.582472	0.608092	0.822642	0.770392	0.872822	0.823792	0.938362	0.925412	0.726822	0.881792	-0.086748	0.948602			297	0.514902	0.755256	1.26627	1.05571	1.12759	1.04102	1.12335	1.0438	1.40769	1.19712	1.25124	1.01876	1.04197	0.790901			297	0.507778	0.654862	0.582472	0.608092	0.822642	0.770392	0.872822	0.823792	0.938362	0.925412	0.726822	0.881792	-0.086748
	296.5	-0.879501	0.536122	0.687838	0.608888	0.622258	0.831998	0.793558	0.897588	0.831708	0.949048	0.972078	0.745058	0.906098	-0.146592	0.960768			296.5	0.530498	0.791109	1.26598	1.1024	1.14791	1.07866	1.25672	1.03792	1.38384	1.22177	1.33478	1.07408	1.04444	0.888888			296.5	0.535384	0.687838	0.608888	0.622258	0.831998	0.793558	0.897588	0.831708	0.949048	0.972078	0.745058	0.906098	-0.146592
	296	-0.925767	0.572092	0.761339	0.665859	0.666409	0.874599	0.853589	0.949589	0.868199	0.999549	1.04708	0.802629	0.955479	-0.158631	1.00764			296	0.580299	0.848186	1.27881	1.14369	1.13516	1.16057	1.34535	1.09883	1.43468	1.31271	1.3875	1.17099	1.06967	0.934734			296	0.586563	0.761339	0.665859	0.666409	0.874599	0.853589	0.949589	0.868199	0.999549	1.04708	0.802629	0.955479	-0.158631
	295.5	-0.919452	0.65298	0.854104	0.744594	0.722434	0.926814	0.935284	1.01573	0.934754	1.07232	1.13469	0.868394	1.01927	-0.157666	1.06703			295.5	0.649454	0.857751	1.30542	1.24518	1.22399	1.19007	1.3556	1.17733	1.44094	1.32053	1.50576	1.19265	1.08219	0.938131			295.5	0.642616	0.854104	0.744594	0.722434	0.926814	0.935284	1.01573	0.934754	1.07232	1.13469	0.868394	1.01927	-0.157666
	295	-0.997279	0.708282	0.920839	0.789049	0.752929	0.957649	0.998909	1.0561	0.983989	1.12009	1.19449	0.910199	1.0536	-0.172161	1.09236			295	0.692309	0.880564	1.33681	1.25629	1.29289	1.22993	1.40223	1.22381	1.4383	1.31519	1.58581	1.21033	1.1941	0.98423			295	0.698635	0.920839	0.789049	0.752929	0.957649	0.998909	1.0561	0.983989	1.12009	1.19449	0.910199	1.0536	-0.172161
	294.5	-0.942023	0.752888	1.01363	0.853858	0.806788	1.00829	1.07538	1.11677	1.04665	1.1892	1.26692	0.975898	1.1132	-0.155522	1.13433			294.5	0.757118	0.899004	1.37986	1.39246	1.27981	1.28683	1.45824	1.31869	1.46242	1.43725	1.62807	1.29556	1.16179	0.939203			294.5	0.760275	1.01363	0.853858	0.806788	1.00829	1.07538	1.11677	1.04665	1.1892	1.26692	0.975898	1.1132	-0.155522
	294	-0.954976	0.823313	1.08003	0.901351	0.842841	1.0458	1.13504	1.15972	1.09817	1.23733	1.32904	1.02614	1.15316	-0.144689	1.16126			294	0.810181	1.03518	1.48959	1.49387	1.37256	1.40926	1.55212	1.4167	1.50464	1.55769	1.66247	1.3929	1.30943	1.10954			294	0.811994	1.08003	0.901351	0.842841	1.0458	1.13504	1.15972	1.09817	1.23733	1.32904	1.02614	1.15316	-0.144689
	293.5	-0.975691	0.907188	1.1864	0.990128	0.926418	1.12497	1.23918	1.24508	1.19328	1.33157	1.42751	1.1149	1.23597	-0.085882	1.23167			293.5	0.904778	1.07514	1.57135	1.57651	1.48827	1.54367	1.62883	1.60065	1.64226	1.6059	1.81738	1.50357	1.4159	1.20618			293.5	0.90784	1.1864	0.990128	0.926418	1.12497	1.23918	1.24508	1.19328	1.33157	1.42751	1.1149	1.23597	-0.085882
	293	-1.03059	0.884366	1.18327	0.96514	0.90228	1.09385	1.23723	1.22493	1.18617	1.30739	1.41282	1.09684	1.19597	-0.13822	1.1984			293	0.88572	1.12656	1.60655	1.6391	1.51947	1.69021	1.69014	1.76713	1.74238	1.63473	1.85734	1.5475	1.49174	1.26937			293	0.889115	1.18327	0.96514	0.90228	1.09385	1.23723	1.22493	1.18617	1.30739	1.41282	1.09684	1.19597	-0.13822
	292.5	-0.922629	0.943167	1.24553	1.0239	0.964958	1.13888	1.29983	1.28741	1.2543	1.36962	1.47632	1.15734	1.24438	-0.103282	1.23622			292.5	0.942518	1.19965	1.69298	1.75127	1.55927	1.71436	1.76166	1.86163	1.85244	1.66067	1.86042	1.54224	1.53959	1.29425			292.5	0.942492	1.24553	1.0239	0.964958	1.13888	1.29983	1.28741	1.2543	1.36962	1.47632	1.15734	1.24438	-0.103282
	292	-0.956049	0.900844	1.20462	0.978722	0.942732	1.08748	1.25873	1.26207	1.21734	1.32247	1.44277	1.11669	1.20305	-0.163998	1.18253			292	0.902562	1.2474	1.75848	1.75607	1.57618	1.72408	1.82663	1.94274	1.87679	1.70859	1.86578	1.59278	1.59216	1.3406			292	0.913292	1.20462	0.978722	0.942732	1.08748	1.25873	1.26207	1.21734	1.32247	1.44277	1.11669	1.20305	-0.163998
	291.5	-0.835754	0.84813	1.16305	0.931172	0.910332	1.02307	1.20492	1.22803	1.17523	1.26672	1.39544	1.06709	1.15357	-0.233048	1.13743			291.5	0.848402	1.25663	1.77292	1.79287	1.55905	1.78149	1.89644	1.94271	1.94223	1.73672	1.95109	1.6606	1.58003	1.31698			291.5	0.852861	1.16305	0.931172	0.910332	1.02307	1.20492	1.22803	1.17523	1.26672	1.39544	1.06709	1.15357	-0.233048
	291	-0.821121	0.893158	1.21605	0.98794	0.98275	1.06866	1.24697	1.29489	1.2282	1.32322	1.44868	1.12311	1.19642	-0.20974	1.19311			291	0.89576	1.32864	1.83766	1.85245	1.64957	1.83581	1.98772	2.00003	2.03101	1.84007	2.06128	1.71488	1.60746	1.43053			291	0.897963	1.21605	0.98794	0.98275	1.06866	1.24697	1.29489	1.2282	1.32322	1.44868	1.12311	1.19642	-0.20974
	290.5	-0.914288	0.956049	1.28721	1.05891	1.08258	1.13844	1.31472	1.39297	1.31343	1.40493	1.51224	1.19594	1.27602	-0.170439	1.28603			290.5	0.964601	1.34618	1.94934	1.93243	1.7346	1.87931	2.08387	2.04026	2.08521	1.92055	2.08779	1.7658	1.73566	1.50033			290.5	0.963492	1.28721	1.05891	1.08258	1.13844	1.31472	1.39297	1.31343	1.40493	1.51224	1.19594	1.27602	-0.170439
	290	-0.869729	1.03982	1.34471	1.13061	1.17847	1.211	1.37673	1.49327	1.38996	1.48658	1.58615	1.26996	1.36059	-0.11085	1.38899			290	1.03188	1.42732	2.08279	2.0104	1.81462	1.95739	2.15072	2.14653	2.11349	2.04816	2.09741	1.87661	1.78521	1.43402			290	1.03646	1.34471	1.13061	1.17847	1.211	1.37673	1.49327	1.38996	1.48658	1.58615	1.26996	1.36059	-0.11085
	289.5	-0.972522	1.16772	1.46527	1.26375	1.33196	1.34058	1.50192	1.65799	1.52293	1.64169	1.72904	1.39919	1.51713	0.01425	1.55853			289.5	1.15819	1.44268	2.13868	2.03467	1.87594	1.94502	2.24333	2.13864	2.16675	2.10741	2.1092	1.92721	1.83577	1.47401			289.5	1.15437	1.46527	1.26375	1.33196	1.34058	1.50192	1.65799	1.52293	1.64169	1.72904	1.39919	1.51713	0.01425
	289	-0.993334	1.2872	1.58902	1.3836	1.46181	1.47646	1.6331	1.80327	1.65284	1.78452	1.86943	1.51899	1.66851	0.13538	1.72719			289	1.28219	1.58878	2.24834	2.07654	2.04126	2.07914	2.3051	2.27493	2.26557	2.152	2.19027	2.07015	1.93622	1.59266			289	1.28175	1.58902	1.3836	1.46181	1.47646	1.6331	1.80327	1.65284	1.78452	1.86943	1.51899	1.66851	0.13538
	288.5	-0.97731	1.41655	1.72733	1.51307	1.59717	1.6205	1.78714	1.9578	1.78779	1.93571	2.01144	1.64937	1.81771	0.26649	1.89569			288.5	1.42094	1.7434	2.34472	2.22138	2.19585	2.27185	2.47073	2.46939	2.33578	2.29077	2.32415	2.21547	2.03731	1.68919			288.5	1.42527	1.72733	1.51307	1.59717	1.6205	1.78714	1.9578	1.78779	1.93571	2.01144	1.64937	1.81771	0.26649
	288	-1.12694	1.53053	1.84815	1.6149	1.71561	1.7499	1.92206	2.09536	1.898	2.06098	2.1403	1.75471	1.95107	0.37826	2.04			288	1.53825	1.90021	2.42811	2.33912	2.3529	2.34919	2.55926	2.6318	2.55666	2.45223	2.41732	2.30848	2.21199	1.8573			288	1.52508	1.84815	1.6149	1.71561	1.7499	1.92206	2.09536	1.898	2.06098	2.1403	1.75471	1.95107	0.37826
	287.5	-0.986733	1.53831	1.8537	1.61908	1.72346	1.76991	1.9481	2.12461	1.90002	2.0778	2.16852	1.75574	1.97983	0.40358	2.06513			287.5	1.54937	1.93184	2.34577	2.33434	2.37847	2.31199	2.5785	2.63281	2.60179	2.48215	2.39016	2.34569	2.26059	1.80662			287.5	1.54861	1.8537	1.61908	1.72346	1.76991	1.9481	2.12461	1.90002	2.0778	2.16852	1.75574	1.97983	0.40358
	287	-0.961348	1.60349	1.93108	1.67255	1.77997	1.8453	2.0407	2.20105	1.95902	2.13446	2.24064	1.81753	2.05767	0.4776	2.14604			287	1.60725	2.04368	2.3237	2.3754	2.47044	2.39781	2.59303	2.68642	2.63599	2.58453	2.51499	2.38323	2.30592	1.82464			287	1.60809	1.93108	1.67255	1.77997	1.8453	2.0407	2.20105	1.95902	2.13446	2.24064	1.81753	2.05767	0.4776
	286.5	-0.939389	1.58928	1.93191	1.65201	1.75448	1.84746	2.05067	2.18153	1.94342	2.10979	2.22208	1.80155	2.04067	0.46629	2.1392			286.5	1.59251	2.14963	2.39028	2.39832	2.53927	2.45913	2.65099	2.78364	2.76653	2.62489	2.56161	2.44806	2.36073	1.99			286.5	1.58478	1.93191	1.65201	1.75448	1.84746	2.05067	2.18153	1.94342	2.10979	2.22208	1.80155	2.04067	0.46629
	286	-0.879433	1.69834	2.02374	1.73944	1.83548	1.95084	2.16193	2.25424	2.04571	2.19194	2.30292	1.89699	2.13235	0.56355	2.23108			286	1.69559	2.28555	2.56758	2.52752	2.66138	2.67846	2.77241	2.96027	2.93473	2.8136	2.77158	2.54779	2.51306	2.14138			286	1.69985	2.02374	1.73944	1.83548	1.95084	2.16193	2.25424	2.04571	2.19194	2.30292	1.89699	2.13235	0.56355
	285.5	-0.847958	1.70131	2.02656	1.74011	1.83492	1.96436	2.18311	2.23896	2.06401	2.18715	2.29518	1.89684	2.14021	0.58004	2.23754			285.5	1.70112	2.29043	2.61528	2.60453	2.7353	2.69941	2.89611	2.97034	3.06534	2.88848	2.90715	2.63039	2.57121	2.1463			285.5	1.70243	2.02656	1.74011	1.83492	1.96436	2.18311	2.23896	2.06401	2.18715	2.29518	1.89684	2.14021	0.58004
	285	-0.77554	1.74457	2.05688	1.79984	1.88285	2.01773	2.23718	2.26356	2.1096	2.22785	2.35567	1.93764	2.18719	0.64399	2.27385			285	1.74412	2.2833	2.62916	2.65652	2.76144	2.64227	2.95173	2.90332	3.0518	2.90182	2.91009	2.55675	2.56653	2.1828			285	1.7455	2.05688	1.79984	1.88285	2.01773	2.23718	2.26356	2.1096	2.22785	2.35567	1.93764	2.18719	0.64399
	284.5	-0.805119	1.93091	2.2287	1.99182	2.06664	2.20704	2.42843	2.42202	2.30638	2.40829	2.54157	2.12264	2.3675	0.82435	2.44635			284.5	1.92622	2.38211	2.79473	2.76278	2.8504	2.87556	3.07534	3.02899	3.0791	3.02121	2.96412	2.68039	2.68918	2.28474			284.5	1.92009	2.2287	1.99182	2.06664	2.20704	2.42843	2.42202	2.30638	2.40829	2.54157	2.12264	2.3675	0.82435
	284	-0.887965	2.04636	2.32062	2.10676	2.17584	2.3265	2.53806	2.50852	2.427	2.51286	2.648	2.23711	2.47178	0.91189	2.54599			284	2.04395	2.4685	3.0107	2.8864	2.93124	3.03216	3.12402	3.18225	3.27714	3.21798	3.21736	2.83138	2.77273	2.41037			284	2.04336	2.32062	2.10676	2.17584	2.3265	2.53806	2.50852	2.427	2.51286	2.648	2.23711	2.47178	0.91189
	283.5	-0.914742	2.16557	2.41461	2.24397	2.3152	2.46066	2.66278	2.62323	2.57048	2.64175	2.76779	2.37581	2.59205	1.0223	2.65381			283.5	2.17613	2.50682	3.16656	3.05632	3.04167	3.12488	3.2753	3.29812	3.40121	3.32851	3.35561	2.87991	2.95659	2.54707			283.5	2.17613	2.41461	2.24397	2.3152	2.46066	2.66278	2.62323	2.57048	2.64175	2.76779	2.37581	2.59205	1.0223
	283	-1.00969	2.23592	2.45819	2.33757	2.41462	2.54169	2.72609	2.69785	2.66285	2.72533	2.84264	2.4678	2.66714	1.08505	2.72049			283	2.23954	2.48367	3.18373	3.1112	3.11815	3.14496	3.29368	3.33276	3.42006	3.36743	3.43008	2.99814	2.97222	2.49989			283	2.24093	2.45819	2.33757	2.41462	2.54169	2.72609	2.69785	2.66285	2.72533	2.84264	2.4678	2.66714	1.08505
	282.5	-1.03099	2.39809	2.60274	2.54045	2.61672	2.7246	2.90316	2.87621	2.8579	2.91589	3.02299	2.65659	2.83594	1.25635	2.89593			282.5	2.40032	2.65526	3.32445	3.25498	3.2288	3.26479	3.3356	3.39579	3.63033	3.49083	3.53613	3.13393	3.02331	2.5876			282.5	2.40078	2.60274	2.54045	2.61672	2.7246	2.90316	2.87621	2.8579	2.91589	3.02299	2.65659	2.83594	1.25635
	282	-1.10922	2.49381	2.69027	2.67121	2.752	2.84539	3.0066	2.99213	2.99421	3.05074	3.12869	2.7865	2.94115	1.35884	3.01192			282	2.49985	2.71097	3.47839	3.38488	3.34381	3.40565	3.43918	3.51334	3.65276	3.60882	3.64483	3.2459	3.17329	2.72322			282	2.5006	2.69027	2.67121	2.752	2.84539	3.0066	2.99213	2.99421	3.05074	3.12869	2.7865	2.94115	1.35884
	281.5	-1.10775	2.54948	2.73037	2.75392	2.83478	2.92125	3.06337	3.05722	3.08338	3.13943	3.17857	2.86425	3.00741	1.42154	3.09061			281.5	2.56298	2.85896	3.54451	3.47972	3.44957	3.46775	3.44711	3.59047	3.81736	3.71739	3.77413	3.35053	3.2451	2.83805			281.5	2.56422	2.73037	2.75392	2.83478	2.92125	3.06337	3.05722	3.08338	3.13943	3.17857	2.86425	3.00741	1.42154
	281	-1.07124	2.63596	2.77785	2.86043	2.9205	3.0027	3.12808	3.12814	3.17595	3.23747	3.23987	2.95176	3.07802	1.49985	3.17492			281	2.6293	2.97255	3.6127	3.60381	3.51211	3.58052	3.58491	3.73982	3.88263	3.78801	3.80124	3.44161	3.26727	2.88212			281	2.63012	2.77785	2.86043	2.9205	3.0027	3.12808	3.12814	3.17595	3.23747	3.23987	2.95176	3.07802	1.49985
	280.5	-1.04511	2.66388	2.80778	2.9329	2.98489	3.05522	3.16778	3.18849	3.22459	3.3	3.28399	2.99442	3.13066	1.5565	3.22403			280.5	2.66806	3.03968	3.64655	3.70855	3.59435	3.60204	3.64731	3.76746	3.91227	3.77975	3.79119	3.54271	3.29102	2.97666			280.5	2.6662	2.80778	2.9329	2.98489	3.05522	3.16778	3.18849	3.22459	3.3	3.28399	2.99442	3.13066	1.5565
	280	-1.0395	2.72935	2.83356	2.99644	3.02985	3.10192	3.21164	3.23815	3.25708	3.35699	3.3307	3.02738	3.17807	1.60057	3.28068			280	2.71236	3.29688	3.73953	3.77628	3.70818	3.73945	3.74052	3.83038	4.0468	3.87788	3.80442	3.5581	3.28649	2.96754			280	2.71135	2.83356	2.99644	3.02985	3.10192	3.21164	3.23815	3.25708	3.35699	3.3307	3.02738	3.17807	1.60057
	279.5	-1.00751	2.87937	2.97275	3.14484	3.15326	3.2499	3.36192	3.39436	3.38879	3.51341	3.4742	3.17401	3.33804	1.74966	3.4343			279.5	2.87366	3.34329	3.754	3.95937	3.87126	3.82435	3.90534	3.9248	4.1401	4.0561	3.9247	3.60167	3.44463	3.11155			279.5	2.87644	2.97275	3.14484	3.15326	3.2499	3.36192	3.39436	3.38879	3.51341	3.4742	3.17401	3.33804	1.74966
	279	-1.03848	3.00454	3.08507	3.26168	3.2452	3.36297	3.48637	3.51975	3.48321	3.62286	3.59281	3.28489	3.47319	1.8709	3.55806			279	3.0071	3.41571	3.79956	4.10129	4.00669	3.91282	4.08377	4.07403	4.16028	4.13581	3.96797	3.70075	3.52718	3.24277			279	3.00679	3.08507	3.26168	3.2452	3.36297	3.48637	3.51975	3.48321	3.62286	3.59281	3.28489	3.47319	1.8709
	278.5	-1.00957	3.07653	3.14897	3.32482	3.28756	3.42111	3.56269	3.58451	3.51274	3.66789	3.66146	3.3298	3.54865	1.95329	3.62387			278.5	3.07653	3.55872	3.89394	4.14352	4.01822	4.02676	4.10402	4.18076	4.22433	4.16543	4.05523	3.79811	3.5045	3.2949			278.5	3.07791	3.14897	3.32482	3.28756	3.42111	3.56269	3.58451	3.51274	3.66789	3.66146	3.3298	3.54865	1.95329
	278	-1.0157	3.22562	3.31125	3.47156	3.41881	3.56166	3.71013	3.73084	3.62753	3.79856	3.82168	3.45839	3.71174	2.11072	3.78016			278	3.23712	3.62714	3.98803	4.20349	4.1379	4.09787	4.22169	4.20596	4.25307	4.18216	4.13366	3.82268	3.61982	3.37699			278	3.23279	3.31125	3.47156	3.41881	3.56166	3.71013	3.73084	3.62753	3.79856	3.82168	3.45839	3.71174	2.11072
	277.5	-1.0436	3.46178	3.53124	3.63775	3.58307	3.752	3.90115	3.90939	3.78703	3.96775	4.02203	3.6287	3.90842	2.30627	3.98242			277.5	3.44648	3.79229	4.09444	4.31151	4.34203	4.29244	4.3269	4.26085	4.36197	4.3038	4.24343	3.89806	3.7756	3.46907			277.5	3.45701	3.53124	3.63775	3.58307	3.752	3.90115	3.90939	3.78703	3.96775	4.02203	3.6287	3.90842	2.30627
	277	-1.00461	3.64104	3.74997	3.80628	3.73867	3.93379	4.06591	4.06283	3.95338	4.1262	4.21489	3.80285	4.09934	2.48457	4.17657			277	3.64683	3.90336	4.27855	4.43352	4.47005	4.39813	4.46161	4.3578	4.4363	4.43299	4.3733	4.0116	3.81815	3.57841			277	3.65112	3.74997	3.80628	3.73867	3.93379	4.06591	4.06283	3.95338	4.1262	4.21489	3.80285	4.09934	2.48457
	276.5	-0.823341	3.78579	3.90382	3.9094	3.83901	4.04487	4.16909	4.14349	4.05357	4.206	4.33329	3.90153	4.22149	2.58577	4.30162			276.5	3.78308	4.01905	4.38285	4.49143	4.50851	4.41975	4.53924	4.37552	4.47023	4.54312	4.38855	4.07114	3.94584	3.66787			276.5	3.78357	3.90382	3.9094	3.83901	4.04487	4.16909	4.14349	4.05357	4.206	4.33329	3.90153	4.22149	2.58577
	276	-0.820278	3.92641	4.06325	4.02684	3.95911	4.17007	4.28792	4.2388	4.16141	4.29885	4.46883	4.01487	4.33762	2.69256	4.42682			276	3.94065	4.21926	4.52946	4.52405	4.57948	4.61761	4.55696	4.47119	4.50347	4.55595	4.46732	4.15268	4.00356	3.77823			276	3.94172	4.06325	4.02684	3.95911	4.17007	4.28792	4.2388	4.16141	4.29885	4.46883	4.01487	4.33762	2.69256
	275.5	-0.741996	4.11433	4.25259	4.15429	4.10202	4.318	4.43032	4.36267	4.29739	4.42054	4.62541	4.15351	4.4826	2.8185	4.56866			275.5	4.11056	4.4561	4.69982	4.6596	4.69311	4.67741	4.61837	4.54948	4.76619	4.63361	4.56026	4.23495	4.15311	3.88577			275.5	4.11398	4.25259	4.15429	4.10202	4.318	4.43032	4.36267	4.29739	4.42054	4.62541	4.15351	4.4826	2.8185
	275	-0.740042	4.25083	4.41269	4.2651	4.19936	4.43879	4.54174	4.4494	4.4155	4.51073	4.74988	4.28209	4.58299	2.90227	4.68264			275	4.25984	4.51512	4.87247	4.75401	4.79532	4.75397	4.70746	4.54333	4.78221	4.71601	4.51711	4.172	4.16433	3.98571			275	4.2651	4.41269	4.2651	4.19936	4.43879	4.54174	4.4494	4.4155	4.51073	4.74988	4.28209	4.58299	2.90227
	274.5	-0.782292	4.29559	4.46146	4.25891	4.18878	4.44032	4.52579	4.4261	4.42291	4.46934	4.7476	4.30484	4.5594	2.87672	4.68069			274.5	4.2942	4.66929	4.97124	4.88247	4.91431	4.84136	4.76881	4.62738	4.94817	4.81684	4.57687	4.33569	4.26146	3.96484			274.5	4.29848	4.46146	4.25891	4.18878	4.44032	4.52579	4.4261	4.42291	4.46934	4.7476	4.30484	4.5594	2.87672
	274	-0.762233	4.52031	4.71236	4.48104	4.40532	4.6447	4.73003	4.60901	4.63574	4.64217	4.93632	4.52079	4.74295	3.05156	4.88766			274	4.53129	4.75592	5.11282	5.07059	4.91285	4.92184	4.90935	4.73888	5.09724	4.89616	4.69775	4.41953	4.32492	4.15872			274	4.52923	4.71236	4.48104	4.40532	4.6447	4.73003	4.60901	4.63574	4.64217	4.93632	4.52079	4.74295	3.05156
	273.5	-0.746806	4.66429	4.86473	4.60203	4.5313	4.76084	4.82297	4.70902	4.74381	4.72536	5.01171	4.6454	4.82978	3.12911	4.99068			273.5	4.66554	4.88867	5.26918	5.1859	5.07557	4.97055	5.09464	4.83777	5.20047	4.96535	4.81558	4.56493	4.34928	4.24146			273.5	4.66426	4.86473	4.60203	4.5313	4.76084	4.82297	4.70902	4.74381	4.72536	5.01171	4.6454	4.82978	3.12911
	273	-0.749724	4.85523	5.06605	4.78188	4.70678	4.92896	4.95938	4.85679	4.91285	4.87325	5.13516	4.82136	4.97457	3.25105	5.14952			273	4.85809	4.99955	5.43572	5.42957	5.28189	5.0743	5.23094	4.97085	5.35211	5.06443	4.94313	4.72827	4.37494	4.36321			273	4.85927	5.06605	4.78188	4.70678	4.92896	4.95938	4.85679	4.91285	4.87325	5.13516	4.82136	4.97457	3.25105
	272.5	-0.715721	5.05679	5.2554	4.97252	4.89782	5.10279	5.10033	5.01686	5.0899	5.02173	5.27046	4.98258	5.1232	3.37383	5.30883			272.5	5.04646	5.11497	5.59601	5.61798	5.43703	5.15915	5.33601	4.96766	5.4432	5.16793	5.04808	4.76626	4.49984	4.35892			272.5	5.04497	5.2554	4.97252	4.89782	5.10279	5.10033	5.01686	5.0899	5.02173	5.27046	4.98258	5.1232	3.37383
	272	-0.671203	5.29978	5.49433	5.24234	5.15932	5.31599	5.30877	5.24686	5.32775	5.22953	5.46747	5.19552	5.34646	3.5575	5.53229			272	5.30633	5.18334	5.81038	5.72958	5.57403	5.32045	5.49516	5.14079	5.45037	5.25785	5.25444	4.89372	4.68856	4.4136			272	5.30679	5.49433	5.24234	5.15932	5.31599	5.30877	5.24686	5.32775	5.22953	5.46747	5.19552	5.34646	3.5575
	271.5	-0.663295	5.54373	5.71359	5.47857	5.40798	5.51606	5.519	5.47334	5.53631	5.42503	5.63511	5.36994	5.55651	3.7212	5.71941			271.5	5.55193	5.39748	5.99328	5.86007	5.65831	5.46657	5.58038	5.31452	5.58309	5.42861	5.39982	5.03526	4.79283	4.43568			271.5	5.5546	5.71359	5.47857	5.40798	5.51606	5.519	5.47334	5.53631	5.42503	5.63511	5.36994	5.55651	3.7212
	271	-0.603211	5.84355	5.977	5.76261	5.69504	5.77415	5.78245	5.75837	5.78709	5.67962	5.85078	5.58487	5.81651	3.93044	5.95364			271	5.83399	5.64337	6.24435	6.00323	5.81169	5.6014	5.66622	5.47664	5.67079	5.61408	5.48572	5.12732	4.79825	4.6487			271	5.83209	5.977	5.76261	5.69504	5.77415	5.78245	5.75837	5.78709	5.67962	5.85078	5.58487	5.81651	3.93044
	270.5	-0.628244	6.06775	6.19203	5.99369	5.92983	5.98467	6.00308	5.99445	5.99352	5.89196	6.03133	5.76052	6.01968	4.09189	6.14257			270.5	6.07096	5.8771	6.33963	6.08776	5.90536	5.6768	5.64798	5.53801	5.75646	5.71938	5.62609	5.14517	4.92343	4.71453			270.5	6.07152	6.19203	5.99369	5.92983	5.98467	6.00308	5.99445	5.99352	5.89196	6.03133	5.76052	6.01968	4.09189
	270	-0.559141	6.30001	6.38555	6.19964	6.13998	6.16595	6.20852	6.21421	6.18026	6.08793	6.19048	5.90878	6.19913	4.24161	6.32303			270	6.30066	6.01747	6.5016	6.21025	6.01598	5.81659	5.75813	5.70743	5.77472	5.84084	5.70263	5.19489	5.10869	4.82613			270	6.29872	6.38555	6.19964	6.13998	6.16595	6.20852	6.21421	6.18026	6.08793	6.19048	5.90878	6.19913	4.24161
	269.5	-0.65423	6.51765	6.59979	6.41189	6.36829	6.35619	6.42695	6.44437	6.38277	6.30993	6.36388	6.06587	6.396	4.40634	6.52412			269.5	6.52377	6.13355	6.62673	6.17408	6.05402	5.90969	5.83875	5.94573	5.85956	6.00843	5.78275	5.29859	5.14706	4.96363			269.5	6.5213	6.59979	6.41189	6.36829	6.35619	6.42695	6.44437	6.38277	6.30993	6.36388	6.06587	6.396	4.40634
	269	-0.687016	6.64689	6.72326	6.52923	6.50484	6.4576	6.569	6.57734	6.49455	6.4401	6.43921	6.13086	6.49616	4.47678	6.61707			269	6.65239	6.33881	6.65323	6.26988	6.14315	5.95458	5.87227	6.12602	5.98224	6.09818	5.83796	5.4589	5.18351	5.0164			269	6.65085	6.72326	6.52923	6.50484	6.4576	6.569	6.57734	6.49455	6.4401	6.43921	6.13086	6.49616	4.47678
	268.5	-0.630168	6.86554	6.96113	6.73645	6.73648	6.67346	6.79118	6.8054	6.71915	6.67144	6.62396	6.314	6.68059	4.64692	6.80682			268.5	6.87417	6.57659	6.7735	6.41019	6.24786	6.03931	6.06627	6.16986	6.28081	6.22629	5.89255	5.47179	5.18236	5.12617			268.5	6.87321	6.96113	6.73645	6.73648	6.67346	6.79118	6.8054	6.71915	6.67144	6.62396	6.314	6.68059	4.64692
	268	-0.715117	7.02484	7.11868	6.8754	6.89028	6.80106	6.95182	6.94844	6.87388	6.8409	6.75329	6.42296	6.78134	4.7414	6.93824			268	7.02562	6.72398	6.84101	6.49992	6.37348	6.1112	6.1564	6.25309	6.35592	6.20211	5.99611	5.47214	5.25062	5.22586			268	7.02309	7.11868	6.8754	6.89028	6.80106	6.95182	6.94844	6.87388	6.8409	6.75329	6.42296	6.78134	4.7414
	267.5	-0.820578	7.28205	7.38045	7.1223	7.14528	7.01626	7.22066	7.2067	7.13338	7.1042	6.99422	6.63867	6.98873	4.94543	7.17649			267.5	7.28275	6.91523	6.98603	6.68085	6.44936	6.25721	6.337	6.38334	6.45894	6.21945	6.06062	5.62602	5.36235	5.28562			267.5	7.27479	7.38045	7.1223	7.14528	7.01626	7.22066	7.2067	7.13338	7.1042	6.99422	6.63867	6.98873	4.94543
	267	-0.810056	7.39232	7.50018	7.22639	7.23706	7.08338	7.33011	7.29527	7.24057	7.20651	7.07273	6.71249	7.04517	4.99367	7.26374			267	7.38331	7.06048	7.14236	6.76702	6.50644	6.41071	6.44916	6.33649	6.56448	6.26538	6.09659	5.6781	5.42253	5.27509			267	7.384	7.50018	7.22639	7.23706	7.08338	7.33011	7.29527	7.24057	7.20651	7.07273	6.71249	7.04517	4.99367
	266.5	-0.815609	7.46849	7.60973	7.32422	7.31456	7.16447	7.44466	7.37517	7.34868	7.31367	7.15259	6.80307	7.10562	5.0386	7.34063			266.5	7.47553	7.3543	7.26316	6.94459	6.50583	6.5419	6.46394	6.34083	6.76905	6.3097	6.16157	5.72048	5.48485	5.32122			266.5	7.47743	7.60973	7.32422	7.31456	7.16447	7.44466	7.37517	7.34868	7.31367	7.15259	6.80307	7.10562	5.0386
	266	-0.751467	7.62611	7.74495	7.47165	7.42002	7.28461	7.59146	7.49316	7.4848	7.44793	7.28749	6.94456	7.20507	5.12986	7.47036			266	7.61661	7.39318	7.28781	7.03403	6.61944	6.62788	6.53567	6.34042	6.85824	6.3614	6.1393	5.84637	5.49633	5.31663			266	7.61422	7.74495	7.47165	7.42002	7.28461	7.59146	7.49316	7.4848	7.44793	7.28749	6.94456	7.20507	5.12986
	265.5	-0.895216	7.77732	7.86847	7.62579	7.53562	7.40342	7.73455	7.59471	7.62928	7.58946	7.44984	7.09776	7.31925	5.21992	7.60454			265.5	7.77223	7.57712	7.48739	7.07198	6.70002	6.78753	6.55925	6.39428	6.76474	6.36629	6.2536	5.9375	5.61759	5.40059			265.5	7.7746	7.86847	7.62579	7.53562	7.40342	7.73455	7.59471	7.62928	7.58946	7.44984	7.09776	7.31925	5.21992
	265	-0.881452	7.85804	7.92811	7.71025	7.59519	7.45626	7.80706	7.64923	7.70941	7.65688	7.542	7.18727	7.40029	5.25972	7.6872			265	7.84994	7.62993	7.54035	7.20864	6.84454	6.89094	6.59757	6.47432	6.81749	6.36335	6.33744	6.03746	5.71509	5.54522			265	7.84979	7.92811	7.71025	7.59519	7.45626	7.80706	7.64923	7.70941	7.65688	7.542	7.18727	7.40029	5.25972
	264.5	-0.838394	8.02435	8.09345	7.89393	7.76748	7.64155	7.99346	7.82396	7.8913	7.8294	7.74184	7.39535	7.59725	5.40711	7.87915			264.5	8.0252	7.7161	7.60076	7.14821	7.07737	6.91222	6.60789	6.56864	6.86823	6.49179	6.31023	6.03257	5.87128	5.48595			264.5	8.02531	8.09345	7.89393	7.76748	7.64155	7.99346	7.82396	7.8913	7.8294	7.74184	7.39535	7.59725	5.40711
	264	-0.770002	8.03744	8.09004	7.90819	7.78408	7.66714	8.021	7.844	7.9101	7.84248	7.79679	7.44072	7.6252	5.3953	7.90634			264	8.03725	7.69795	7.71023	7.24092	7.11953	6.9313	6.62449	6.64863	6.90047	6.56791	6.4651	6.08995	5.80187	5.53992			264	8.03371	8.09004	7.90819	7.78408	7.66714	8.021	7.844	7.9101	7.84248	7.79679	7.44072	7.6252	5.3953
	263.5	-0.731483	7.99872	8.04833	7.89018	7.7542	7.65044	8.00148	7.83655	7.89234	7.84069	7.84032	7.44739	7.62984	5.35883	7.90216			263.5	7.99635	7.66656	7.63915	7.21409	7.16735	6.84866	6.54127	6.65117	6.85279	6.51207	6.54269	6.02058	5.77571	5.51528			263.5	7.99896	8.04833	7.89018	7.7542	7.65044	8.00148	7.83655	7.89234	7.84069	7.84032	7.44739	7.62984	5.35883
	263	-0.68387	8.03539	8.07389	7.96085	7.81103	7.71691	8.07287	7.9142	7.94918	7.90353	7.97645	7.53609	7.72814	5.39678	7.98175			263	8.02973	7.57645	7.67856	7.20559	7.18595	6.80178	6.66284	6.67402	6.87677	6.55665	6.53531	5.92498	5.79393	5.57453			263	8.0268	8.07389	7.96085	7.81103	7.71691	8.07287	7.9142	7.94918	7.90353	7.97645	7.53609	7.72814	5.39678
	262.5	-0.721596	7.86834	7.93041	7.84648	7.67955	7.62205	7.95539	7.81732	7.83489	7.78841	7.92054	7.44486	7.65655	5.2679	7.86968			262.5	7.87116	7.58706	7.69073	7.17541	7.20689	6.83372	6.60567	6.65858	6.83092	6.44252	6.54426	5.85191	5.80624	5.52046			262.5	7.8697	7.93041	7.84648	7.67955	7.62205	7.95539	7.81732	7.83489	7.78841	7.92054	7.44486	7.65655	5.2679
	262	-0.675059	7.77865	7.84893	7.79039	7.62397	7.60995	7.91777	7.77914	7.79537	7.75688	7.92777	7.43281	7.65451	5.22759	7.82556			262	7.77032	7.50655	7.60075	7.12914	7.16109	6.6755	6.56857	6.59691	6.76789	6.46594	6.5067	5.81731	5.75409	5.40865			262	7.77264	7.84893	7.79039	7.62397	7.60995	7.91777	7.77914	7.79537	7.75688	7.92777	7.43281	7.65451	5.22759
	261.5	-0.602535	7.52779	7.63383	7.5969	7.43269	7.4632	7.76465	7.61669	7.61513	7.61557	7.82015	7.29501	7.51967	5.06176	7.64223			261.5	7.53334	7.32004	7.52074	7.13526	7.00279	6.67542	6.51281	6.56244	6.67065	6.36529	6.38457	5.85318	5.5683	5.37261			261.5	7.53055	7.63383	7.5969	7.43269	7.4632	7.76465	7.61669	7.61513	7.61557	7.82015	7.29501	7.51967	5.06176
	261	-0.568069	7.44764	7.56744	7.56316	7.39844	7.47812	7.76412	7.59512	7.58751	7.63265	7.86237	7.30576	7.54705	5.05209	7.61268			261	7.44586	7.15023	7.36795	7.04899	6.81317	6.55328	6.36899	6.36042	6.54444	6.30562	6.26394	5.64193	5.50045	5.3214			261	7.45065	7.56744	7.56316	7.39844	7.47812	7.76412	7.59512	7.58751	7.63265	7.86237	7.30576	7.54705	5.05209
	260.5	-0.610201	7.27145	7.42651	7.45206	7.29926	7.41273	7.69241	7.51259	7.4987	7.57116	7.81239	7.24814	7.49778	4.96857	7.51107			260.5	7.27471	6.98587	7.21822	6.84126	6.67227	6.47439	6.24649	6.22121	6.47077	6.22287	6.08857	5.50953	5.4095	5.24038			260.5	7.26877	7.42651	7.45206	7.29926	7.41273	7.69241	7.51259	7.4987	7.57116	7.81239	7.24814	7.49778	4.96857
	260	-0.573532	7.07481	7.26408	7.29549	7.17301	7.32769	7.59564	7.42945	7.37339	7.47436	7.71818	7.16014	7.41584	4.87356	7.38865			260	7.07376	6.68462	6.94823	6.62207	6.39854	6.23919	6.08533	5.9707	6.2285	6.06357	5.82806	5.43231	5.37325	5.06799			260	7.07776	7.26408	7.29549	7.17301	7.32769	7.59564	7.42945	7.37339	7.47436	7.71818	7.16014	7.41584	4.87356
	259.5	-0.636066	6.77294	7.01053	7.03676	6.95439	7.13947	7.39536	7.23519	7.1576	7.28985	7.52063	6.96675	7.22943	4.68719	7.16506			259.5	6.77359	6.46638	6.6615	6.42546	6.16626	6.03833	5.86426	5.89811	5.97483	5.8916	5.69359	5.32817	5.23385	4.86348			259.5	6.77633	7.01053	7.03676	6.95439	7.13947	7.39536	7.23519	7.1576	7.28985	7.52063	6.96675	7.22943	4.68719
	259	-0.626313	6.49677	6.7771	6.81959	6.76014	6.95922	7.22196	7.06477	6.98598	7.13359	7.37213	6.81047	7.07834	4.53183	6.95864			259	6.50463	6.06665	6.39222	6.16512	5.86682	5.80419	5.69825	5.6731	5.67407	5.6486	5.41834	5.16219	4.97124	4.74824			259	6.50901	6.7771	6.81959	6.76014	6.95922	7.22196	7.06477	6.98598	7.13359	7.37213	6.81047	7.07834	4.53183
	258.5	-0.635571	6.1783	6.47471	6.55372	6.50794	6.72648	6.99029	6.84946	6.75458	6.92215	7.1612	6.60632	6.87255	4.32952	6.71906			258.5	6.18606	5.80922	6.02497	5.85812	5.651	5.58895	5.45314	5.43173	5.46272	5.39306	5.09827	4.8512	4.74851	4.60458			258.5	6.18464	6.47471	6.55372	6.50794	6.72648	6.99029	6.84946	6.75458	6.92215	7.1612	6.60632	6.87255	4.32952
	258	-0.703575	5.81797	6.10493	6.23059	6.20072	6.44492	6.70135	6.59102	6.48296	6.6501	6.87912	6.35627	6.61004	4.07988	6.43255			258	5.82385	5.56201	5.74864	5.5299	5.40833	5.35898	5.2052	5.16432	5.22135	5.05265	4.9261	4.61158	4.64667	4.39139			258	5.82978	6.10493	6.23059	6.20072	6.44492	6.70135	6.59102	6.48296	6.6501	6.87912	6.35627	6.61004	4.07988
	257.5	-0.73633	5.3294	5.617	5.76909	5.7575	6.03643	6.28287	6.22358	6.09681	6.26141	6.47463	5.98351	6.2233	3.73647	6.04222			257.5	5.33671	5.33864	5.4333	5.32517	5.20207	5.09364	4.9743	4.9731	5.00435	4.80891	4.71066	4.5551	4.39256	4.21891			257.5	5.33699	5.617	5.76909	5.7575	6.03643	6.28287	6.22358	6.09681	6.26141	6.47463	5.98351	6.2233	3.73647
	257	-0.785483	4.93248	5.21138	5.40158	5.41053	5.71136	5.95343	5.92265	5.80379	5.96749	6.16776	5.70593	5.92597	3.49543	5.74486			257	4.93479	5.05207	5.08574	5.0408	4.99836	4.81877	4.65285	4.70588	4.7289	4.54955	4.44841	4.36143	4.15523	4.04488			257	4.93607	5.21138	5.40158	5.41053	5.71136	5.95343	5.92265	5.80379	5.96749	6.16776	5.70593	5.92597	3.49543
	256.5	-0.888743	4.49614	4.75798	4.99401	5.01067	5.33901	5.57902	5.57914	5.48262	5.63135	5.81584	5.39193	5.59233	3.20149	5.41263			256.5	4.49153	4.8232	4.81506	4.71611	4.62109	4.54604	4.38389	4.40861	4.41317	4.24834	4.18495	4.12514	3.85983	3.83401			256.5	4.49255	4.75798	4.99401	5.01067	5.33901	5.57902	5.57914	5.48262	5.63135	5.81584	5.39193	5.59233	3.20149
	256	-0.92051	4.07425	4.31822	4.59067	4.6212	4.97561	5.21117	5.24199	5.17361	5.31133	5.46509	5.0849	5.26794	2.92744	5.11922			256	4.07501	4.39242	4.52461	4.45334	4.34707	4.26141	4.16945	4.07956	4.21682	4.02267	3.94883	3.84528	3.60823	3.6205			256	4.07828	4.31822	4.59067	4.6212	4.97561	5.21117	5.24199	5.17361	5.31133	5.46509	5.0849	5.26794	2.92744
	255.5	-0.860165	3.57218	3.81393	4.09739	4.16166	4.52742	4.76287	4.84688	4.78252	4.91127	5.04183	4.69669	4.86234	2.60559	4.76991			255.5	3.57555	3.94799	4.04476	4.00597	3.96076	3.81671	3.75383	3.75835	3.81353	3.79455	3.70428	3.55021	3.26284	3.339			255.5	3.57505	3.81393	4.09739	4.16166	4.52742	4.76287	4.84688	4.78252	4.91127	5.04183	4.69669	4.86234	2.60559
	255	-0.830463	3.08325	3.32696	3.60867	3.7026	4.0953	4.32419	4.44784	4.41368	4.53621	4.65705	4.31989	4.47548	2.31285	4.43587			255	3.08464	3.50898	3.70505	3.72485	3.55617	3.58076	3.46419	3.44706	3.48075	3.60763	3.5388	3.35208	3.00804	3.1128			255	3.08498	3.32696	3.60867	3.7026	4.0953	4.32419	4.44784	4.41368	4.53621	4.65705	4.31989	4.47548	2.31285
	254.5	-0.933399	2.74172	2.99617	3.27708	3.39203	3.79961	4.04276	4.1764	4.19083	4.31303	4.42314	4.09816	4.24091	2.16626	4.25568			254.5	2.74093	3.02214	3.24412	3.30392	3.14183	3.22919	3.18314	3.09303	3.16216	3.45277	3.19408	3.07354	2.67724	2.85383			254.5	2.74515	2.99617	3.27708	3.39203	3.79961	4.04276	4.1764	4.19083	4.31303	4.42314	4.09816	4.24091	2.16626
	254	-0.921311	2.41466	2.67706	2.98803	3.09537	3.52765	3.79566	3.92575	3.99312	4.12068	4.22318	3.90012	4.04172	2.05101	4.10188			254	2.41949	2.54512	2.90833	2.98834	2.89821	2.8312	2.9053	2.85301	2.93176	3.22999	3.00284	2.812	2.52678	2.56623			254	2.42459	2.67706	2.98803	3.09537	3.52765	3.79566	3.92575	3.99312	4.12068	4.22318	3.90012	4.04172	2.05101
	253.5	-0.8581	2.09474	2.34846	2.68428	2.78676	3.23909	3.53159	3.65488	3.76183	3.91058	4.00314	3.67766	3.83411	1.93574	3.95152			253.5	2.09009	2.11352	2.53434	2.67358	2.53819	2.66508	2.67285	2.59218	2.72677	2.98304	2.82049	2.68337	2.45138	2.40561			253.5	2.08918	2.34846	2.68428	2.78676	3.23909	3.53159	3.65488	3.76183	3.91058	4.00314	3.67766	3.83411	1.93574
	253	-0.870806	1.76739	2.04562	2.38951	2.4939	2.97578	3.28781	3.39258	3.54269	3.71464	3.79985	3.47709	3.64888	1.85092	3.80671			253	1.76562	1.7411	2.18621	2.27069	2.23499	2.3686	2.40104	2.32539	2.47043	2.80216	2.60231	2.44373	2.11116	2.15124			253	1.76669	2.04562	2.38951	2.4939	2.97578	3.28781	3.39258	3.54269	3.71464	3.79985	3.47709	3.64888	1.85092
	252.5	-0.908027	1.3237	1.64031	1.9827	2.10556	2.59973	2.94991	3.02495	3.21404	3.40311	3.48401	3.16952	3.37131	1.65329	3.55234			252.5	1.32413	1.40522	1.87653	1.9508	1.90969	2.0063	2.16647	2.16245	2.19049	2.46612	2.47813	2.12892	1.99068	1.80628			252.5	1.3266	1.64031	1.9827	2.10556	2.59973	2.94991	3.02495	3.21404	3.40311	3.48401	3.16952	3.37131	1.65329
	252	-0.929251	0.905176	1.24693	1.59205	1.73184	2.22813	2.62226	2.6654	2.88982	3.10439	3.17464	2.88631	3.10534	1.4555	3.3199			252	0.91439	0.985778	1.51428	1.54376	1.52441	1.62554	1.82026	1.77675	1.88024	2.11631	2.26145	1.84219	1.81008	1.59721			252	0.918315	1.24693	1.59205	1.73184	2.22813	2.62226	2.6654	2.88982	3.10439	3.17464	2.88631	3.10534	1.4555
	251.5	-1.04285	0.493892	0.839526	1.18698	1.35351	1.83998	2.27869	2.3092	2.54329	2.79063	2.85632	2.58489	2.83783	1.24123	3.0819			251.5	0.487916	0.650014	1.1113	1.21091	1.20741	1.22574	1.57821	1.41861	1.68556	1.7988	1.99529	1.58909	1.63678	1.46665			251.5	0.490619	0.839526	1.18698	1.35351	1.83998	2.27869	2.3092	2.54329	2.79063	2.85632	2.58489	2.83783	1.24123
	251	-0.944765	-0.0691495	0.303992	0.656492	0.843042	1.33148	1.80209	1.83366	2.06077	2.34318	2.42387	2.15264	2.41417	0.896222	2.71342			251	-0.0665784	0.357434	0.727106	0.906347	0.884736	0.89199	1.2499	1.16176	1.40548	1.42154	1.79561	1.28475	1.45079	1.25886			251	-0.064974	0.303992	0.656492	0.843042	1.33148	1.80209	1.83366	2.06077	2.34318	2.42387	2.15264	2.41417	0.896222
	250.5	-1.13322	-0.587027	-0.194071	0.162769	0.381009	0.870339	1.3616	1.41699	1.63088	1.92286	2.03323	1.77525	2.04242	0.597839	2.3697			250.5	-0.586451	0.101604	0.381917	0.496498	0.523735	0.540569	0.910599	0.935392	1.1408	1.12917	1.52147	1.10588	1.1164	1.13048			250.5	-0.584152	-0.194071	0.162769	0.381009	0.870339	1.3616	1.41699	1.63088	1.92286	2.03323	1.77525	2.04242	0.597839
	250	-1.14187	-0.944801	-0.540439	-0.168299	0.070781	0.576471	1.07621	1.16709	1.36979	1.66325	1.80592	1.55571	1.83039	0.447201	2.17976			250	-0.941129	-0.332046	0.0790582	0.172907	0.293014	0.153061	0.59508	0.663393	0.817508	0.817257	1.11441	0.762972	0.931683	0.911478			250	-0.940752	-0.540439	-0.168299	0.070781	0.576471	1.07621	1.16709	1.36979	1.66325	1.80592	1.55571	1.83039	0.447201
	249.5	-1.17233	-1.39943	-0.99359	-0.60312	-0.3422	0.17077	0.68247	0.81049	0.99369	1.29997	1.45816	1.22236	1.50857	0.18077	1.88128			249.5	-1.39444	-0.793832	-0.429507	-0.177206	-0.0961131	-0.150313	0.164022	0.241715	0.522652	0.521501	0.833889	0.482258	0.677749	0.732497			249.5	-1.39853	-0.99359	-0.60312	-0.3422	0.17077	0.68247	0.81049	0.99369	1.29997	1.45816	1.22236	1.50857	0.18077
	249	-1.17539	-1.71192	-1.30872	-0.88855	-0.61929	-0.08495	0.41712	0.58628	0.7643	1.0829	1.2465	1.01782	1.31648	0.06285	1.71123			249	-1.70868	-1.08674	-0.822114	-0.53508	-0.354228	-0.307071	-0.223018	-0.0746579	0.367906	0.167616	0.43879	0.465313	0.493258	0.531831			249	-1.70585	-1.30872	-0.88855	-0.61929	-0.08495	0.41712	0.58628	0.7643	1.0829	1.2465	1.01782	1.31648	0.06285
	248.5	-1.19042	-2.07718	-1.67946	-1.24743	-0.96648	-0.3942	0.09588	0.29977	0.46237	0.80321	0.96593	0.74317	1.04207	-0.12965	1.48119			248.5	-2.09109	-1.48637	-1.1556	-0.87679	-0.503088	-0.478773	-0.407482	-0.224052	0.191562	0.0449416	0.199922	0.271776	0.28441	0.359466			248.5	-2.09796	-1.67946	-1.24743	-0.96648	-0.3942	0.09588	0.29977	0.46237	0.80321	0.96593	0.74317	1.04207	-0.12965
	248	-1.22891	-2.33289	-1.92646	-1.48354	-1.18804	-0.58115	-0.10795	0.12982	0.29431	0.64138	0.79719	0.59906	0.87987	-0.20583	1.37396			248	-2.34342	-1.76154	-1.34732	-1.14983	-0.768824	-0.744236	-0.603195	-0.395576	-0.0324285	-0.122725	0.0393868	0.199495	0.18841	0.235151			248	-2.34159	-1.92646	-1.48354	-1.18804	-0.58115	-0.10795	0.12982	0.29431	0.64138	0.79719	0.59906	0.87987	-0.20583
	247.5	-1.1639	-2.60904	-2.19141	-1.74104	-1.42664	-0.80401	-0.33958	-0.06442	0.09761	0.44964	0.58622	0.4187	0.69593	-0.32045	1.23083			247.5	-2.60916	-2.06801	-1.51727	-1.40716	-0.954183	-0.87906	-0.78867	-0.545761	-0.262556	-0.272657	-0.140815	0.0621439	-0.0186049	0.145312			247.5	-2.61336	-2.19141	-1.74104	-1.42664	-0.80401	-0.33958	-0.06442	0.09761	0.44964	0.58622	0.4187	0.69593	-0.32045
	247	-1.16874	-2.95496	-2.55596	-2.09879	-1.77327	-1.12203	-0.67469	-0.37296	-0.21562	0.16883	0.27851	0.13407	0.40357	-0.5212	0.99055			247	-2.96476	-2.46427	-1.80227	-1.72446	-1.19626	-1.1547	-1.08035	-0.850445	-0.551333	-0.561069	-0.476563	-0.222879	-0.285166	-0.296226			247	-2.96147	-2.55596	-2.09879	-1.77327	-1.12203	-0.67469	-0.37296	-0.21562	0.16883	0.27851	0.13407	0.40357	-0.5212
	246.5	-1.06071	-3.24355	-2.84444	-2.37496	-2.03256	-1.36421	-0.9181	-0.62469	-0.44868	-0.04082	0.05119	-0.09693	0.18266	-0.63897	0.81497			246.5	-3.25107	-2.7386	-2.11085	-1.987	-1.42871	-1.35509	-1.32773	-1.0642	-0.764097	-0.664592	-0.658384	-0.403677	-0.452	-0.498278			246.5	-3.2452	-2.84444	-2.37496	-2.03256	-1.36421	-0.9181	-0.62469	-0.44868	-0.04082	0.05119	-0.09693	0.18266	-0.63897
	246	-1.0392	-3.51172	-3.11559	-2.63875	-2.28785	-1.59002	-1.13166	-0.85958	-0.66151	-0.25777	-0.17183	-0.32245	-0.04253	-0.74841	0.63083			246	-3.50435	-2.87705	-2.24056	-2.14524	-1.65652	-1.64944	-1.45265	-1.17452	-0.961295	-0.741983	-0.919228	-0.548669	-0.58925	-0.598349			246	-3.50277	-3.11559	-2.63875	-2.28785	-1.59002	-1.13166	-0.85958	-0.66151	-0.25777	-0.17183	-0.32245	-0.04253	-0.74841
	245.5	-0.934368	-3.61141	-3.23273	-2.77019	-2.39463	-1.67666	-1.21276	-0.95238	-0.74559	-0.33142	-0.26517	-0.40697	-0.0885	-0.72211	0.57915			245.5	-3.61931	-3.01422	-2.30691	-2.25069	-1.80135	-1.75893	-1.55764	-1.26248	-1.08374	-0.900716	-0.950882	-0.681456	-0.617947	-0.746763			245.5	-3.61227	-3.23273	-2.77019	-2.39463	-1.67666	-1.21276	-0.95238	-0.74559	-0.33142	-0.26517	-0.40697	-0.0885	-0.72211
	245	-0.842921	-3.73185	-3.34874	-2.901	-2.50142	-1.7726	-1.28844	-1.05212	-0.82723	-0.40695	-0.35723	-0.51154	-0.14044	-0.69427	0.53072			245	-3.72732	-3.14048	-2.23668	-2.3538	-2.00432	-1.84863	-1.64965	-1.38755	-1.15182	-1.06991	-0.993942	-0.707977	-0.770767	-0.719663			245	-3.73108	-3.34874	-2.901	-2.50142	-1.7726	-1.28844	-1.05212	-0.82723	-0.40695	-0.35723	-0.51154	-0.14044	-0.69427
	244.5	-0.810725	-3.95246	-3.58473	-3.16559	-2.72947	-1.99595	-1.4851	-1.28046	-1.03002	-0.60368	-0.59063	-0.72967	-0.32715	-0.79283	0.34183			244.5	-3.96145	-3.39191	-2.49085	-2.55081	-2.2557	-2.06016	-1.86952	-1.60929	-1.35967	-1.22319	-1.08316	-0.837683	-0.96427	-1.026			244.5	-3.95962	-3.58473	-3.16559	-2.72947	-1.99595	-1.4851	-1.28046	-1.03002	-0.60368	-0.59063	-0.72967	-0.32715	-0.79283
	244	-0.771881	-3.96942	-3.57698	-3.19359	-2.71191	-1.98692	-1.43666	-1.26654	-0.99686	-0.5742	-0.59472	-0.69651	-0.27146	-0.65425	0.3834			244	-3.97301	-3.45642	-2.56576	-2.65585	-2.32618	-2.13582	-1.98548	-1.70378	-1.37085	-1.24203	-1.19325	-0.954739	-0.945325	-0.949786			244	-3.97155	-3.57698	-3.19359	-2.71191	-1.98692	-1.43666	-1.26654	-0.99686	-0.5742	-0.59472	-0.69651	-0.27146	-0.65425
	243.5	-0.839114	-3.9956	-3.58987	-3.24843	-2.72126	-2.00458	-1.40883	-1.26701	-0.99718	-0.57477	-0.61819	-0.68441	-0.24025	-0.5518	0.39062			243.5	-4.00203	-3.51275	-2.65721	-2.64826	-2.41428	-2.25426	-1.98202	-1.69468	-1.40432	-1.25687	-1.16135	-1.00769	-0.887345	-0.879318			243.5	-4.00413	-3.58987	-3.24843	-2.72126	-2.00458	-1.40883	-1.26701	-0.99718	-0.57477	-0.61819	-0.68441	-0.24025	-0.5518
	243	-0.910103	-3.97961	-3.55346	-3.23603	-2.67247	-1.97372	-1.34894	-1.21075	-0.93735	-0.53113	-0.59008	-0.60611	-0.16136	-0.40943	0.44857			243	-3.96752	-3.51212	-2.59069	-2.62586	-2.38113	-2.2445	-1.89628	-1.61871	-1.32069	-1.24707	-1.15373	-0.960026	-0.994736	-0.775709			243	-3.96688	-3.55346	-3.23603	-2.67247	-1.97372	-1.34894	-1.21075	-0.93735	-0.53113	-0.59008	-0.60611	-0.16136	-0.40943
	242.5	-0.845296	-4.00848	-3.58491	-3.29553	-2.69418	-2.01299	-1.3444	-1.21096	-0.95518	-0.5572	-0.63399	-0.59387	-0.15611	-0.34129	0.44569			242.5	-4.01357	-3.48619	-2.65997	-2.71785	-2.40456	-2.26364	-1.92412	-1.70683	-1.36231	-1.30294	-1.13226	-0.913627	-1.00931	-0.739596			242.5	-4.01658	-3.58491	-3.29553	-2.69418	-2.01299	-1.3444	-1.21096	-0.95518	-0.5572	-0.63399	-0.59387	-0.15611	-0.34129
	242	-0.919471	-4.0676	-3.63119	-3.34955	-2.73039	-2.06095	-1.35648	-1.23131	-0.9664	-0.60219	-0.67601	-0.59997	-0.16825	-0.27903	0.44131			242	-4.06042	-3.59845	-2.80892	-2.81246	-2.46833	-2.27755	-2.06989	-1.7388	-1.54593	-1.33863	-1.29259	-1.00068	-1.13871	-0.805413			242	-4.06645	-3.63119	-3.34955	-2.73039	-2.06095	-1.35648	-1.23131	-0.9664	-0.60219	-0.67601	-0.59997	-0.16825	-0.27903
	241.5	-0.891782	-3.96342	-3.52874	-3.25832	-2.6277	-1.96816	-1.23796	-1.11509	-0.83228	-0.51731	-0.58067	-0.48488	-0.05518	-0.11436	0.57164			241.5	-3.96581	-3.5917	-2.77485	-2.71086	-2.41697	-2.2683	-2.01139	-1.77005	-1.57412	-1.30218	-1.3338	-1.1107	-1.05775	-0.734121			241.5	-3.96441	-3.52874	-3.25832	-2.6277	-1.96816	-1.23796	-1.11509	-0.83228	-0.51731	-0.58067	-0.48488	-0.05518	-0.11436
	241	-0.896114	-3.96641	-3.51864	-3.25834	-2.62641	-1.97162	-1.22353	-1.09225	-0.79084	-0.52247	-0.57237	-0.45551	-0.03079	-0.06047	0.59707			241	-3.95992	-3.58926	-2.79722	-2.7527	-2.45052	-2.36341	-2.0895	-1.82177	-1.69699	-1.3405	-1.46869	-1.09981	-1.12069	-0.821737			241	-3.95853	-3.51864	-3.25834	-2.62641	-1.97162	-1.22353	-1.09225	-0.79084	-0.52247	-0.57237	-0.45551	-0.03079	-0.06047
	240.5	-0.897905	-3.92042	-3.45969	-3.20753	-2.5785	-1.92044	-1.17287	-1.02729	-0.70513	-0.47572	-0.51026	-0.37685	0.04131	0.02822	0.69996			240.5	-3.91847	-3.62913	-2.84829	-2.7766	-2.41129	-2.32733	-2.08353	-1.79409	-1.69227	-1.33987	-1.51013	-1.12071	-1.16076	-0.822102			240.5	-3.92233	-3.45969	-3.20753	-2.5785	-1.92044	-1.17287	-1.02729	-0.70513	-0.47572	-0.51026	-0.37685	0.04131	0.02822
	240	-0.959053	-3.96583	-3.49111	-3.24003	-2.62563	-1.97441	-1.22314	-1.0554	-0.71127	-0.52811	-0.54799	-0.40506	-0.00297	0.02106	0.71801			240	-3.97334	-3.62989	-2.91881	-2.90684	-2.46351	-2.36402	-2.15551	-2.00149	-1.71131	-1.48273	-1.5609	-1.25999	-1.26731	-1.04488			240	-3.97714	-3.49111	-3.24003	-2.62563	-1.97441	-1.22314	-1.0554	-0.71127	-0.52811	-0.54799	-0.40506	-0.00297	0.02106
	239.5	-0.877913	-3.9137	-3.41102	-3.16348	-2.56616	-1.92385	-1.17563	-0.97842	-0.63314	-0.47027	-0.49189	-0.31283	0.05575	0.11667	0.83394			239.5	-3.92311	-3.51687	-2.86866	-2.71773	-2.48753	-2.28251	-2.1096	-1.86263	-1.6465	-1.47602	-1.62396	-1.30683	-1.17833	-1.05472			239.5	-3.91887	-3.41102	-3.16348	-2.56616	-1.92385	-1.17563	-0.97842	-0.63314	-0.47027	-0.49189	-0.31283	0.05575	0.11667
	239	-0.950039	-3.91953	-3.36643	-3.11803	-2.55418	-1.92576	-1.18662	-0.96714	-0.61377	-0.46947	-0.47151	-0.2896	0.05299	0.13389	0.89319			239	-3.91552	-3.48522	-2.92576	-2.71846	-2.49905	-2.30402	-2.11162	-1.89242	-1.72274	-1.56896	-1.68534	-1.37935	-1.23582	-1.12613			239	-3.9153	-3.36643	-3.11803	-2.55418	-1.92576	-1.18662	-0.96714	-0.61377	-0.46947	-0.47151	-0.2896	0.05299	0.13389
	238.5	-0.959404	-3.84904	-3.27849	-3.02276	-2.49195	-1.87406	-1.15343	-0.91302	-0.55594	-0.4088	-0.39692	-0.2336	0.09013	0.1831	0.99106			238.5	-3.84905	-3.3732	-2.87277	-2.71994	-2.48909	-2.3738	-2.16104	-1.94719	-1.71054	-1.64334	-1.69094	-1.42342	-1.1963	-1.2692			238.5	-3.84741	-3.27849	-3.02276	-2.49195	-1.87406	-1.15343	-0.91302	-0.55594	-0.4088	-0.39692	-0.2336	0.09013	0.1831
	238	-1.10449	-3.73578	-3.13184	-2.87426	-2.38251	-1.7774	-1.06954	-0.81586	-0.44827	-0.31233	-0.27743	-0.12617	0.18243	0.28932	1.14458			238	-3.73483	-3.23967	-2.8936	-2.67422	-2.43205	-2.3246	-2.18913	-1.85898	-1.64019	-1.70066	-1.67634	-1.27159	-1.15522	-1.30017			238	-3.73596	-3.13184	-2.87426	-2.38251	-1.7774	-1.06954	-0.81586	-0.44827	-0.31233	-0.27743	-0.12617	0.18243	0.28932
	237.5	-1.23639	-3.65561	-3.02725	-2.77485	-2.30732	-1.72778	-1.0297	-0.75979	-0.38993	-0.26237	-0.21017	-0.07256	0.21917	0.35063	1.22688			237.5	-3.6606	-3.07975	-2.74424	-2.50606	-2.35565	-2.24661	-2.09975	-1.89474	-1.62288	-1.74137	-1.58966	-1.41305	-1.06543	-1.2757			237.5	-3.66173	-3.02725	-2.77485	-2.30732	-1.72778	-1.0297	-0.75979	-0.38993	-0.26237	-0.21017	-0.07256	0.21917	0.35063
	237	-1.25481	-3.5661	-2.91548	-2.65789	-2.21726	-1.67646	-0.99139	-0.70566	-0.32865	-0.21058	-0.14308	-0.02703	0.26461	0.39387	1.29346			237	-3.56525	-2.9671	-2.6667	-2.41492	-2.29541	-2.19362	-2.10567	-1.96271	-1.70872	-1.76064	-1.59178	-1.48863	-1.09582	-1.38117			237	-3.56402	-2.91548	-2.65789	-2.21726	-1.67646	-0.99139	-0.70566	-0.32865	-0.21058	-0.14308	-0.02703	0.26461	0.39387
	236.5	-1.40572	-3.3253	-2.66841	-2.42433	-1.9884	-1.47403	-0.80674	-0.51329	-0.15236	-0.02331	0.0623	0.1617	0.4388	0.55337	1.46992			236.5	-3.33544	-2.7996	-2.44615	-2.26963	-2.17581	-2.0361	-2.00914	-1.88399	-1.66809	-1.78185	-1.51396	-1.40265	-1.07511	-1.35777			236.5	-3.34034	-2.66841	-2.42433	-1.9884	-1.47403	-0.80674	-0.51329	-0.15236	-0.02331	0.0623	0.1617	0.4388	0.55337
	236	-1.50171	-3.13946	-2.46695	-2.22976	-1.79526	-1.32694	-0.65994	-0.36487	-0.01643	0.12154	0.22243	0.31171	0.56974	0.67325	1.60789			236	-3.13802	-2.71503	-2.41465	-2.26801	-2.11479	-2.07737	-2.01925	-1.98867	-1.69811	-1.85043	-1.54059	-1.41947	-1.18286	-1.47642			236	-3.14206	-2.46695	-2.22976	-1.79526	-1.32694	-0.65994	-0.36487	-0.01643	0.12154	0.22243	0.31171	0.56974	0.67325
	235.5	-1.63175	-2.8879	-2.20961	-1.98223	-1.54578	-1.10192	-0.46478	-0.16294	0.16346	0.31534	0.41636	0.50055	0.75206	0.85551	1.79036			235.5	-2.88783	-2.61444	-2.2057	-2.13624	-2.00662	-2.01455	-1.94624	-1.80448	-1.64302	-1.81242	-1.47866	-1.40863	-1.23021	-1.49732			235.5	-2.88398	-2.20961	-1.98223	-1.54578	-1.10192	-0.46478	-0.16294	0.16346	0.31534	0.41636	0.50055	0.75206	0.85551
	235	-1.76167	-2.70435	-2.03785	-1.82377	-1.38582	-0.96945	-0.35528	-0.02957	0.25925	0.42851	0.5186	0.60955	0.84788	0.94502	1.8728			235	-2.71087	-2.38342	-2.0668	-1.97775	-1.9645	-1.93842	-1.80232	-1.7283	-1.61006	-1.77076	-1.56052	-1.42814	-1.23367	-1.37673			235	-2.70544	-2.03785	-1.82377	-1.38582	-0.96945	-0.35528	-0.02957	0.25925	0.42851	0.5186	0.60955	0.84788	0.94502
	234.5	-1.66713	-2.55146	-1.90824	-1.69042	-1.26085	-0.85809	-0.26283	0.06101	0.31881	0.50432	0.58874	0.67949	0.90118	0.98039	1.91129			234.5	-2.55676	-2.23838	-1.95023	-1.82641	-1.94711	-1.86596	-1.77398	-1.73037	-1.56701	-1.67429	-1.53073	-1.61468	-1.27256	-1.41263			234.5	-2.55351	-1.90824	-1.69042	-1.26085	-0.85809	-0.26283	0.06101	0.31881	0.50432	0.58874	0.67949	0.90118	0.98039
	234	-1.65668	-2.22329	-1.5769	-1.36765	-0.9539	-0.55065	0.0377	0.33298	0.57038	0.77199	0.84388	0.92883	1.14097	1.18014	2.1374			234	-2.21726	-2.02709	-1.79257	-1.78219	-1.86026	-1.75443	-1.78623	-1.64408	-1.57231	-1.56478	-1.51231	-1.58726	-1.38236	-1.45911			234	-2.2176	-1.5769	-1.36765	-0.9539	-0.55065	0.0377	0.33298	0.57038	0.77199	0.84388	0.92883	1.14097	1.18014
	233.5	-1.66065	-1.92734	-1.32197	-1.09883	-0.70728	-0.30652	0.2811	0.54696	0.76144	0.97784	1.03796	1.11331	1.32298	1.32128	2.30517			233.5	-1.92619	-1.79278	-1.53512	-1.53685	-1.56317	-1.64215	-1.66318	-1.49956	-1.33281	-1.41319	-1.50842	-1.44911	-1.21525	-1.23437			233.5	-1.92688	-1.32197	-1.09883	-0.70728	-0.30652	0.2811	0.54696	0.76144	0.97784	1.03796	1.11331	1.32298	1.32128
	233	-1.59188	-1.71444	-1.14624	-0.90394	-0.55572	-0.15774	0.41243	0.6764	0.87487	1.08691	1.13719	1.20225	1.41506	1.36295	2.4014			233	-1.71684	-1.65305	-1.46238	-1.40903	-1.53381	-1.65072	-1.78659	-1.47699	-1.35496	-1.40051	-1.48629	-1.50989	-1.17893	-1.30694			233	-1.71537	-1.14624	-0.90394	-0.55572	-0.15774	0.41243	0.6764	0.87487	1.08691	1.13719	1.20225	1.41506	1.36295
	232.5	-1.53312	-1.59703	-1.06359	-0.79599	-0.47458	-0.08183	0.47184	0.74247	0.90554	1.11638	1.15601	1.20559	1.41805	1.29048	2.4014			232.5	-1.58628	-1.51549	-1.2489	-1.2859	-1.36227	-1.60004	-1.66475	-1.43188	-1.33641	-1.35804	-1.5154	-1.45282	-1.19828	-1.23218			232.5	-1.5806	-1.06359	-0.79599	-0.47458	-0.08183	0.47184	0.74247	0.90554	1.11638	1.15601	1.20559	1.41805	1.29048
	232	-1.55636	-1.39923	-0.90401	-0.61735	-0.34161	0.07994	0.60375	0.86674	1.01532	1.2299	1.25113	1.27001	1.50154	1.29709	2.49746			232	-1.39848	-1.36524	-1.12059	-1.09714	-1.21988	-1.49346	-1.60437	-1.51547	-1.27194	-1.29086	-1.48105	-1.40334	-1.09521	-1.18988			232	-1.40073	-0.90401	-0.61735	-0.34161	0.07994	0.60375	0.86674	1.01532	1.2299	1.25113	1.27001	1.50154	1.29709
	231.5	-1.64359	-1.28066	-0.81164	-0.50591	-0.27585	0.1745	0.66844	0.92381	1.05789	1.27621	1.27904	1.26722	1.51781	1.23649	2.52631			231.5	-1.27788	-1.25352	-0.908948	-0.964596	-1.0854	-1.39522	-1.57032	-1.48316	-1.20137	-1.26365	-1.40333	-1.29323	-1.08904	-1.28855			231.5	-1.27593	-0.81164	-0.50591	-0.27585	0.1745	0.66844	0.92381	1.05789	1.27621	1.27904	1.26722	1.51781	1.23649
	231	-1.73215	-1.23426	-0.79673	-0.47195	-0.28756	0.19158	0.65567	0.9034	1.02299	1.24505	1.22948	1.18696	1.45662	1.09843	2.47769			231	-1.23475	-1.18382	-0.888127	-0.873015	-1.0732	-1.40955	-1.53664	-1.47006	-1.34964	-1.39449	-1.51094	-1.30743	-1.15978	-1.35674			231	-1.23782	-0.79673	-0.47195	-0.28756	0.19158	0.65567	0.9034	1.02299	1.24505	1.22948	1.18696	1.45662	1.09843
	230.5	-1.72304	-1.04917	-0.64338	-0.29953	-0.16082	0.34712	0.78134	1.02145	1.12654	1.35234	1.31837	1.24515	1.53388	1.09881	2.56752			230.5	-1.05318	-1.04502	-0.669915	-0.761982	-0.916185	-1.27053	-1.44307	-1.39663	-1.28364	-1.3802	-1.574	-1.266	-1.19577	-1.34071			230.5	-1.0526	-0.64338	-0.29953	-0.16082	0.34712	0.78134	1.02145	1.12654	1.35234	1.31837	1.24515	1.53388	1.09881
	230	-1.68505	-0.972281	-0.582585	-0.219675	-0.126635	0.410105	0.814465	1.04695	1.13753	1.36707	1.31471	1.21079	1.51858	1.00664	2.56479			230	-0.964155	-0.85306	-0.564304	-0.678112	-0.900634	-1.20783	-1.25934	-1.35864	-1.28024	-1.41808	-1.47624	-1.22837	-1.26761	-1.41005			230	-0.961557	-0.582585	-0.219675	-0.126635	0.410105	0.814465	1.04695	1.13753	1.36707	1.31471	1.21079	1.51858	1.00664
[truncated: 1 more columns]

## Sheet: B-G PDS
			Control																	B-G(1)	GCATCCCTTTTGCGGTTGTGGGGTAGGGGGGCCCAGGGTAACATGAAGTTG																B-G(2)	GCATCCCTTTTGCGGTTGTGGGGTAGGGGGGCCCAGGGTAACATGAAGTTG
		Baseline	10µM DNA, 10mM sodium cacodylate 100mM KCl pH 7.0 + water (as indicated)																	10µM DNA, 10mM sodium cacodylate 100mM KCl pH 7.0 + pyridostatin (as indicated)
	Wavelength (nm)	pH 7.0	0 µL	1 µL	2 µl	3 µL	4 µL	5 µL	6 µL	7 µL	8 µL	9 µL	10 µL	11 µL	12 µL				Wavelength (nm)	0 µM	10 µM	20 µM	30 µM	40 µM	50 µM	60 µM	70 µM	80 µM	90 µM	100 µM	120 µM	170 µM				Wavelength (nm)	0 µM	10 µM	20 µM	30 µM	40 µM	50 µM	60 µM	70 µM	80 µM	90 µM	100 µM	120 µM	170 µM
	320	-0.612617	-0.231866	-0.171593	-0.205158	-0.077497	-0.032873	-0.2343	0.100483	-0.061103	0.00743	-0.154557	-0.175728	-0.104958	-0.144397				320	-0.228951	-0.0903412	-0.31529	-0.114946	-0.204235	-0.252833	-0.198183	-0.2313	-0.245953	-0.124041	-0.302091	-0.379564	-0.362113				320	-0.230212	-0.105198	-0.239796	-0.23316	-0.211323	-0.33562	-0.155015	-0.258372	-0.391166	-0.422537	-0.360605	-0.483062	-0.293016
	319.5	-0.629059	-0.328075	-0.321183	-0.457385	-0.244741	-0.186248	-0.48558	-0.116931	-0.275953	-0.297357	-0.359281	-0.315681	-0.341259	-0.327624				319.5	-0.329034	-0.16086	-0.415052	-0.14357	-0.377584	-0.346214	-0.332726	-0.373707	-0.343526	-0.279865	-0.444659	-0.554982	-0.624129				319.5	-0.328617	-0.166743	-0.342474	-0.23663	-0.322566	-0.389949	-0.207179	-0.307552	-0.39896	-0.433483	-0.516949	-0.485993	-0.368401
	319	-0.688049	-0.320288	-0.335804	-0.508401	-0.178563	-0.199505	-0.485002	-0.158404	-0.243831	-0.358656	-0.374713	-0.245087	-0.333738	-0.356913				319	-0.321696	-0.20087	-0.35154	-0.0920128	-0.294752	-0.32235	-0.299451	-0.25793	-0.319733	-0.264285	-0.347306	-0.45499	-0.621956				319	-0.323437	-0.203159	-0.372046	-0.223179	-0.349807	-0.409672	-0.220388	-0.367347	-0.31073	-0.350103	-0.550965	-0.491911	-0.338916
	318.5	-0.756544	-0.309149	-0.211088	-0.41375	-0.191208	-0.191467	-0.374178	-0.174277	-0.092667	-0.302347	-0.357379	-0.137699	-0.271308	-0.247254				318.5	-0.304975	-0.226478	-0.36528	-0.149426	-0.360189	-0.348763	-0.332506	-0.295724	-0.388088	-0.382643	-0.449781	-0.454267	-0.654972				318.5	-0.303792	-0.230138	-0.408184	-0.284593	-0.35784	-0.413437	-0.204878	-0.364127	-0.300586	-0.348889	-0.541213	-0.594375	-0.349187
	318	-0.816107	-0.27906	-0.157453	-0.41617	-0.181164	-0.127375	-0.33066	-0.194541	-0.073796	-0.197606	-0.188949	-0.075393	-0.20225	-0.176283				318	-0.280825	-0.130122	-0.213851	-0.0675683	-0.34094	-0.321028	-0.199461	-0.248996	-0.281364	-0.266596	-0.305796	-0.32503	-0.514471				318	-0.280941	-0.199243	-0.330803	-0.310122	-0.319252	-0.383671	-0.165734	-0.325564	-0.29764	-0.242279	-0.596824	-0.529134	-0.345362
	317.5	-0.820347	-0.335684	-0.268731	-0.458767	-0.191736	-0.133698	-0.346311	-0.242951	-0.106531	-0.194712	-0.243805	-0.113131	-0.221713	-0.219108				317.5	-0.328566	-0.150773	-0.368318	-0.173061	-0.371866	-0.409935	-0.267751	-0.319622	-0.398619	-0.408707	-0.377346	-0.447682	-0.612978				317.5	-0.330825	-0.319279	-0.206008	-0.290438	-0.332975	-0.418712	-0.119638	-0.302527	-0.222957	-0.303181	-0.571889	-0.503226	-0.362158
	317	-0.8446	-0.262767	-0.266095	-0.445837	-0.121983	-0.120106	-0.373867	-0.252474	-0.163804	-0.249175	-0.285025	-0.173399	-0.179204	-0.194372				317	-0.263325	-0.113467	-0.33367	-0.0096181	-0.316422	-0.312948	-0.139459	-0.239693	-0.393534	-0.384669	-0.358999	-0.36601	-0.554813				317	-0.263833	-0.284332	-0.156984	-0.223905	-0.237951	-0.394562	-0.124361	-0.210112	-0.175203	-0.165846	-0.41151	-0.391044	-0.296005
	316.5	-0.871371	-0.190601	-0.165416	-0.319289	-0.127063	-0.103481	-0.251906	-0.162501	-0.000109	-0.160645	-0.106604	-0.059284	-0.05753	-0.129544				316.5	-0.186723	-0.138757	-0.340978	-0.0305736	-0.344377	-0.296535	-0.16105	-0.284765	-0.414721	-0.469008	-0.376022	-0.37043	-0.568641				316.5	-0.188596	-0.253384	-0.133764	-0.188735	-0.228561	-0.342255	-0.0109871	-0.190937	-0.165777	-0.0929366	-0.360839	-0.27012	-0.328379
	316	-1.00701	-0.32471	-0.287342	-0.33688	-0.289497	-0.23382	-0.299635	-0.289486	-0.103725	-0.181473	-0.1662	-0.141408	-0.145729	-0.244792				316	-0.325568	-0.216449	-0.355303	-0.216219	-0.457914	-0.321248	-0.269188	-0.344017	-0.427892	-0.528603	-0.36085	-0.436344	-0.62713				316	-0.325484	-0.297734	-0.173687	-0.313932	-0.254147	-0.432546	-0.0993066	-0.276369	-0.247876	-0.151354	-0.395675	-0.379593	-0.386779
	315.5	-0.969314	-0.245705	-0.22827	-0.224863	-0.308335	-0.203817	-0.249036	-0.234156	-0.187728	-0.120105	-0.092282	-0.132668	-0.105076	-0.146536				315.5	-0.249054	-0.097034	-0.310188	-0.215025	-0.356102	-0.248757	-0.212381	-0.249857	-0.325398	-0.465173	-0.285492	-0.356216	-0.544587				315.5	-0.248745	-0.276385	-0.142477	-0.262241	-0.269296	-0.318755	-0.0911044	-0.20518	-0.267439	-0.195773	-0.321184	-0.347132	-0.379917
	315	-0.985687	-0.350137	-0.362315	-0.335395	-0.453595	-0.370316	-0.314203	-0.312732	-0.379988	-0.331316	-0.327844	-0.302069	-0.272677	-0.285623				315	-0.347453	-0.258743	-0.41071	-0.346052	-0.45175	-0.417303	-0.319487	-0.409202	-0.534007	-0.642795	-0.469747	-0.497713	-0.741247				315	-0.344216	-0.265623	-0.139658	-0.275533	-0.325178	-0.379444	-0.152187	-0.286384	-0.321053	-0.27658	-0.371687	-0.326003	-0.385635
	314.5	-1.09367	-0.318271	-0.340152	-0.302421	-0.455701	-0.406265	-0.283922	-0.300179	-0.407804	-0.359713	-0.402495	-0.302528	-0.205927	-0.348463				314.5	-0.320759	-0.347473	-0.278612	-0.352046	-0.448918	-0.384463	-0.383709	-0.35728	-0.498032	-0.601968	-0.450651	-0.499426	-0.7145				314.5	-0.319734	-0.220092	-0.128996	-0.173742	-0.332325	-0.406236	-0.143949	-0.308679	-0.34486	-0.274926	-0.371638	-0.355774	-0.411728
	314	-1.08394	-0.386638	-0.367611	-0.375888	-0.505668	-0.441327	-0.332759	-0.375434	-0.476273	-0.436143	-0.423816	-0.285849	-0.280582	-0.3941				314	-0.394265	-0.406999	-0.298975	-0.474434	-0.477746	-0.438665	-0.453429	-0.340529	-0.478354	-0.624228	-0.558846	-0.542487	-0.797351				314	-0.39588	-0.272793	-0.317858	-0.28232	-0.449447	-0.479171	-0.318904	-0.413028	-0.435081	-0.36487	-0.51234	-0.493004	-0.546394
	313.5	-1.11285	-0.344503	-0.287657	-0.259998	-0.400783	-0.404258	-0.278717	-0.287087	-0.358431	-0.405134	-0.43431	-0.258885	-0.1913	-0.342936				313.5	-0.348065	-0.289329	-0.218769	-0.459755	-0.421985	-0.478995	-0.408913	-0.295768	-0.425398	-0.626199	-0.499543	-0.568282	-0.641202				313.5	-0.349078	-0.265647	-0.276489	-0.274662	-0.430122	-0.409271	-0.240757	-0.445615	-0.445088	-0.393213	-0.511554	-0.468581	-0.502101
	313	-1.04516	-0.41813	-0.30941	-0.298234	-0.397545	-0.48458	-0.324227	-0.34977	-0.363874	-0.459125	-0.530929	-0.272934	-0.203891	-0.418516				313	-0.41835	-0.454302	-0.342284	-0.494973	-0.428557	-0.517687	-0.472334	-0.345192	-0.50531	-0.595354	-0.506403	-0.648299	-0.703962				313	-0.418951	-0.292054	-0.319571	-0.232948	-0.349218	-0.504584	-0.364489	-0.48927	-0.513292	-0.433192	-0.524138	-0.562238	-0.531849
	312.5	-0.95705	-0.357893	-0.345161	-0.277587	-0.305879	-0.410945	-0.31987	-0.198161	-0.342913	-0.43237	-0.446838	-0.345397	-0.175503	-0.345697				312.5	-0.359197	-0.384765	-0.338374	-0.393462	-0.303109	-0.486045	-0.440575	-0.216877	-0.503562	-0.510972	-0.460808	-0.510483	-0.603542				312.5	-0.359691	-0.330646	-0.343201	-0.154717	-0.37008	-0.389725	-0.264744	-0.461458	-0.511653	-0.403103	-0.52348	-0.453324	-0.432575
	312	-1.02756	-0.406962	-0.351607	-0.304412	-0.317515	-0.48218	-0.398539	-0.273959	-0.395933	-0.381467	-0.415104	-0.432546	-0.258266	-0.397973				312	-0.405247	-0.437822	-0.411531	-0.370794	-0.378603	-0.467867	-0.431042	-0.230109	-0.48823	-0.496728	-0.428414	-0.563535	-0.585854				312	-0.405202	-0.288534	-0.394364	-0.158275	-0.368956	-0.518529	-0.306663	-0.576703	-0.483586	-0.388589	-0.510024	-0.43443	-0.398235
	311.5	-0.96669	-0.308575	-0.322679	-0.277326	-0.162165	-0.380568	-0.411585	-0.165466	-0.192383	-0.236909	-0.250089	-0.300781	-0.131014	-0.24706				311.5	-0.306024	-0.260875	-0.327578	-0.264752	-0.259581	-0.294107	-0.430721	-0.103106	-0.326559	-0.365866	-0.345792	-0.44209	-0.432463				311.5	-0.306869	-0.320584	-0.280883	-0.0977324	-0.268188	-0.377076	-0.204717	-0.474585	-0.449771	-0.300273	-0.405169	-0.393275	-0.301054
	311	-0.85045	-0.27893	-0.351458	-0.318006	-0.188351	-0.349076	-0.368665	-0.130508	-0.241753	-0.27996	-0.221511	-0.281118	-0.148579	-0.213033				311	-0.278562	-0.216067	-0.34041	-0.15788	-0.213919	-0.242463	-0.334097	-0.004079	-0.356129	-0.350339	-0.3031	-0.431283	-0.394176				311	-0.276462	-0.317606	-0.250026	-0.132937	-0.238636	-0.287953	-0.185038	-0.422213	-0.375145	-0.3116	-0.367141	-0.363469	-0.307173
	310.5	-0.905471	-0.241928	-0.341079	-0.255707	-0.138337	-0.284431	-0.32231	-0.070009	-0.205415	-0.20704	-0.191975	-0.291289	-0.129271	-0.148811				310.5	-0.235665	-0.245526	-0.319369	-0.0800085	-0.173488	-0.238294	-0.362023	-0.0184545	-0.300906	-0.312006	-0.218423	-0.316325	-0.310786				310.5	-0.236035	-0.243614	-0.167885	-0.0545745	-0.243136	-0.136687	-0.119363	-0.371238	-0.342276	-0.271645	-0.328882	-0.33595	-0.289867
	310	-0.896482	-0.157488	-0.250501	-0.21269	-0.038888	-0.131194	-0.219772	0.034315	-0.098347	-0.050427	-0.027976	-0.135328	-0.044123	0.065714				310	-0.156005	-0.132061	-0.112812	0.0446049	-0.0467075	-0.124286	-0.26693	0.092739	-0.119992	-0.268465	-0.134476	-0.154373	-0.180056				310	-0.154797	-0.235484	-0.190706	-0.00389209	-0.208443	-0.156226	-0.122766	-0.361046	-0.290962	-0.182938	-0.274364	-0.347974	-0.232278
	309.5	-0.941026	-0.151493	-0.356399	-0.201691	-0.084233	-0.155896	-0.25772	0.008595	-0.177264	-0.136255	-0.07779	-0.197087	-0.126417	0.001388				309.5	-0.149377	-0.111594	0.0059712	0.0235911	-0.0403709	-0.130063	-0.306762	0.0481443	-0.145167	-0.29186	-0.274966	-0.149599	-0.107196				309.5	-0.147529	-0.162667	-0.147962	-0.0758202	-0.237686	-0.182356	-0.0203183	-0.274962	-0.182932	-0.186905	-0.19001	-0.260881	-0.217678
	309	-0.827335	-0.173722	-0.27654	-0.260009	-0.095894	-0.150355	-0.150362	-0.03625	-0.13683	-0.144739	-0.088097	-0.197093	-0.112736	-0.012838				309	-0.174097	-0.132208	0.0459005	-0.0084963	-0.0539496	-0.086261	-0.335987	-0.0484201	-0.0041541	-0.285414	-0.269442	-0.174436	-0.146592				309	-0.178394	-0.196147	-0.0810218	-0.0436373	-0.238921	-0.206176	-0.0288292	-0.23543	-0.204334	-0.243268	-0.262355	-0.380406	-0.247014
	308.5	-0.892123	-0.261293	-0.427373	-0.371522	-0.146754	-0.311468	-0.18404	-0.128447	-0.195611	-0.296192	-0.242391	-0.26335	-0.195295	-0.129916				308.5	-0.259919	-0.224729	-0.004189	-0.0468579	-0.142753	-0.157899	-0.35995	-0.151699	-0.166085	-0.330682	-0.30269	-0.275163	-0.207981				308.5	-0.260614	-0.164141	-0.105049	-0.113214	-0.303166	-0.121037	0.00729209	-0.233387	-0.183095	-0.308332	-0.255745	-0.409397	-0.315125
	308	-0.891248	-0.36012	-0.495784	-0.51234	-0.313641	-0.366191	-0.251701	-0.343365	-0.270822	-0.476795	-0.362177	-0.435945	-0.354783	-0.336537				308	-0.359286	-0.377224	-0.109986	-0.177631	-0.206791	-0.300478	-0.509257	-0.356772	-0.312092	-0.45236	-0.477659	-0.371119	-0.322133				308	-0.359521	-0.218678	-0.213769	-0.16123	-0.269932	-0.179886	-0.0408307	-0.264833	-0.24355	-0.324721	-0.353684	-0.468495	-0.320305
	307.5	-0.871289	-0.346429	-0.385672	-0.455952	-0.238689	-0.289625	-0.215942	-0.302219	-0.149254	-0.3678	-0.318439	-0.350259	-0.236457	-0.286996				307.5	-0.344367	-0.403753	-0.170866	-0.237666	-0.236898	-0.334276	-0.507511	-0.406927	-0.339264	-0.519039	-0.450932	-0.394653	-0.358911				307.5	-0.340642	-0.159415	-0.215462	-0.161921	-0.269522	-0.16843	-0.0715887	-0.248594	-0.219712	-0.336663	-0.313602	-0.405688	-0.352977
	307	-0.893818	-0.403534	-0.404465	-0.536447	-0.317505	-0.350405	-0.251527	-0.447223	-0.276759	-0.402834	-0.386949	-0.411079	-0.309658	-0.345869				307	-0.403113	-0.388514	-0.140334	-0.306964	-0.28984	-0.383238	-0.47917	-0.440831	-0.330903	-0.516872	-0.545315	-0.511586	-0.439983				307	-0.403049	-0.197148	-0.28215	-0.248456	-0.226378	-0.257183	-0.129079	-0.319136	-0.326357	-0.376395	-0.366297	-0.389905	-0.444357
	306.5	-0.772018	-0.392562	-0.405041	-0.539982	-0.367167	-0.376763	-0.260198	-0.434248	-0.345221	-0.350158	-0.419467	-0.440735	-0.313677	-0.455684				306.5	-0.398283	-0.346382	-0.190696	-0.339618	-0.237584	-0.336603	-0.401994	-0.340192	-0.319979	-0.459696	-0.471027	-0.518006	-0.504936				306.5	-0.395058	-0.125585	-0.231688	-0.254843	-0.195748	-0.196135	-0.0818594	-0.24022	-0.278377	-0.289466	-0.455083	-0.3465	-0.416393
	306	-0.81572	-0.360204	-0.318948	-0.506321	-0.317023	-0.371934	-0.247168	-0.316066	-0.263508	-0.325066	-0.376528	-0.414306	-0.276658	-0.40121				306	-0.361601	-0.292307	-0.189726	-0.251008	-0.208506	-0.276914	-0.327852	-0.226343	-0.314624	-0.394858	-0.372031	-0.496084	-0.371751				306	-0.359628	-0.0881781	-0.183315	-0.241137	-0.122853	-0.119341	-0.0574627	-0.147079	-0.284182	-0.286441	-0.43626	-0.292196	-0.445527
	305.5	-0.831336	-0.324165	-0.279156	-0.462394	-0.240482	-0.293127	-0.176529	-0.326161	-0.234835	-0.24367	-0.370654	-0.318339	-0.315336	-0.30696				305.5	-0.330519	-0.300263	-0.18111	-0.266959	-0.218967	-0.266252	-0.314579	-0.147573	-0.362258	-0.441817	-0.368111	-0.462614	-0.368384				305.5	-0.328056	-0.0387138	-0.149104	-0.29899	-0.0885933	-0.0700054	-0.0191012	-0.113224	-0.213453	-0.257407	-0.41771	-0.220891	-0.393918
	305	-0.809949	-0.231203	-0.077172	-0.186831	-0.07674	-0.039414	0.001643	-0.062177	-0.103433	0.052694	-0.168707	-0.121082	-0.128961	-0.18621				305	-0.232835	-0.190877	-0.143569	-0.213259	-0.170122	-0.171609	-0.271953	-0.078075	-0.235766	-0.330642	-0.330957	-0.378469	-0.328369				305	-0.232547	-0.00898648	-0.12446	-0.291852	-0.0339107	-0.106077	-0.0450453	-0.0285494	-0.178101	-0.196296	-0.390129	-0.234425	-0.389341
	304.5	-0.784379	-0.0999634	0.086973	-0.065795	0.038657	0.049546	0.124895	0.106555	0.00856	0.1798	-0.043616	0.012613	-0.087443	0.004427				304.5	-0.104559	0.017381	0.127	0.019447	-0.008912	0.061407	-0.053509	0.129112	-0.053558	-0.127816	-0.122954	-0.208222	-0.163734				304.5	-0.101404	0.0440872	-0.0221192	-0.222853	0.0174187	0.0727579	0.0273281	0.0611668	-0.163529	-0.0686591	-0.293035	-0.120361	-0.303494
	304	-0.830891	-0.0997642	0.0942212	-0.0222908	0.0852752	0.0545022	0.116462	0.118533	-0.0596058	0.156365	0.0428592	0.0404212	-0.0364988	0.0111782				304	-0.0907258	-0.0981248	0.0287892	-0.0158338	-0.0857358	0.10316	-0.139993	0.0819112	-0.0840448	-0.119197	-0.207669	-0.305028	-0.136826				304	-0.0885649	0.0170326	0.0400476	-0.128168	0.0461582	0.103701	0.141075	0.0872905	-0.05443	0.0236963	-0.261414	-0.0547324	-0.205879
	303.5	-0.808393	-0.0728302	0.0475071	-0.0323919	0.0872181	0.0401751	0.0688341	0.173165	-0.0224299	0.109011	0.0464571	0.0520911	-0.0849679	0.0334081				303.5	-0.0718439	-0.17827	-0.0037469	-0.0501349	-0.0726839	0.0955151	-0.137148	0.0019461	-0.0951649	-0.0924259	-0.215949	-0.374274	-0.114308				303.5	-0.0772621	0.0718187	0.0309822	-0.143121	0.0569203	0.0281516	0.139979	0.126595	-0.000562433	0.0841082	-0.129506	-0.0541697	-0.109137
	303	-0.726962	-0.116522	0.02936	-0.077729	0.092395	0.069494	0.045661	0.148875	0.033788	0.05171	0.082709	0.068278	-0.119032	0.113233				303	-0.116522	-0.170733	0.00484	-0.02296	-0.117838	0.107751	-0.13163	-0.099623	-0.107851	-0.040625	-0.190924	-0.351879	-0.145787				303	-0.11615	0.103595	0.0361085	-0.173513	0.114396	0.0611957	0.210332	0.0412055	-0.0685467	-0.000180537	-0.0686739	-0.0502933	-0.0833721
	302.5	-0.741669	0.0395316	0.0237087	0.0477657	0.126158	0.12809	0.0444667	0.225565	0.0745557	0.144318	0.160732	0.114919	0.0520277	0.180196				302.5	0.0320977	-0.0258553	-0.0075333	0.0820457	0.0238327	0.172253	0.0090607	-0.0846853	-0.0211243	0.0153967	-0.0984543	-0.312246	-0.136502				302.5	0.0324308	0.141492	0.105359	0.00183993	0.0566559	0.187487	0.233249	0.0574495	0.048479	0.148665	0.0113452	-0.0441326	-0.000230919
	302	-0.713728	-0.000977833	-0.0128275	-0.0229605	0.0256774	0.0155705	-0.0581255	0.178174	-0.0631465	0.0558105	0.0602455	0.0431455	-0.0401105	0.0700405				302	0.00116545	-0.0351745	-0.0192085	0.0909335	-0.12923	0.0665845	-0.0340795	-0.0413805	-0.115765	-0.0320245	-0.194796	-0.427253	-0.159016				302	0.0010641	0.107181	0.122636	0.0699582	0.0122361	0.119118	0.284111	0.0591905	0.0433038	0.145992	0.0646912	-0.0954894	-0.0352572
	301.5	-0.629699	-0.00637262	-0.010381	0.035474	0.102046	0.135055	-0.022136	0.174617	0.02188	-0.00629	0.260302	0.062548	-0.082819	0.16539				301.5	-0.009324	-0.103502	-0.046359	0.120582	-0.139614	0.015153	-0.001913	-0.111293	-0.14029	-0.172153	-0.24916	-0.462463	-0.147247				301.5	-0.00899492	0.203785	0.193651	0.137798	0.0349817	0.193934	0.43714	0.132205	0.181909	0.208618	0.103158	-0.0215013	0.0275288
	301	-0.670925	0.0723284	-0.0434758	0.0898082	0.101832	0.160228	0.0389522	0.211726	0.0996242	0.124822	0.286652	0.0803322	0.0327832	0.190459				301	0.0704602	-0.0118138	-0.0563208	0.188521	-0.0171408	0.0694652	0.0697652	-0.0881288	-0.0204358	-0.0808848	-0.101587	-0.338854	-0.0817368				301	0.0670438	0.281142	0.161031	0.284786	0.0951986	0.181906	0.453887	0.248138	0.187793	0.213588	0.161437	0.0747047	0.0288842
	300.5	-0.649748	0.0614831	-0.0563974	0.0337412	0.0373435	0.184497	0.0149992	0.184842	0.147154	0.0895357	0.173976	0.0651297	0.0536169	0.208538				300.5	0.0659812	0.105242	0.0624102	0.28024	0.0813032	0.0970362	0.165313	-0.0536368	0.0116082	-0.0200468	-0.0086868	-0.214816	-0.0167478				300.5	0.0683082	0.306004	0.150706	0.304597	0.0745972	0.154896	0.446547	0.26229	0.166269	0.154829	0.124171	0.0283853	0.078659
	300	-0.705515	0.170395	0.142005	0.0841267	0.173563	0.345676	0.213885	0.333026	0.305945	0.229292	0.322343	0.22308	0.239555	0.297011				300	0.171085	0.176278	0.123513	0.400109	0.222584	0.194882	0.249698	0.08311	0.112699	0.09243	0.21205	-0.041593	0.076223				300	0.173326	0.293771	0.219737	0.384728	0.121078	0.275954	0.475401	0.314236	0.234954	0.281658	0.192354	0.0353899	0.0710598
	299.5	-0.788948	0.314573	0.213636	0.180435	0.361273	0.558347	0.317823	0.415565	0.470778	0.429034	0.438957	0.381164	0.323495	0.399972				299.5	0.319918	0.268872	0.202868	0.388993	0.266206	0.28785	0.321469	0.257489	0.309291	0.166047	0.282384	0.081056	0.158934				299.5	0.318795	0.434553	0.391069	0.457704	0.255534	0.406657	0.603652	0.503097	0.344002	0.36565	0.336761	0.134956	0.218121
	299	-0.828004	0.279768	0.225232	0.170831	0.316157	0.546802	0.403691	0.388577	0.475343	0.423707	0.430413	0.405962	0.288884	0.357892				299	0.283589	0.142481	0.190684	0.342323	0.229951	0.259924	0.28556	0.253912	0.347275	0.193858	0.274768	0.071154	0.099695				299	0.283799	0.471039	0.479767	0.488268	0.29889	0.357064	0.626539	0.490032	0.355663	0.375368	0.398558	0.173929	0.236078
	298.5	-0.867761	0.363062	0.260198	0.0673607	0.324844	0.5713	0.357995	0.293094	0.497002	0.467759	0.400765	0.43043	0.332975	0.276022				298.5	0.36532	0.260076	0.342444	0.417346	0.482893	0.415772	0.408583	0.367524	0.532532	0.315234	0.396595	0.201879	0.214622				298.5	0.362412	0.49146	0.50763	0.4346	0.385567	0.430011	0.622924	0.515905	0.309011	0.310851	0.363396	0.160489	0.235059
	298	-0.920747	0.326487	0.132642	-0.094594	0.27379	0.453139	0.237113	0.178711	0.357348	0.406925	0.233238	0.278296	0.199124	0.187798				298	0.326962	0.269444	0.364768	0.342718	0.383256	0.401833	0.427026	0.406077	0.456692	0.288401	0.3628	0.094762	0.110579				298	0.330562	0.468522	0.538736	0.376	0.444049	0.456492	0.585254	0.442949	0.335659	0.289772	0.363235	0.14344	0.317279
	297.5	-0.941005	0.259659	0.087426	-0.110081	0.247237	0.385444	0.13922	0.11101	0.267802	0.376877	0.131563	0.213926	0.079209	0.111779				297.5	0.265796	0.220093	0.304424	0.310445	0.264622	0.320467	0.3839	0.40125	0.45572	0.195627	0.28084	0.007197	0.059341				297.5	0.267046	0.438667	0.499891	0.36251	0.490953	0.496976	0.675816	0.405714	0.356807	0.364055	0.284102	0.0371597	0.370801
	297	-0.924248	0.345564	0.163399	0.0492642	0.372027	0.486082	0.213359	0.149866	0.263676	0.460969	0.252446	0.34091	0.146227	0.122266				297	0.344351	0.207182	0.365741	0.329098	0.283958	0.355641	0.329562	0.478941	0.500401	0.223796	0.25159	0.013489	0.03897				297	0.343464	0.542725	0.57888	0.4719	0.586909	0.558226	0.74153	0.559081	0.48949	0.417712	0.300249	0.0929462	0.390694
	296.5	-0.879501	0.338889	0.140584	0.051788	0.24362	0.436911	0.10741	0.091432	0.176143	0.327127	0.174421	0.307145	0.074177	-0.005148				296.5	0.340153	0.205573	0.337753	0.346483	0.303013	0.322713	0.254943	0.467503	0.386933	0.158344	0.076427	-0.104619	-0.043319				296.5	0.339668	0.551957	0.617142	0.476752	0.64527	0.595933	0.711029	0.574392	0.438062	0.443927	0.258579	0.126705	0.447417
	296	-0.925767	0.333503	0.192163	-0.005988	0.219246	0.424214	0.143315	0.099189	0.187236	0.33633	0.223582	0.229437	0.07645	-0.028186				296	0.332581	0.238021	0.363281	0.436661	0.368221	0.418821	0.303701	0.531141	0.417041	0.151721	0.091661	-0.090685	-0.012114				296	0.333863	0.527296	0.553355	0.579943	0.608584	0.603437	0.70441	0.529771	0.381439	0.443922	0.189857	0.132827	0.393691
	295.5	-0.919452	0.292839	0.155218	-0.042378	0.117356	0.369204	-0.003026	0.185568	0.111528	0.341968	0.150472	0.202709	0.033818	-0.03483				295.5	0.297425	0.165845	0.361265	0.411665	0.240525	0.327725	0.270035	0.463195	0.349035	0.038965	-0.079369	-0.12821	-0.118111				295.5	0.297371	0.551831	0.541968	0.611542	0.5773	0.630107	0.726978	0.498104	0.529941	0.471617	0.19693	0.105085	0.531116
	295	-0.997279	0.373657	0.239628	0.093333	0.249616	0.480168	0.067041	0.268177	0.117363	0.348663	0.208792	0.289485	0.193347	0.098515				295	0.371489	0.124329	0.318339	0.456379	0.364329	0.448769	0.241839	0.436649	0.421399	0.159089	-0.002161	-0.057412	-0.072384				295	0.370413	0.658329	0.535142	0.771338	0.660652	0.783613	0.927645	0.573516	0.709035	0.555685	0.349686	0.264241	0.576471
	294.5	-0.942023	0.543533	0.429611	0.346538	0.35371	0.587417	0.362852	0.48939	0.375766	0.565667	0.373519	0.423653	0.331134	0.195382				294.5	0.546382	0.218602	0.395032	0.589352	0.506942	0.632882	0.417452	0.572502	0.489622	0.289752	0.120102	0.091452	0.094842				294.5	0.54773	0.789573	0.635489	0.912797	0.761093	0.890849	1.07812	0.701673	0.850731	0.663624	0.422568	0.400615	0.630237
	294	-0.954976	0.703481	0.610322	0.414285	0.479497	0.79598	0.474347	0.581979	0.529163	0.628118	0.525405	0.521615	0.45896	0.338349				294	0.709164	0.298914	0.452834	0.631104	0.554674	0.694864	0.504714	0.676284	0.536714	0.296614	0.177674	0.216544	0.194054				294	0.707392	0.962101	0.868563	1.08262	0.834171	1.01553	1.18135	0.888468	0.942173	0.676157	0.662583	0.440614	0.740791
	293.5	-0.975691	0.773054	0.690079	0.53692	0.627243	0.92979	0.630375	0.737406	0.681466	0.739353	0.651541	0.654532	0.629095	0.555239				293.5	0.771601	0.539561	0.619261	0.745881	0.738671	0.855921	0.662881	0.811171	0.696011	0.418771	0.364771	0.378401	0.294601				293.5	0.770309	1.03934	0.869256	1.1734	0.839575	1.04011	1.21332	0.852611	0.970482	0.662523	0.614994	0.497798	0.742136
	293	-1.03059	0.934294	0.941994	0.816685	0.98963	1.13813	0.790784	0.910182	0.951767	1.06924	0.867705	0.846304	0.869082	0.802927				293	0.937243	0.607963	0.750903	0.789773	0.847973	0.868163	0.895593	0.889523	0.796723	0.634563	0.457513	0.507443	0.365963				293	0.934939	1.24358	1.0937	1.32353	1.10792	1.19999	1.35826	1.00875	1.27738	0.826316	0.799374	0.689463	0.83674
	292.5	-0.922629	1.11343	1.17119	1.05905	1.15165	1.28914	0.978041	1.08255	1.04374	1.16772	0.965057	1.04347	0.991917	0.942362				292.5	1.11063	0.87425	1.02663	1.01879	1.16287	1.18308	1.10731	1.16537	0.99883	0.89794	0.74915	0.78013	0.62415				292.5	1.1092	1.42759	1.30866	1.51373	1.31519	1.41239	1.57516	1.22739	1.50199	0.980664	1.0486	0.928595	1.02161
	292	-0.956049	1.40081	1.44949	1.3809	1.51561	1.53357	1.32271	1.32126	1.3114	1.42365	1.28787	1.29975	1.28065	1.21649				292	1.40328	1.20387	1.31438	1.20313	1.43198	1.47907	1.39357	1.45576	1.33157	1.28403	1.05794	0.99493	0.85279				292	1.40445	1.63486	1.46899	1.66411	1.50609	1.52535	1.7236	1.42781	1.61912	1.2457	1.26915	1.10633	1.13095
	291.5	-0.835754	1.46216	1.49505	1.44851	1.57541	1.52267	1.41655	1.36862	1.3842	1.53526	1.28241	1.33333	1.25278	1.20615				291.5	1.46321	1.39747	1.37117	1.21286	1.4779	1.41541	1.53977	1.5885	1.46146	1.35579	1.04953	1.10252	0.90016				291.5	1.46809	1.85807	1.58979	1.80093	1.52785	1.64268	1.78766	1.56038	1.66669	1.32032	1.29642	1.15879	1.20962
	291	-0.821121	1.48192	1.53558	1.41239	1.60921	1.54248	1.33591	1.41174	1.33288	1.59776	1.37908	1.3483	1.30686	1.24754				291	1.48244	1.46506	1.34346	1.23454	1.58248	1.46756	1.45657	1.5438	1.49911	1.3831	0.96487	1.08859	1.00758				291	1.48371	1.84203	1.66699	1.72975	1.53452	1.74275	1.8125	1.62566	1.65848	1.47014	1.26744	1.19791	1.23446
	290.5	-0.914288	1.55642	1.66628	1.60246	1.72261	1.57205	1.43289	1.51763	1.52974	1.70556	1.46237	1.51645	1.36873	1.35068				290.5	1.55571	1.60913	1.54859	1.41483	1.8149	1.65289	1.60235	1.75009	1.623	1.62928	1.18052	1.21473	1.07034				290.5	1.55279	1.91016	1.75863	1.70234	1.69928	1.8127	1.94948	1.72609	1.75337	1.5886	1.32506	1.38834	1.32661
	290	-0.869729	1.68619	1.78112	1.664	1.82652	1.69365	1.55261	1.6125	1.5528	1.66423	1.56427	1.5592	1.45483	1.42049				290	1.68638	1.74605	1.72287	1.66069	1.99731	1.85129	1.77613	1.9322	1.7511	1.77114	1.36592	1.35198	1.24586				290	1.68734	1.93403	1.82397	1.83658	1.85951	1.92679	2.13264	1.91712	1.88026	1.69557	1.44311	1.51285	1.42251
	289.5	-0.972522	1.6101	1.56561	1.51058	1.64482	1.46663	1.4645	1.54491	1.46817	1.45852	1.39113	1.49291	1.38079	1.30301				289.5	1.60819	1.73338	1.64198	1.61224	1.90424	1.83128	1.6998	1.95448	1.69482	1.67381	1.2926	1.26971	1.16733				289.5	1.60886	1.92315	1.72875	1.7211	1.83061	1.90841	2.11286	1.90606	1.88346	1.75091	1.41448	1.50667	1.38634
	289	-0.993334	1.53527	1.5759	1.43556	1.60144	1.34087	1.38672	1.48143	1.4656	1.38283	1.32628	1.49126	1.28273	1.26708				289	1.53795	1.59282	1.51467	1.51363	1.76537	1.64961	1.60728	1.76555	1.54717	1.53092	1.24412	1.15712	1.08024				289	1.53657	1.96854	1.74441	1.74016	1.87967	2.01371	2.20713	1.9241	1.81496	1.82331	1.34882	1.55121	1.37429
	288.5	-0.97731	1.69775	1.72797	1.66392	1.83831	1.51241	1.50095	1.72492	1.70541	1.54453	1.56208	1.69056	1.40656	1.49215				288.5	1.69589	1.89092	1.76622	1.92572	2.08553	1.95921	1.76958	2.0851	1.87474	1.74424	1.57095	1.4741	1.29877				288.5	1.69545	2.04866	1.88259	1.88958	2.01488	2.12984	2.30681	2.12362	1.96758	1.96771	1.47062	1.76769	1.48632
	288	-1.12694	1.87639	1.93612	1.80536	2.07093	1.7704	1.62222	1.92404	1.91995	1.74243	1.78454	1.87563	1.60323	1.7556				288	1.87487	2.11327	2.0479	2.14336	2.3019	2.1859	2.10602	2.38463	2.11989	1.97811	1.87578	1.7189	1.47252				288	1.874	2.12104	2.02733	2.07176	2.14942	2.24242	2.4538	2.20817	2.15953	2.1052	1.65215	1.90302	1.63786
	287.5	-0.986733	1.94133	2.00338	1.88028	2.09454	1.85627	1.74174	1.9485	1.90389	1.71214	1.86652	2.09132	1.74309	1.7529				287.5	1.93625	2.19459	2.22165	2.157	2.32423	2.2817	2.36659	2.49831	2.18195	2.13261	2.06323	1.89279	1.58671				287.5	1.93634	2.07094	1.95981	2.13698	2.24229	2.27363	2.50846	2.26399	2.23365	2.14388	1.82296	1.94042	1.67869
	287	-0.961348	2.00583	2.0836	1.98476	2.15268	1.94586	1.90078	2.01649	1.96376	1.90946	1.91468	2.07171	1.73707	1.79636				287	2.00175	2.1413	2.16899	2.11095	2.19176	2.21834	2.30326	2.45533	2.16175	2.0984	2.05341	1.86214	1.61411				287	2.00132	2.09946	2.02271	2.27587	2.2467	2.34011	2.51293	2.27022	2.31	2.19857	1.91335	1.91527	1.79188
	286.5	-0.939389	2.1382	2.20234	2.03132	2.26786	2.04316	1.98276	2.09576	2.02475	2.11389	1.99377	2.2284	1.75258	1.90224				286.5	2.13391	2.29012	2.24797	2.23388	2.29874	2.29594	2.46289	2.59848	2.35209	2.25255	2.21466	1.96669	1.78469				286.5	2.13603	2.15048	2.14535	2.45537	2.37212	2.4381	2.63263	2.43066	2.35443	2.40564	2.13885	1.99218	1.99251
	286	-0.879433	2.32623	2.36253	2.23446	2.47267	2.32705	2.24581	2.2839	2.26126	2.3907	2.22357	2.40326	2.02954	2.13684				286	2.32893	2.44795	2.52219	2.46285	2.47184	2.54653	2.74611	2.84996	2.71963	2.5258	2.47414	2.24209	2.00064				286	2.32753	2.35501	2.37265	2.62098	2.40909	2.6607	2.82463	2.61226	2.50722	2.52013	2.41059	2.1894	2.20665
	285.5	-0.847958	2.38838	2.49748	2.32129	2.50517	2.50032	2.3891	2.3388	2.35557	2.42	2.34136	2.48194	2.13628	2.23522				285.5	2.38543	2.43005	2.56653	2.55805	2.51855	2.63253	2.82416	3.01834	2.83159	2.61875	2.60306	2.29432	2.11282				285.5	2.38719	2.36922	2.47615	2.63689	2.50697	2.72437	2.84986	2.64353	2.62714	2.60332	2.53289	2.2146	2.341
	285	-0.77554	2.43578	2.60892	2.3646	2.50396	2.52169	2.51722	2.36972	2.42572	2.48942	2.38624	2.59645	2.29677	2.29576				285	2.4383	2.38758	2.52929	2.62795	2.48683	2.54679	2.90832	3.05364	2.85119	2.68968	2.69247	2.3093	2.2331				285	2.44137	2.4496	2.57836	2.68863	2.60702	2.7336	2.88443	2.68275	2.70336	2.70913	2.59545	2.23781	2.33075
	284.5	-0.805119	2.48713	2.52494	2.28287	2.40328	2.46681	2.45108	2.31535	2.36972	2.41427	2.24165	2.48052	2.23152	2.24172				284.5	2.49075	2.40878	2.52157	2.69744	2.58132	2.6874	2.87417	3.00922	2.95371	2.81469	2.76087	2.35847	2.3311				284.5	2.49088	2.53613	2.64144	2.6699	2.63387	2.72717	3.04919	2.76534	2.70368	2.83807	2.66326	2.31991	2.45183
	284	-0.887965	2.5871	2.5848	2.33849	2.45498	2.54414	2.53235	2.42886	2.52976	2.48813	2.2937	2.52726	2.30685	2.42981				284	2.58505	2.46893	2.55993	2.80841	2.6602	2.8565	2.93728	3.21528	3.0809	3.00994	2.82643	2.39964	2.4475				284	2.58605	2.53715	2.71646	2.74173	2.63567	2.79427	3.16075	2.7888	2.74918	2.98043	2.74482	2.41407	2.53929
	283.5	-0.914742	2.51654	2.43069	2.15348	2.25806	2.35304	2.33704	2.27436	2.33072	2.29555	2.21332	2.35747	2.21865	2.27447				283.5	2.51638	2.42774	2.59896	2.75172	2.76073	2.90048	2.9788	3.28671	3.12274	3.01965	2.92871	2.49464	2.42408				283.5	2.51305	2.50144	2.74428	2.77204	2.6857	2.78012	3.21778	2.78779	2.81346	3.06786	2.83342	2.55325	2.60791
	283	-1.00969	2.51822	2.34919	2.18376	2.29047	2.38481	2.29612	2.29969	2.3916	2.26044	2.20698	2.33329	2.22724	2.29518				283	2.5151	2.50916	2.66364	2.76522	2.83416	2.87743	3.03516	3.27013	3.23588	2.89776	3.03671	2.5996	2.45395				283	2.51466	2.61448	2.77849	2.82541	2.65658	2.87465	3.2465	2.71651	2.86777	3.09908	2.93106	2.61075	2.66323
	282.5	-1.03099	2.64678	2.42671	2.24613	2.32646	2.34729	2.32056	2.40325	2.36879	2.31179	2.32826	2.34544	2.18381	2.30277				282.5	2.6457	2.62498	2.69679	2.79254	2.96607	2.93663	3.11054	3.32168	3.20758	2.95912	3.17312	2.74707	2.59563				282.5	2.64629	2.70424	2.97381	3.00061	2.87141	2.95343	3.31226	3.00464	3.07317	3.18878	3.00284	2.7923	2.89263
	282	-1.10922	2.68739	2.47308	2.2218	2.37828	2.35356	2.34792	2.45712	2.37502	2.38666	2.31344	2.40606	2.24431	2.29512				282	2.68961	2.74618	2.84229	2.87319	3.04162	3.09554	3.27308	3.43212	3.32568	3.1104	3.26481	2.92546	2.73509				282	2.69221	2.60111	2.87801	2.98168	2.87404	2.88224	3.2368	3.10813	3.05963	3.26076	3.11524	2.74393	2.90693
	281.5	-1.10775	2.72016	2.46233	2.22029	2.39866	2.3893	2.33431	2.42249	2.31684	2.31203	2.25342	2.34338	2.26743	2.2262				281.5	2.72624	2.87219	2.972	2.92814	3.16111	3.25337	3.36025	3.52599	3.42164	3.16477	3.31097	3.09506	2.72237				281.5	2.72514	2.69224	2.97507	3.08882	2.9937	3.01186	3.32845	3.36399	3.13801	3.34494	3.22553	2.98857	3.05509
	281	-1.07124	2.72811	2.49926	2.25385	2.52251	2.35088	2.36207	2.44046	2.27092	2.34046	2.32413	2.33426	2.3235	2.18313				281	2.72482	3.02098	3.12558	3.10416	3.2158	3.32424	3.48845	3.73727	3.52511	3.25354	3.46279	3.27766	2.90518				281	2.7237	2.79209	3.11396	3.25708	3.15879	3.10348	3.4408	3.42231	3.32468	3.48348	3.38634	3.17408	3.15187
	280.5	-1.04511	2.86531	2.65183	2.36967	2.71051	2.49905	2.44668	2.56129	2.29928	2.51772	2.52896	2.41154	2.42524	2.31795				280.5	2.86441	3.24035	3.319	3.28784	3.47284	3.59804	3.71758	4.02716	3.78928	3.49473	3.70101	3.53262	3.26568				280.5	2.86495	2.95852	3.23391	3.44959	3.36917	3.28777	3.6412	3.72119	3.58204	3.64078	3.51877	3.42501	3.35315
	280	-1.0395	3.00882	2.88051	2.60132	2.93043	2.67125	2.68737	2.81417	2.55469	2.69785	2.76367	2.66762	2.66058	2.53276				280	3.00438	3.39034	3.3266	3.55747	3.53766	3.70145	3.84806	4.1695	3.92925	3.77222	3.78927	3.7276	3.37923				280	3.00264	3.14646	3.42398	3.53401	3.50169	3.43384	3.81139	3.92726	3.77378	3.84821	3.62154	3.60181	3.58497
	279.5	-1.00751	3.16879	3.08597	2.80441	2.98645	2.87308	2.84409	2.97739	2.70966	2.87605	2.93776	2.8244	2.74872	2.63078				279.5	3.16911	3.42985	3.4062	3.70183	3.71109	3.87642	3.85991	4.32804	4.05769	4.08015	3.88178	3.85568	3.60444				279.5	3.1732	3.25658	3.45829	3.66306	3.60698	3.48801	4.02458	3.9621	3.93705	4.05563	3.73872	3.75077	3.72552
	279	-1.03848	3.16982	3.19368	2.8557	3.07922	3.03291	2.95447	3.08798	2.845	2.95287	3.01577	2.87773	2.83279	2.64265				279	3.17059	3.50642	3.47211	3.71664	3.71744	3.91267	4.00196	4.43441	4.16207	4.13605	3.82337	3.85357	3.59397				279	3.16899	3.3839	3.35943	3.74236	3.71519	3.55469	4.13979	3.9552	4.00907	4.15427	3.76807	3.86269	3.77931
	278.5	-1.00957	3.28759	3.27943	3.06298	3.2553	3.17622	3.03959	3.20454	3.05707	3.1355	3.23234	2.95615	2.89177	2.81766				278.5	3.29339	3.48303	3.52765	3.76315	3.94264	4.11963	4.10636	4.49083	4.38366	4.33091	4.05102	3.86962	3.69565				278.5	3.29192	3.58347	3.55045	3.90634	3.83836	3.85421	4.36648	4.03837	4.15326	4.26742	3.90308	4.01677	3.92109
	278	-1.0157	3.45797	3.53341	3.32799	3.55963	3.42902	3.31165	3.54661	3.33081	3.40674	3.53375	3.26464	3.13617	3.18003				278	3.45641	3.62844	3.68906	3.88117	4.03036	4.27636	4.30133	4.71648	4.57066	4.50376	4.25073	3.97468	3.96512				278	3.45735	3.56998	3.56431	3.93552	3.8484	3.94729	4.49951	4.06595	4.27601	4.41744	4.0018	4.05123	3.90916
	277.5	-1.0436	3.60247	3.64937	3.44124	3.6111	3.59983	3.39226	3.73567	3.46306	3.50554	3.61318	3.38901	3.28454	3.31048				277.5	3.60484	3.7756	3.9029	4.02395	4.27868	4.47358	4.52014	4.84182	4.66761	4.77565	4.46567	4.30057	4.17822				277.5	3.60221	3.71373	3.62001	3.96424	3.99198	4.18069	4.62845	4.25716	4.3853	4.43308	4.11054	4.1345	4.12576
	277	-1.00461	3.72532	3.73158	3.62377	3.76181	3.74951	3.48323	3.83803	3.58533	3.71644	3.70491	3.53674	3.49578	3.3436				277	3.72348	3.78159	4.04306	4.09122	4.37622	4.46848	4.62086	4.80548	4.73119	4.79275	4.5883	4.36191	4.15662				277	3.72321	3.82472	3.82946	4.12825	4.09417	4.37314	4.57498	4.35914	4.48271	4.55248	4.27479	4.30079	4.1985
	276.5	-0.823341	3.92378	3.95422	3.82058	4.01102	3.98985	3.73993	4.06295	3.7845	4.00095	3.98548	3.75531	3.76837	3.60313				276.5	3.9253	3.89009	4.17572	4.15514	4.52124	4.64139	4.81724	4.94743	4.92641	4.93063	4.69707	4.50811	4.38177				276.5	3.92664	3.98448	3.99792	4.18085	4.27407	4.52279	4.76877	4.59631	4.5644	4.68946	4.48173	4.52819	4.25921
	276	-0.820278	4.04829	4.16169	3.94148	4.25453	4.22807	3.99565	4.23075	3.91476	4.14395	4.128	3.93034	4.04879	3.83869				276	4.04785	4.05952	4.35037	4.29671	4.61391	4.74063	5.00487	5.08009	5.04356	5.01643	4.82036	4.65915	4.52991				276	4.04849	4.0925	4.23542	4.14616	4.49914	4.73037	4.89724	4.71935	4.7576	4.79827	4.6995	4.69677	4.49553
	275.5	-0.741996	4.27883	4.37101	4.06773	4.52383	4.41921	4.26524	4.35218	4.20231	4.39484	4.29572	4.2315	4.31157	4.09674				275.5	4.27526	4.26654	4.48139	4.44931	4.69211	4.85567	5.16863	5.24551	5.18505	5.17112	5.08321	4.86849	4.76053				275.5	4.27805	4.20691	4.4737	4.25246	4.69186	4.92185	5.03023	4.94666	4.83595	4.92528	4.93481	4.90168	4.62549
	275	-0.740042	4.30877	4.23056	4.05931	4.44621	4.38932	4.19274	4.33912	4.15683	4.26804	4.20013	4.2027	4.26058	3.97107				275	4.3126	4.21089	4.40224	4.5182	4.71818	4.81137	5.14227	5.24513	5.1096	5.14392	5.0319	4.96918	4.75312				275	4.31364	4.32949	4.6174	4.4352	4.71925	5.05595	5.09254	5.12815	5.12217	5.11703	5.0757	4.99164	4.85217
	274.5	-0.782292	4.31853	4.28627	4.03559	4.30587	4.33162	4.19653	4.19819	4.09996	4.18457	4.10785	4.13887	4.12574	3.87379				274.5	4.32728	4.11826	4.30628	4.43242	4.69095	4.73115	5.063	5.15786	5.06382	5.05223	4.88373	4.8534	4.62293				274.5	4.32727	4.46945	4.65752	4.50989	4.83631	5.12968	5.12539	5.36562	5.2586	5.15521	5.25116	5.10562	4.99697
	274	-0.762233	4.37788	4.34019	3.98625	4.33422	4.26456	4.34293	4.15084	4.16244	4.26255	4.16575	4.13829	4.13144	3.86965				274	4.37131	4.30537	4.34453	4.38679	4.6047	4.65304	5.07409	5.17543	5.11913	5.13579	4.84961	4.86411	4.64348				274	4.37131	4.59192	4.70222	4.56271	4.9143	5.09353	5.23173	5.48968	5.30576	5.30865	5.3321	5.10753	5.09645
	273.5	-0.746806	4.49515	4.45857	4.23023	4.4729	4.48626	4.50305	4.33536	4.43426	4.44114	4.32852	4.31544	4.26688	4.10223				273.5	4.49415	4.5828	4.52055	4.62032	4.86816	4.89497	5.33499	5.47714	5.39071	5.40058	5.11569	5.02908	4.82562				273.5	4.49406	4.70528	4.692	4.52272	4.98177	5.16205	5.39336	5.59595	5.41755	5.29181	5.43693	5.13655	5.12211
	273	-0.749724	4.46956	4.43849	4.22968	4.40157	4.46579	4.52208	4.35592	4.48335	4.44738	4.31678	4.25411	4.24323	4.09454				273	4.47024	4.58517	4.52066	4.82576	4.98183	5.14933	5.41908	5.6424	5.64115	5.58073	5.21547	5.13587	4.84303				273	4.46775	4.7504	4.76369	4.80348	5.03137	5.32612	5.47761	5.63146	5.59802	5.44253	5.52055	5.26396	5.19486
	272.5	-0.715721	4.5425	4.37614	4.29559	4.28857	4.40581	4.44843	4.42233	4.43241	4.37865	4.35069	4.23574	4.3523	4.08727				272.5	4.54097	4.70839	4.61372	4.86176	5.03017	5.27223	5.40226	5.76227	5.76275	5.78419	5.29561	5.23965	4.76663				272.5	4.54004	4.81672	4.82991	5.05088	5.04368	5.51202	5.61546	5.876	5.70081	5.55791	5.5403	5.35493	5.30913
	272	-0.671203	4.65321	4.46753	4.40433	4.30848	4.52031	4.5188	4.59088	4.5322	4.46169	4.34463	4.24766	4.427	4.21581				272	4.65534	4.84501	4.90345	5.18869	5.2528	5.55098	5.61972	5.93683	6.00921	6.0307	5.55087	5.34415	4.92516				272	4.65562	4.8633	4.80875	5.03431	5.13341	5.52567	5.69719	5.6741	5.78853	5.55842	5.60456	5.42793	5.29278
	271.5	-0.663295	4.80976	4.64403	4.74885	4.53018	4.70679	4.79621	4.92625	4.85186	4.73667	4.64695	4.56233	4.62866	4.44397				271.5	4.80616	5.06248	5.15373	5.31709	5.21863	5.56435	5.80736	6.12788	6.1501	6.14056	5.67679	5.41268	5.03412				271.5	4.80407	4.89051	4.89017	5.15318	5.28547	5.56656	5.82476	5.66486	5.96534	5.66679	5.72861	5.50813	5.39195
	271	-0.603211	5.07119	4.86227	5.10902	4.80891	5.10937	5.02283	5.19502	5.14641	5.04694	4.89338	4.93565	4.8973	4.79559				271	5.0727	5.34872	5.39995	5.64874	5.50299	5.90488	6.13329	6.38501	6.35711	6.2015	6.09639	5.71975	5.15816				271	5.07139	5.08984	5.13007	5.41905	5.47627	5.75938	6.03959	5.91142	6.23698	5.90016	5.89257	5.66019	5.47769
	270.5	-0.628244	5.13536	5.00946	5.07649	4.82587	5.18184	5.02354	5.22134	5.17309	5.00965	4.96609	5.01335	4.93829	4.78757				270.5	5.13459	5.30432	5.31143	5.5058	5.51818	5.92002	6.0858	6.35445	6.34132	6.2052	6.05009	5.70255	5.10964				270.5	5.13546	5.2559	5.277	5.53188	5.64706	5.94303	6.18629	5.99903	6.39347	6.02598	6.03375	5.85514	5.75241
	270	-0.559141	5.3649	5.21758	5.35328	5.08298	5.4123	5.38417	5.45443	5.38501	5.09726	5.19372	5.26768	5.18618	4.95193				270	5.36655	5.43965	5.48447	5.55059	5.65028	5.95981	6.2902	6.44731	6.44201	6.43471	6.26034	5.91529	5.15071				270	5.36675	5.43426	5.43793	5.6277	5.68739	6.04032	6.34034	6.14654	6.59167	6.13357	6.1407	5.98134	5.96954
	269.5	-0.65423	5.54455	5.48463	5.50427	5.30911	5.56979	5.55828	5.6504	5.49686	5.25027	5.35913	5.39637	5.336	5.13259				269.5	5.55147	5.62051	5.65495	5.61743	5.71471	5.99041	6.45908	6.48772	6.43254	6.51484	6.37897	5.85098	5.33064				269.5	5.54967	5.56922	5.56436	5.74967	5.79821	6.01247	6.4968	6.2594	6.66479	6.32065	6.30759	6.09181	6.0623
	269	-0.687016	5.70322	5.78246	5.6372	5.49969	5.67445	5.67448	5.67256	5.59114	5.41162	5.54641	5.57285	5.47488	5.29529				269	5.70053	5.71828	5.74568	5.75431	5.84238	6.17341	6.48414	6.46475	6.49161	6.53623	6.50724	6.02831	5.53054				269	5.69632	5.63219	5.64066	5.84388	5.88408	6.02058	6.48365	6.34251	6.77727	6.48279	6.38454	6.09932	6.03129
	268.5	-0.630168	5.67022	5.88892	5.7105	5.56506	5.6907	5.6535	5.54279	5.5891	5.53607	5.55575	5.53806	5.4862	5.33066				268.5	5.67041	5.5905	5.65131	5.6579	5.72501	6.08461	6.42633	6.3992	6.47033	6.56639	6.42009	5.8855	5.50193				268.5	5.67227	5.795	5.68888	5.94895	5.91035	6.05151	6.53504	6.43264	6.82803	6.59602	6.39533	6.16871	6.06834
	268	-0.715117	5.75327	5.91033	5.69716	5.57931	5.76044	5.76357	5.67959	5.58593	5.63537	5.5991	5.58479	5.62166	5.33026				268	5.7481	5.80376	5.69369	5.73753	5.72072	6.24087	6.42305	6.40275	6.64761	6.6943	6.45377	6.05748	5.61271				268	5.74734	5.85955	5.88192	6.00216	6.04434	6.17098	6.52593	6.56594	6.89406	6.61928	6.63303	6.31936	6.18775
	267.5	-0.820578	5.7378	5.81711	5.54404	5.51824	5.62734	5.72087	5.58548	5.44058	5.42678	5.52906	5.41934	5.62623	5.26752				267.5	5.73781	5.6279	5.61764	5.70793	5.55722	6.00951	6.2428	6.17345	6.66404	6.55176	6.24578	5.71695	5.45043				267.5	5.73674	5.80541	5.90355	5.90174	5.94762	6.14373	6.39739	6.46434	6.74495	6.64817	6.60911	6.40691	6.16402
	267	-0.810056	5.7972	5.89798	5.70834	5.69751	5.7593	5.85123	5.5885	5.53189	5.65921	5.53249	5.5234	5.71031	5.52254				267	5.79428	5.84324	5.74809	5.96623	5.65725	6.20617	6.32731	6.49287	6.78974	6.5649	6.46123	5.88324	5.78871				267	5.79215	5.87527	5.87882	5.93816	5.92025	6.19364	6.36442	6.48885	6.80603	6.64162	6.54273	6.47724	6.206
	266.5	-0.815609	5.74725	5.83341	5.59238	5.70286	5.76806	5.62183	5.52425	5.40218	5.62782	5.41337	5.45712	5.53577	5.47404				266.5	5.74742	5.70824	5.5857	5.86336	5.45713	6.12382	6.17662	6.51497	6.72755	6.56494	6.37716	5.92087	5.73942				266.5	5.74742	5.76009	5.83397	5.77534	5.9441	6.28951	6.43669	6.44796	6.63127	6.71724	6.55145	6.38679	6.21834
	266	-0.751467	5.74688	5.72377	5.54029	5.70927	5.77242	5.58551	5.42766	5.41666	5.61524	5.4398	5.49224	5.52214	5.43573				266	5.74252	5.87108	5.66713	5.99448	5.44418	6.21422	6.33683	6.73289	6.78509	6.60458	6.36836	5.99065	5.7735				266	5.74276	5.72113	5.83862	5.82345	5.9411	6.40596	6.47385	6.38962	6.68676	6.77967	6.56502	6.3549	6.26994
	265.5	-0.895216	5.85653	5.77186	5.59334	5.78462	5.89956	5.73036	5.56877	5.38282	5.68344	5.50563	5.48755	5.46865	5.53969				265.5	5.85627	5.99545	5.70187	6.13905	5.64008	6.25491	6.46578	6.87428	7.02259	6.59378	6.51982	6.16427	5.84864				265.5	5.86195	5.71155	6.0256	5.80157	6.00736	6.45732	6.56265	6.43658	6.71775	6.72142	6.59044	6.39468	6.20724
	265	-0.881452	5.85206	5.71349	5.58046	5.82637	5.7486	5.77935	5.6501	5.32563	5.60792	5.4013	5.50463	5.46512	5.49616				265	5.85707	6.05683	5.71719	6.16214	5.71606	6.37241	6.4885	6.93936	7.00564	6.6053	6.48844	6.27101	5.85442				265	5.86198	5.64103	6.05412	5.7163	5.96041	6.63361	6.56182	6.56511	6.57196	6.75972	6.62631	6.42171	6.34043
	264.5	-0.838394	5.74497	5.57644	5.48628	5.65713	5.53046	5.5522	5.44426	5.14918	5.49088	5.27472	5.33212	5.30552	5.44133				264.5	5.74508	5.95792	5.77836	5.96551	5.74652	6.31633	6.48874	6.95319	6.84082	6.69423	6.50759	6.33701	5.7546				264.5	5.74429	5.66007	5.94312	5.73821	5.92834	6.59775	6.60639	6.43948	6.46755	6.79198	6.38611	6.30913	6.23866
	264	-0.770002	5.81868	5.55975	5.4877	5.52631	5.43845	5.59389	5.2923	5.22894	5.44951	5.15913	5.23938	5.20546	5.43738				264	5.82313	6.02433	5.81933	6.10401	5.80968	6.46217	6.60309	7.01837	6.78199	6.8029	6.60109	6.49972	5.96417				264	5.81922	5.69357	6.01705	5.73344	6.00222	6.5407	6.59405	6.53678	6.57671	6.7859	6.49009	6.36306	6.34706
	263.5	-0.731483	5.72583	5.56333	5.39817	5.36543	5.36348	5.56108	5.23667	5.20733	5.30765	5.17924	5.13625	5.03631	5.2672				263.5	5.7241	5.97741	5.97332	6.02501	5.89717	6.53867	6.55781	6.97798	6.73719	6.82749	6.58924	6.35322	5.96105				263.5	5.72523	5.58691	5.96937	5.75758	5.94839	6.33249	6.49828	6.35897	6.44007	6.75353	6.56018	6.40714	6.28725
	263	-0.68387	5.71259	5.50425	5.42848	5.33039	5.41608	5.59254	5.14168	5.27451	5.20964	5.38327	5.19682	5.13696	5.30117				263	5.7081	6.1031	6.18637	5.9857	5.99425	6.59317	6.6625	6.86453	6.77885	6.77075	6.6769	6.42398	6.04119				263	5.7103	5.37645	5.84317	5.7494	5.84302	6.26216	6.39149	6.36271	6.40698	6.61991	6.54707	6.36874	6.13013
	262.5	-0.721596	5.47999	5.24419	5.0956	5.05149	5.09583	5.17236	4.96496	5.01813	4.93413	5.08157	5.06003	4.95843	5.0041				262.5	5.47869	5.84848	5.90948	5.78525	5.75822	6.29901	6.39517	6.61078	6.34081	6.56155	6.42961	6.18612	5.782				262.5	5.47959	5.39605	5.82415	5.67037	5.89272	6.09978	6.30068	6.29142	6.21503	6.44292	6.4132	6.37941	5.98065
	262	-0.675059	5.27857	5.026	4.84989	4.87264	4.84031	4.96406	4.64353	4.82004	4.74122	4.84853	4.86092	4.76812	4.72934				262	5.27679	5.61636	5.59407	5.34845	5.47692	6.0387	6.03588	6.32036	6.00083	6.18842	6.11493	5.9535	5.6178				262	5.27564	5.37486	5.63838	5.59239	5.73149	5.91975	6.21906	6.12283	6.07025	6.39985	6.26697	6.26315	5.89254
	261.5	-0.602535	5.20437	4.93016	4.60611	4.85521	4.71234	4.89304	4.66752	4.85738	4.59854	4.8352	4.74041	4.72365	4.66899				261.5	5.20854	5.51817	5.56742	5.28183	5.48032	5.77046	5.98354	6.26748	5.96805	6.13402	6.12237	5.83726	5.60332				261.5	5.2089	5.41265	5.46031	5.61286	5.51909	5.75621	6.03433	5.93938	6.06602	6.41413	6.18265	6.10979	5.82293
	261	-0.568069	5.07661	5.00318	4.72993	5.00473	4.71385	4.91541	4.76786	4.9263	4.50076	4.87774	4.88186	4.76659	4.61535				261	5.07799	5.29415	5.29093	5.12507	5.37592	5.69481	5.8251	6.06561	5.8061	5.89462	5.76531	5.59903	5.4354				261	5.07715	5.25828	5.35092	5.51961	5.44912	5.66314	5.95106	5.87974	5.93896	6.19751	6.16271	6.01858	5.65997
	260.5	-0.610201	4.93506	4.92417	4.65409	5.01731	4.71207	4.75796	4.83303	4.74971	4.52074	4.85862	4.85785	4.72307	4.49036				260.5	4.93203	5.08054	5.28443	4.88425	5.16553	5.53944	5.70653	5.84564	5.6051	5.63023	5.75536	5.53654	5.24504				260.5	4.93388	5.05575	5.02067	5.37602	5.22248	5.55005	5.79688	5.61603	5.67972	5.99864	5.9345	5.82922	5.39731
	260	-0.573532	4.67051	4.69522	4.35087	4.76905	4.36405	4.35269	4.53689	4.44402	4.32472	4.43416	4.55896	4.4229	4.2105				260	4.67472	4.84786	5.03142	4.47956	4.87015	5.1248	5.25378	5.50278	5.39235	5.38362	5.33766	5.27175	5.02507				260	4.67305	4.97509	4.77632	5.15015	5.01349	5.4184	5.61425	5.44617	5.40187	5.72905	5.81011	5.51313	5.12572
	259.5	-0.636066	4.51252	4.5551	4.34311	4.61476	4.13093	4.20612	4.3596	4.33498	4.2178	4.23324	4.36036	4.28065	4.02336				259.5	4.51154	4.63177	4.68357	4.32376	4.84574	4.88095	5.18667	5.41358	5.25712	5.12946	5.15374	5.03847	4.71058				259.5	4.51197	4.95317	4.62764	5.00189	4.83124	5.08171	5.32069	5.31217	5.22493	5.637	5.68223	5.21689	5.0225
	259	-0.626313	4.22498	4.22969	4.2126	4.35665	3.89416	4.03435	3.97845	4.09857	3.90777	3.88316	4.03716	3.99674	3.72234				259	4.23365	4.13583	4.3444	4.03976	4.46173	4.59023	4.88184	5.10383	4.92879	4.93572	4.91359	4.76884	4.42473				259	4.23298	4.59046	4.14033	4.79993	4.50091	4.81823	4.98151	5.08935	4.98844	5.38262	5.55768	5.03109	4.9065
	258.5	-0.635571	4.13566	4.07137	4.17823	4.27304	3.83089	3.84852	3.84298	3.97448	3.80014	3.84667	4.00886	3.95655	3.80521				258.5	4.1337	3.97667	4.27091	4.14205	4.34828	4.47399	4.7774	5.05787	4.90727	4.87398	4.95613	4.71737	4.44382				258.5	4.13106	4.36406	3.94044	4.53304	4.26712	4.59252	4.7939	5.00425	4.85324	5.20703	5.30869	5.00293	4.88071
	258	-0.703575	3.80575	3.75875	3.78941	3.80848	3.5413	3.37097	3.38162	3.63427	3.56648	3.42827	3.73997	3.51365	3.49773				258	3.80363	3.63179	3.90515	3.74023	3.87417	4.28651	4.35752	4.6585	4.56165	4.4599	4.62911	4.38893	4.08238				258	3.80436	4.08538	3.61189	4.37063	4.13587	4.32123	4.61103	4.72731	4.5417	4.95633	5.10068	4.79043	4.78759
	257.5	-0.73633	3.58792	3.50179	3.58587	3.66449	3.34664	3.22413	3.21715	3.50714	3.4392	3.26804	3.42807	3.38281	3.31976				257.5	3.58961	3.33458	3.53765	3.48097	3.73688	3.95307	4.06916	4.4414	4.46804	4.33387	4.46152	4.04212	4.02331				257.5	3.58905	3.7821	3.39131	4.00519	3.96241	4.16494	4.41547	4.40534	4.42287	4.63228	4.83631	4.58468	4.68297
	257	-0.785483	3.21847	3.1379	3.25013	3.2678	2.987	2.92911	2.73359	3.0545	3.2197	2.79369	3.09174	2.98078	2.98989				257	3.21543	3.12265	3.00555	3.27737	3.32163	3.67242	3.86225	4.11352	4.15001	3.97481	4.04977	3.84186	3.72111				257	3.21535	3.49965	3.36694	3.66461	3.75397	3.86233	4.22473	4.06233	4.30509	4.38435	4.6002	4.33878	4.49814
	256.5	-0.888743	3.02308	3.00215	3.05753	3.09931	2.93111	2.84669	2.63468	2.92998	2.97497	2.77185	2.88526	2.84939	2.81826				256.5	3.0206	2.77928	2.73161	3.23204	3.17811	3.60801	3.88266	4.00273	4.00254	3.88402	4.06853	3.85955	3.57884				256.5	3.02387	3.22216	3.19979	3.32908	3.42445	3.57436	3.7711	3.8632	4.1464	4.283	4.23158	4.23033	4.34123
	256	-0.92051	2.86327	3.01806	2.87266	2.96929	2.91589	2.68331	2.64414	2.78413	2.91894	2.74113	2.75677	2.8379	2.78456				256	2.86691	2.65351	2.68103	3.02942	2.8959	3.46278	3.6417	3.88845	3.90777	3.80888	3.9154	3.73094	3.48342				256	2.86895	2.94544	2.86877	3.04964	3.20222	3.37334	3.59575	3.5647	4.00577	3.96655	3.90949	4.09732	4.12159
	255.5	-0.860165	2.50909	2.70342	2.35763	2.50914	2.57016	2.29406	2.29613	2.43364	2.55171	2.28419	2.42943	2.54997	2.45192				255.5	2.51225	2.58725	2.66572	2.86277	2.7626	3.34249	3.60809	3.75259	3.76879	3.77907	3.71449	3.55429	3.39714				255.5	2.51054	2.52908	2.5879	2.56871	2.95827	3.12664	3.33024	3.16612	3.73931	3.73102	3.67199	3.75837	3.74341
	255	-0.830463	2.13035	2.1908	1.9195	2.14626	2.18107	1.81367	1.86545	1.97713	2.06571	1.81715	1.89541	2.01757	1.88097				255	2.12959	2.17502	2.34263	2.37123	2.33157	3.09238	3.23594	3.35875	3.31482	3.46771	3.27725	3.39357	3.12464				255	2.1274	2.07775	2.29811	2.14712	2.62907	2.70667	3.01269	2.77212	3.39034	3.27398	3.24096	3.32816	3.27441
	254.5	-0.933399	1.95073	2.10112	1.74706	1.96684	2.10437	1.80758	1.83628	1.72966	1.99396	1.72064	1.75233	1.76933	1.7743				254.5	1.95437	2.01395	2.29203	2.23568	2.14066	2.68944	3.0524	3.1184	2.91848	3.20437	3.15019	3.18518	2.85032				254.5	1.95541	1.6547	2.05945	1.87166	2.24223	2.31374	2.57445	2.50678	3.07355	3.04239	2.91845	3.15563	2.88898
	254	-0.921311	1.57853	1.73627	1.30443	1.52113	1.59334	1.51101	1.54956	1.47186	1.60195	1.36824	1.44173	1.34986	1.40577				254	1.57814	1.69214	2.03357	1.86438	1.72387	2.30566	2.84499	2.74923	2.65052	2.82635	2.84037	2.84318	2.65737				254	1.57933	1.49225	1.74275	1.52906	1.84299	1.95029	2.1402	2.22532	2.71711	2.90611	2.49461	2.93908	2.47134
	253.5	-0.8581	1.1807	1.25054	0.850247	1.03044	1.11809	0.938729	1.04437	1.1194	1.05256	0.860936	1.19065	0.925131	1.03304				253.5	1.18339	1.41303	1.55487	1.33613	1.20919	1.9357	2.28206	2.32919	2.14171	2.38324	2.45728	2.40051	2.33055				253.5	1.18183	1.29811	1.36309	1.37785	1.51433	1.68933	2.03615	1.93255	2.35601	2.61952	2.2447	2.67125	2.3114
	253	-0.870806	0.800847	0.743278	0.369282	0.608271	0.736272	0.506728	0.695877	0.704251	0.634502	0.414305	0.844988	0.462969	0.669302				253	0.800569	1.03483	1.12033	0.918449	0.952459	1.467	1.80313	1.89165	1.73424	2.03386	2.13681	2.03287	2.00335				253	0.798694	0.946067	1.05381	1.14427	1.15739	1.37292	1.66402	1.59108	2.03467	2.21155	2.06195	2.37112	2.05225
	252.5	-0.908027	0.40232	0.215052	0.04645	0.237327	0.307795	0.015294	0.223503	0.357926	0.222085	0.124029	0.373916	-0.0483936	0.255568				252.5	0.398956	0.748686	0.910936	0.642926	0.633616	1.05929	1.45889	1.56732	1.42264	1.70101	1.92175	1.81103	1.8667				252.5	0.397138	0.65326	0.745121	0.944529	0.795888	0.99415	1.36482	1.23794	1.71471	1.89458	1.77033	2.02344	1.6383
	252	-0.929251	0.0971605	-0.0226152	-0.253951	0.0519928	0.0958777	-0.198268	-0.0336935	0.058241	-0.0280679	-0.0549794	0.16195	-0.307451	0.0657112				252	0.0946167	0.393835	0.472835	0.374235	0.359755	0.656225	1.17116	1.30254	1.12858	1.44074	1.68147	1.57512	1.60307				252	0.095721	0.418167	0.472641	0.744786	0.512003	0.778759	1.04298	1.04565	1.3518	1.58932	1.56633	1.71807	1.38653
	251.5	-1.04285	-0.154026	-0.260519	-0.369144	-0.001485	-0.077974	-0.30603	-0.166409	0.0516483	-0.177265	-0.184948	0.0549761	-0.56825	-0.021753				251.5	-0.157868	0.240568	0.238169	0.21443	0.309743	0.40607	0.916316	1.06237	0.997636	1.29915	1.60748	1.32358	1.47087				251.5	-0.160753	0.197147	0.178526	0.648085	0.271478	0.753738	0.923676	0.865012	1.15722	1.38044	1.39668	1.48079	1.22745
	251	-0.944765	-0.561581	-0.58006	-0.589182	-0.27362	-0.321616	-0.73516	-0.572637	-0.273744	-0.464621	-0.541071	-0.172645	-0.799911	-0.428459				251	-0.563989	-0.160235	-0.240068	-0.275024	0.008995	0.081602	0.492187	0.626257	0.704227	1.0024	1.17189	0.990187	1.16307				251	-0.565963	-0.167104	-0.26889	0.233671	-0.0697862	0.417321	0.63348	0.656207	0.743849	0.983064	1.07736	1.04154	1.04699
	250.5	-1.13322	-0.919626	-1.02559	-0.848588	-0.700762	-0.812449	-1.2301	-0.989113	-0.702343	-0.857231	-0.824285	-0.549901	-1.06346	-0.914789				250.5	-0.92208	-0.488741	-0.534741	-0.483645	-0.198868	-0.203474	0.209421	0.433003	0.462198	0.785584	0.788424	0.882684	0.984314				250.5	-0.92357	-0.565857	-0.638974	-0.0164053	-0.307823	0.0642881	0.415015	0.493332	0.456972	0.661636	0.824595	0.818002	0.668565
	250	-1.14187	-1.16492	-1.179	-1.06191	-0.81171	-0.95211	-1.21917	-1.01728	-0.8967	-0.90531	-0.91602	-0.727841	-1.18327	-1.11043				250	-1.16629	-0.604206	-0.675092	-0.424614	-0.236322	-0.261395	0.208469	0.272684	0.552016	0.703384	0.744696	0.784707	0.918067				250	-1.1669	-0.95812	-0.845085	-0.361092	-0.556462	-0.266845	0.105448	0.280968	0.278839	0.393564	0.514511	0.471752	0.444271
	249.5	-1.17233	-1.43953	-1.4019	-1.22968	-1.04667	-1.25269	-1.33277	-1.37801	-1.12274	-1.04775	-1.10611	-1.0272	-1.35186	-1.43526				249.5	-1.43682	-1.08882	-1.05305	-0.713332	-0.65161	-0.658844	-0.18242	0.031437	0.240822	0.265519	0.24263	0.389286	0.637253				249.5	-1.43476	-1.40776	-1.20162	-0.796683	-0.780305	-0.571637	-0.241186	-0.0546231	-0.122295	0.0881317	0.0424893	0.117028	0.148645
	249	-1.17539	-1.58459	-1.52303	-1.28527	-1.13038	-1.39	-1.51411	-1.35289	-1.2062	-1.02197	-1.13617	-1.07237	-1.31192	-1.43978				249	-1.591	-1.09797	-1.10572	-0.682106	-0.514259	-0.700805	-0.273353	-0.123949	0.254583	0.319553	0.31495	0.50498	0.681963				249	-1.5929	-1.65699	-1.60097	-1.10814	-1.11604	-0.775954	-0.644427	-0.347196	-0.3979	-0.221795	-0.15559	-0.128903	-0.0922063
	248.5	-1.19042	-1.89768	-1.7882	-1.598	-1.58637	-1.77882	-1.80725	-1.73453	-1.54673	-1.43265	-1.5418	-1.40636	-1.54314	-1.80113				248.5	-1.89377	-1.28543	-1.22476	-0.79579	-0.81009	-0.66849	-0.485483	-0.344008	0.283226	0.285284	0.059715	0.359382	0.527847				248.5	-1.88936	-1.93091	-1.7258	-1.58539	-1.40872	-1.07058	-0.884987	-0.647101	-0.547863	-0.563074	-0.457716	-0.170944	-0.341656
	248	-1.22891	-2.15159	-2.06092	-1.96351	-1.96607	-2.14293	-2.06797	-1.95034	-1.89139	-1.69595	-1.73483	-1.67311	-1.68539	-1.96971				248	-2.15698	-1.61068	-1.48336	-0.99281	-1.14051	-0.8991	-0.622047	-0.377531	-0.043082	0.053971	-0.249713	0.219307	0.434662				248	-2.15718	-2.3836	-1.99471	-1.84589	-1.63937	-1.39846	-1.23625	-0.827657	-0.770874	-0.777371	-0.649379	-0.346812	-0.497693
	247.5	-1.1639	-2.34887	-2.22669	-2.23756	-2.06284	-2.25972	-2.22909	-2.02619	-2.04911	-1.95571	-1.84503	-1.8805	-1.92288	-2.04233				247.5	-2.34543	-1.9141	-1.72027	-1.35903	-1.54758	-1.16406	-0.97895	-0.676514	-0.404767	-0.198844	-0.424708	-0.078117	0.146957				247.5	-2.34475	-2.79149	-2.14265	-2.21142	-1.91881	-1.6834	-1.51311	-1.09642	-1.10836	-1.08886	-0.958846	-0.660128	-0.59584
	247	-1.16874	-2.67166	-2.46826	-2.49208	-2.38059	-2.49822	-2.49623	-2.17167	-2.18976	-2.22194	-2.10766	-2.22126	-2.23224	-2.25895				247	-2.67267	-2.35143	-2.16159	-1.80982	-1.79591	-1.52471	-1.37144	-1.08541	-0.817342	-0.530114	-0.690002	-0.549796	-0.251656				247	-2.67653	-3.00899	-2.41132	-2.4837	-2.15155	-1.73313	-1.68704	-1.44328	-1.39266	-1.28973	-1.10975	-0.865283	-0.88865
	246.5	-1.06071	-2.9474	-2.71062	-2.79794	-2.73731	-2.81625	-2.75196	-2.52427	-2.4173	-2.42172	-2.49374	-2.48194	-2.59028	-2.45018				246.5	-2.9432	-2.71703	-2.34414	-2.06539	-2.14253	-1.83021	-1.7313	-1.24319	-1.22357	-0.702122	-0.8679	-0.604909	-0.505415				246.5	-2.94341	-3.20806	-2.53409	-2.51299	-2.48592	-1.96212	-1.72452	-1.54096	-1.39512	-1.36794	-1.18316	-0.840119	-0.968237
	246	-1.0392	-3.1084	-2.95301	-2.99235	-2.98574	-3.05409	-2.99852	-2.84399	-2.6938	-2.66193	-2.83545	-2.6575	-2.80159	-2.67466				246	-3.10744	-2.86653	-2.55025	-2.2246	-2.36173	-1.95659	-1.78296	-1.41514	-1.30401	-0.752757	-0.878981	-0.865371	-0.718827				246	-3.10511	-3.43838	-2.6494	-2.69267	-2.59728	-2.11588	-1.70901	-1.57631	-1.54121	-1.45145	-1.2549	-0.879966	-1.00173
	245.5	-0.934368	-3.26685	-3.23729	-3.29663	-3.2184	-3.16029	-3.1348	-3.08386	-2.94098	-2.89746	-2.9957	-2.86936	-3.19037	-2.90526				245.5	-3.26515	-3.09024	-2.78578	-2.47552	-2.60822	-2.27429	-2.08796	-1.61417	-1.49623	-1.10787	-1.11978	-1.07603	-0.964389				245.5	-3.26772	-3.61682	-2.78428	-2.7465	-2.70105	-2.27568	-1.86604	-1.57875	-1.68179	-1.61205	-1.37837	-0.933196	-0.937166
	245	-0.842921	-3.54434	-3.53176	-3.39989	-3.49267	-3.27955	-3.33998	-3.25495	-3.16735	-3.03538	-3.29078	-3.13237	-3.48359	-3.15016				245	-3.5495	-3.5001	-3.20104	-2.94613	-2.96279	-2.74086	-2.35332	-2.07126	-1.86113	-1.59734	-1.37028	-1.45441	-1.24364				245	-3.55304	-3.70386	-2.94507	-2.77219	-2.80675	-2.47883	-2.03398	-1.71442	-1.88689	-1.83225	-1.43898	-1.05322	-1.16138
	244.5	-0.810725	-3.7421	-3.80544	-3.6779	-3.7158	-3.44129	-3.66407	-3.51465	-3.40154	-3.22911	-3.50839	-3.41289	-3.65989	-3.54138				244.5	-3.74981	-3.55018	-3.42154	-2.97695	-2.98409	-2.87276	-2.61017	-2.24345	-2.07486	-1.91193	-1.42039	-1.60612	-1.32824				244.5	-3.75157	-3.68052	-3.03948	-2.81723	-2.82764	-2.57342	-2.0427	-1.91154	-1.9309	-1.84648	-1.32229	-1.14607	-1.18942
	244	-0.771881	-3.83979	-3.93744	-3.80451	-3.77928	-3.58155	-3.74992	-3.73351	-3.65369	-3.29834	-3.65513	-3.45082	-3.73172	-3.70535				244	-3.84142	-3.64965	-3.34669	-2.90352	-2.946	-3.03303	-2.66631	-2.32205	-2.07332	-1.85164	-1.50441	-1.63991	-1.43073				244	-3.8434	-3.76956	-3.12847	-2.74903	-2.80744	-2.59827	-2.13072	-2.06071	-2.00313	-1.84089	-1.31504	-1.15284	-1.13258
	243.5	-0.839114	-3.96691	-4.18207	-3.93903	-4.05479	-3.82599	-3.98726	-3.99963	-3.90237	-3.56718	-3.8703	-3.70266	-3.97987	-3.97215				243.5	-3.97114	-3.71463	-3.49268	-2.90608	-3.1312	-3.09304	-2.73501	-2.45625	-2.15782	-2.02711	-1.4967	-1.68871	-1.45586				243.5	-3.97255	-3.80282	-3.3937	-2.89361	-2.81932	-2.66672	-2.38568	-2.0768	-2.09752	-1.90607	-1.55241	-1.15447	-1.09254
	243	-0.910103	-4.07081	-4.18797	-4.09954	-4.02063	-3.85386	-4.04204	-4.00278	-3.99188	-3.64409	-3.87791	-3.79556	-4.03947	-4.12948				243	-4.06831	-3.85503	-3.68778	-3.13045	-3.20183	-3.27401	-2.76075	-2.74755	-2.24962	-2.16421	-1.69153	-1.96541	-1.54437				243	-4.06904	-3.9295	-3.35274	-3.0118	-2.82158	-2.7665	-2.48703	-2.23557	-2.2183	-1.95548	-1.73895	-1.32178	-1.09798
	242.5	-0.845296	-4.19716	-4.15856	-4.10705	-4.0492	-3.85492	-4.05486	-3.93029	-4.06077	-3.62473	-3.84472	-3.86079	-4.02831	-4.04633				242.5	-4.19923	-3.97957	-3.62706	-3.20326	-3.19897	-3.23696	-2.76407	-2.6421	-2.28069	-2.15309	-1.76549	-1.8859	-1.50697				242.5	-4.20067	-3.93219	-3.5119	-3.13998	-2.8463	-2.85933	-2.56147	-2.31432	-2.33147	-2.00751	-1.78356	-1.39963	-1.14901
	242	-0.919471	-4.35139	-4.25417	-4.46274	-4.31502	-4.16096	-4.31844	-4.20461	-4.26855	-3.9195	-4.11825	-4.14014	-4.21995	-4.33995				242	-4.35983	-4.00773	-3.8208	-3.37121	-3.25673	-3.30728	-2.91698	-2.72419	-2.58994	-2.2716	-1.96663	-1.94958	-1.60755				242	-4.35824	-4.16703	-3.74241	-3.26486	-2.92573	-2.97999	-2.55846	-2.33265	-2.23532	-2.15373	-1.88271	-1.55907	-1.2882
	241.5	-0.891782	-4.37943	-4.17689	-4.48213	-4.19878	-4.26741	-4.31505	-4.19111	-4.2534	-3.97967	-4.02062	-4.12972	-4.11089	-4.19707				241.5	-4.38103	-4.06143	-3.98726	-3.53618	-3.30675	-3.46623	-2.9115	-2.66757	-2.63315	-2.32591	-2.17834	-1.94303	-1.60817				241.5	-4.38346	-4.2053	-3.93905	-3.43316	-2.9682	-3.049	-2.55947	-2.45236	-2.38523	-2.11724	-2.0603	-1.71781	-1.3239
	241	-0.896114	-4.28014	-4.00359	-4.30413	-3.96754	-4.07851	-4.01261	-3.94301	-3.96763	-3.83399	-3.8611	-4.14571	-3.86883	-3.89757				241	-4.28011	-4.11311	-3.90806	-3.57903	-3.31492	-3.44672	-2.87019	-2.66799	-2.56775	-2.3061	-2.12792	-1.97927	-1.65953				241	-4.27846	-4.04485	-3.93691	-3.44055	-3.10794	-3.13205	-2.56557	-2.42617	-2.40071	-2.17821	-2.17835	-1.57537	-1.29466
	240.5	-0.897905	-4.28817	-3.88975	-4.21354	-3.81455	-3.97138	-3.93052	-3.93318	-3.83432	-3.85713	-3.81153	-4.10659	-3.80317	-3.79457				240.5	-4.29078	-4.09732	-3.73876	-3.68796	-3.26311	-3.33211	-2.87439	-2.67313	-2.58828	-2.34026	-2.09607	-1.90131	-1.5698				240.5	-4.29284	-4.09628	-3.96232	-3.44565	-3.1211	-3.31177	-2.61401	-2.5329	-2.40228	-2.32781	-2.16919	-1.71342	-1.43019
	240	-0.959053	-4.20423	-3.81217	-4.1357	-3.58052	-3.80717	-3.82573	-3.80561	-3.62939	-3.68231	-3.73441	-4.01341	-3.57677	-3.61687				240	-4.20833	-4.08592	-3.66139	-3.67042	-3.25048	-3.28275	-2.89082	-2.58738	-2.51449	-2.33283	-2.11829	-1.82055	-1.49474				240	-4.2115	-4.00178	-3.82309	-3.41449	-3.31186	-3.33249	-2.58963	-2.55318	-2.33223	-2.38296	-2.05346	-1.7546	-1.45196
	239.5	-0.877913	-4.12786	-3.81289	-4.11754	-3.56944	-3.71239	-3.8056	-3.79363	-3.68063	-3.66209	-3.68079	-4.0361	-3.61172	-3.61055				239.5	-4.12553	-3.96166	-3.49889	-3.55737	-3.21587	-3.22989	-2.75378	-2.42556	-2.46843	-2.27558	-1.93606	-1.83711	-1.40829				239.5	-4.12475	-3.91391	-3.74475	-3.36001	-3.23061	-3.16772	-2.64408	-2.54584	-2.3964	-2.38596	-2.00177	-1.63967	-1.35933
	239	-0.950039	-4.10846	-3.72473	-4.11904	-3.46573	-3.67141	-3.78744	-3.65211	-3.56608	-3.58472	-3.71608	-4.00049	-3.58972	-3.47686				239	-4.10452	-4.10217	-3.66243	-3.66345	-3.27775	-3.31663	-2.90533	-2.64739	-2.53298	-2.42868	-2.01189	-2.1168	-1.41689				239	-4.10706	-3.83469	-3.60354	-3.41965	-3.37121	-3.19928	-2.65441	-2.63009	-2.47268	-2.45212	-1.94207	-1.62486	-1.48211
	238.5	-0.959404	-4.12793	-3.82929	-4.06754	-3.50288	-3.63235	-3.69032	-3.6855	-3.61455	-3.56166	-3.736	-3.88322	-3.50913	-3.45597				238.5	-4.12228	-4.14641	-3.60054	-3.65967	-3.3945	-3.30036	-2.97736	-2.72004	-2.66905	-2.55052	-1.86734	-2.36067	-1.53692				238.5	-4.12606	-3.74432	-3.43653	-3.3048	-3.42863	-3.08308	-2.664	-2.66264	-2.53241	-2.38566	-1.98743	-1.65464	-1.46018
	238	-1.10449	-3.89423	-3.64548	-3.85389	-3.34648	-3.34515	-3.51723	-3.44869	-3.46415	-3.25093	-3.55086	-3.52478	-3.42283	-3.30312				238	-3.89844	-3.93659	-3.3642	-3.45515	-3.29912	-3.01795	-2.86579	-2.57874	-2.50094	-2.28367	-1.64596	-2.15913	-1.24511				238	-3.89463	-3.68165	-3.29104	-3.40751	-3.36051	-2.94408	-2.56574	-2.52287	-2.45379	-2.36839	-1.86546	-1.69168	-1.35344
	237.5	-1.23639	-3.86543	-3.72577	-3.89396	-3.46904	-3.3915	-3.56913	-3.33732	-3.55506	-3.20034	-3.51336	-3.52125	-3.51787	-3.26212				237.5	-3.86761	-3.76613	-3.46184	-3.47308	-3.29365	-3.02105	-2.73698	-2.55294	-2.4381	-2.3106	-1.71574	-2.00263	-1.25017				237.5	-3.866	-3.5767	-3.24859	-3.26746	-3.32935	-2.87922	-2.44208	-2.43041	-2.47042	-2.27361	-1.81722	-1.76923	-1.38327
	237	-1.25481	-3.68956	-3.47976	-3.62196	-3.33618	-3.1718	-3.39186	-3.02998	-3.36293	-2.89281	-3.25858	-3.29066	-3.32375	-3.03802				237	-3.68907	-3.60597	-3.32841	-3.39964	-3.24874	-2.86254	-2.70156	-2.41218	-2.33586	-2.27255	-1.58271	-1.91543	-1.39342				237	-3.6913	-3.42396	-3.27586	-3.12422	-3.28399	-2.70974	-2.33563	-2.39634	-2.35947	-2.22301	-1.80738	-1.68933	-1.31265
	236.5	-1.40572	-3.66593	-3.47223	-3.65367	-3.4494	-3.22289	-3.40319	-3.14169	-3.42856	-2.97431	-3.32777	-3.38673	-3.41959	-2.95406				236.5	-3.66638	-3.6109	-3.32841	-3.41408	-3.25804	-3.01363	-2.76968	-2.48461	-2.44378	-2.44902	-1.78013	-2.10213	-1.57346				236.5	-3.66591	-3.47597	-3.29927	-3.06783	-3.17022	-2.75931	-2.40867	-2.41931	-2.27288	-2.21722	-1.92245	-1.73673	-1.46653
	236	-1.50171	-3.52152	-3.33585	-3.60119	-3.32435	-3.13239	-3.26168	-2.88614	-3.10067	-2.78761	-3.2801	-3.1608	-3.31081	-2.83908				236	-3.51688	-3.58922	-3.4246	-3.43661	-3.37263	-3.0726	-2.9105	-2.4751	-2.43683	-2.4099	-1.91227	-2.11626	-1.64574				236	-3.51953	-3.44443	-3.21888	-2.95737	-3.06595	-2.71817	-2.30133	-2.26074	-2.23384	-2.1325	-1.97365	-1.81441	-1.49909
	235.5	-1.63175	-3.43136	-3.31604	-3.37372	-3.28046	-3.09089	-3.17523	-2.78464	-3.07116	-2.6988	-3.1452	-3.10534	-3.18667	-2.85196				235.5	-3.43024	-3.4105	-3.22055	-3.16774	-3.192	-2.95084	-2.69972	-2.37302	-2.29746	-2.25653	-1.85749	-2.06014	-1.71534				235.5	-3.43056	-3.39213	-3.17181	-2.96356	-2.92547	-2.78161	-2.405	-2.36158	-2.35121	-2.07672	-2.17067	-1.86407	-1.51497
	235	-1.76167	-3.2891	-3.09909	-3.38244	-3.19318	-3.05072	-3.11572	-2.744	-2.96498	-2.63206	-3.15237	-3.00832	-3.02583	-2.78805				235	-3.29308	-3.31023	-3.0846	-3.05484	-2.96474	-3.00945	-2.75827	-2.33165	-2.20681	-2.34668	-1.86176	-1.89996	-1.65988				235	-3.28875	-3.15795	-3.07357	-2.80454	-2.81885	-2.72168	-2.23854	-2.33769	-2.18904	-2.08001	-2.10643	-1.68018	-1.49572
	234.5	-1.66713	-3.24021	-3.05552	-3.33992	-3.16846	-3.01013	-3.12613	-2.72869	-2.8962	-2.73024	-3.1718	-3.07075	-2.98114	-2.77081				234.5	-3.24622	-3.25835	-3.05349	-3.11669	-2.97556	-3.1832	-2.77199	-2.43699	-2.24624	-2.48819	-2.02791	-2.15468	-1.83883				234.5	-3.24153	-3.1068	-2.9958	-2.79938	-2.89899	-2.70828	-2.27814	-2.3947	-2.17758	-2.2471	-2.14312	-1.67182	-1.65503
	234	-1.65668	-3.22253	-3.03311	-3.27968	-3.1668	-3.00206	-3.22445	-2.87335	-2.97793	-2.87829	-3.19839	-3.03282	-2.9586	-2.81405				234	-3.21625	-3.20239	-3.01335	-3.0614	-2.92484	-3.1503	-2.77049	-2.40675	-2.37019	-2.6913	-2.13401	-2.36534	-1.96144				234	-3.21594	-3.06443	-2.92129	-2.88072	-2.75814	-2.66192	-2.38172	-2.4504	-2.22557	-2.44712	-2.22037	-1.64848	-1.59791
	233.5	-1.66065	-3.22239	-3.11488	-3.54497	-3.28172	-3.16866	-3.38306	-3.0092	-3.04719	-2.99478	-3.21423	-3.14055	-3.10838	-2.95031				233.5	-3.22424	-3.14613	-3.09568	-3.06537	-3.01792	-3.23279	-2.89989	-2.56586	-2.64507	-2.83618	-2.31628	-2.50169	-2.16998				233.5	-3.22416	-3.026	-2.77308	-2.85155	-2.70113	-2.61492	-2.37425	-2.48658	-2.32818	-2.33943	-2.21585	-1.79219	-1.56971
	233	-1.59188	-3.12803	-3.01065	-3.3915	-3.12281	-3.07179	-3.18262	-2.82591	-2.96536	-2.84364	-3.10481	-2.90972	-2.91221	-2.81998				233	-3.12605	-3.06084	-3.0778	-3.1553	-3.04907	-3.26103	-2.92371	-2.58196	-2.66069	-2.92777	-2.28566	-2.63041	-2.37463				233	-3.12422	-2.86269	-2.71919	-2.71409	-2.74398	-2.62999	-2.39362	-2.56708	-2.47829	-2.4212	-2.31029	-1.82105	-1.61003
	232.5	-1.53312	-2.96221	-2.81213	-3.25948	-2.97288	-2.80206	-2.99264	-2.70513	-2.84478	-2.70962	-3.00925	-2.81964	-2.72136	-2.75212				232.5	-2.96626	-2.78209	-2.80521	-2.84623	-2.79752	-2.87637	-2.76123	-2.45737	-2.55222	-2.67499	-2.21996	-2.56881	-2.06347				232.5	-2.96781	-2.68804	-2.54384	-2.54194	-2.71959	-2.45504	-2.29876	-2.61683	-2.43149	-2.47769	-2.10095	-1.71346	-1.54137
	232	-1.55636	-2.86258	-2.69911	-3.18669	-2.9111	-2.7974	-2.85492	-2.63371	-2.7448	-2.71878	-2.84425	-2.77012	-2.66942	-2.63721				232	-2.86654	-2.7094	-2.76764	-2.97131	-2.88775	-2.84493	-2.81138	-2.48717	-2.6647	-2.86872	-2.32074	-2.59867	-2.10544				232	-2.86749	-2.62185	-2.34602	-2.48248	-2.74103	-2.38726	-2.2143	-2.50262	-2.43434	-2.39425	-2.12326	-1.97607	-1.57252
	231.5	-1.64359	-2.72905	-2.54408	-3.00223	-2.75529	-2.69765	-2.60786	-2.40465	-2.64806	-2.59703	-2.68476	-2.64871	-2.66613	-2.48916				231.5	-2.73021	-2.53815	-2.59371	-2.82199	-2.88511	-2.58792	-2.77232	-2.50493	-2.56929	-2.7268	-2.41262	-2.56746	-2.32646				231.5	-2.73217	-2.63693	-2.25467	-2.51045	-2.67642	-2.44133	-2.26066	-2.51192	-2.47117	-2.4206	-2.18456	-2.25052	-1.58838
	231	-1.73215	-2.72042	-2.65429	-3.06261	-2.84544	-2.72839	-2.62194	-2.48374	-2.67481	-2.56905	-2.68266	-2.58841	-2.72465	-2.51751				231	-2.71742	-2.6175	-2.70036	-2.86476	-3.00091	-2.6702	-2.92994	-2.50623	-2.72223	-2.81864	-2.65192	-2.67192	-2.57714				231	-2.71831	-2.48088	-2.11733	-2.30964	-2.60767	-2.38301	-2.20331	-2.44788	-2.56613	-2.28836	-2.25106	-2.31539	-1.66821
	230.5	-1.72304	-2.49994	-2.35607	-2.7153	-2.4732	-2.52331	-2.28254	-2.13465	-2.33267	-2.24261	-2.42456	-2.32484	-2.4547	-2.30258				230.5	-2.50553	-2.64151	-2.61183	-2.83589	-2.80783	-2.56943	-2.73663	-2.36827	-2.66352	-2.73694	-2.62567	-2.62047	-2.4438				230.5	-2.50866	-2.39042	-1.84126	-2.1818	-2.62299	-2.31833	-2.08935	-2.37287	-2.39911	-2.06147	-2.26774	-2.30816	-1.71907
	230	-1.68505	-2.47127	-2.45242	-2.62183	-2.52456	-2.39845	-2.27694	-2.16946	-2.4237	-2.28668	-2.46037	-2.44347	-2.4367	-2.40155				230	-2.4703	-2.49487	-2.58199	-2.79193	-2.76472	-2.55421	-2.83664	-2.3813	-2.59316	-2.78365	-2.62603	-2.6775	-2.42579				230	-2.46916	-2.34886	-1.73853	-2.09123	-2.68508	-2.30696	-2.07616	-2.32479	-2.496	-2.12274	-2.39043	-2.31779	-1.73337
