# Supplementary material for: Evidence that G-quadruplexes form in pathogenic fungi and represent promising antifungal targets
Source: EMBO Mol Med. 2025 Nov 17;17(12):3636–56. doi: 10.1038/s44321-025-00340-1 (PMC12686049; doi:10.1038/s44321-025-00340-1)
Supplement: Supplementary file 10 — Source data Fig. 8 [file 44321_2025_340_MOESM10_ESM.zip › Figure 8/Figure 8C/Figure 8C source data.xlsx]

## Sheet: Sheet1
Untreated	PhenDC3 (12.5 µM)
0.618185	0.318517
1.23209	0.606864
1.31292	0.845442
